# Supplementary material for: An inelastic quadrupedal model discovers four-beat walking, two-beat running, and pseudo-elastic actuation as energetically optimal
Source: PLoS Comput Biol. 2019 Nov 21;15(11):e1007444. doi: 10.1371/journal.pcbi.1007444 (PMC6871776; doi:10.1371/journal.pcbi.1007444)
Supplement: S1 File — Pseudo-globally optimal ground reaction forces, footfall positions and initial kinematic conditions are given for the results with varying force-rate penalty, as well as the other test cases, as shown in Figs 3–5. (XLS) [file pcbi.1007444.s006.xls]

## Sheet: 1Jayes1978
U (sqrt(g*l_h)	D (l_b)	l_f (l_b)	l_h (l_b)	m_f (BM)	lb (m)	c'_1
0.38628	1.18	0.79	0.89	0.61	0.61	3e-05
footfall locations (l_b):	f_RFT	f_LFT	f_RHT	f_LHT
	0.7252	0.134518	-0.579938	-1.16873
initial kinematics:	x (l_b)	y (l_b)	θ (rad)	u (l_b/T)	v (l_b/T)	ω (rad/T)
	0	0.786762	-0.147918	1.23871	-0.191559	-0.373772
	Ground Reaction Forces (BW)
time (T)	RF	LFT	LFL	RHT	RHL	LHT	LHL
0	0	0.94099	0	0.33985	0	0	0
0.00104167	-1.62301e-15	0.966203	1.02929e-15	0.33963	0	0	-2.49684e-15
0.00208333	-2.56186e-15	0.990744	1.66391e-15	0.339452	0	0	-3.69455e-15
0.003125	-2.93069e-15	1.01448	1.96102e-15	0.339302	0	0	-3.81063e-15
0.00416667	-2.84363e-15	1.03728	1.97775e-15	0.339172	0	0	-3.06256e-15
0.00520833	-2.41483e-15	1.05901	1.77124e-15	0.339048	0	0	-1.66782e-15
0.00625	-1.75841e-15	1.07954	1.39865e-15	0.33892	0	0	1.56111e-16
0.00729167	-9.88525e-16	1.09873	9.17119e-16	0.338777	0	0	2.19174e-15
0.00833333	-2.19303e-16	1.11645	3.83781e-16	0.338607	0	0	4.22159e-15
0.009375	4.35117e-16	1.13258	-1.44216e-16	0.338401	0	0	6.02817e-15
0.0104167	8.60598e-16	1.14697	-6.09728e-16	0.338145	0	0	7.394e-15
0.0114583	9.43002e-16	1.15949	-9.55611e-16	0.33783	0	0	8.1016e-15
0.0125	5.68192e-16	1.17002	-1.12472e-15	0.337443	0	0	7.93349e-15
0.0135417	-3.77968e-16	1.17841	-1.05992e-15	0.336975	0	0	6.67217e-15
0.0145833	-2.00962e-15	1.18454	-7.04062e-16	0.336413	0	0	4.10017e-15
0.015625	-4.44089e-15	1.18827	0	0.335747	0	0	0
0.0164063	0.0157138	1.1894	3.9818e-16	0.334896	0	0	-1.51993e-15
0.0171875	0.0343077	1.18906	4.84144e-16	0.333947	0	0	-2.94507e-15
0.0179687	0.0555782	1.18721	3.5086e-16	0.332906	0	0	-4.22398e-15
0.01875	0.079325	1.18379	7.97911e-17	0.331784	0	0	-5.31477e-15
0.0195312	0.105351	1.17875	-2.59101e-16	0.330587	0	0	-6.18511e-15
0.0203125	0.133462	1.17205	-6.0736e-16	0.329326	0	0	-6.81218e-15
0.0210938	0.163467	1.16367	-9.18034e-16	0.328007	0	0	-7.18274e-15
0.021875	0.195178	1.15358	-1.15567e-15	0.326641	0	0	-7.29308e-15
0.0226562	0.22841	1.14177	-1.29633e-15	0.325234	0	0	-7.14904e-15
0.0234375	0.262983	1.12823	-1.32758e-15	0.323795	0	0	-6.766e-15
0.0242188	0.298717	1.11296	-1.24846e-15	0.322333	0	0	-6.16889e-15
0.025	0.335436	1.09596	-1.06956e-15	0.320857	0	0	-5.39218e-15
0.0257812	0.37297	1.07725	-8.12932e-16	0.319374	0	0	-4.47989e-15
0.0265625	0.411148	1.05685	-5.12164e-16	0.317892	0	0	-3.4856e-15
0.0273438	0.449805	1.03479	-2.12332e-16	0.316421	0	0	-2.4724e-15
0.028125	0.488778	1.01112	2.9983e-17	0.314969	0	0	-1.51296e-15
0.0289063	0.527907	0.985858	1.46694e-16	0.313544	0	0	-6.89483e-16
0.0296875	0.567035	0.959074	5.82099e-17	0.312154	0	0	-9.37091e-17
0.0304687	0.606009	0.930823	-3.26563e-16	0.310808	0	0	1.73065e-16
0.03125	0.644678	0.901171	-1.11022e-15	0.309513	0	0	0
0.0320312	0.682904	0.870241	-1.11022e-15	0.308252	0	0	-5.5207e-15
0.0328125	0.720562	0.83804	-1.11022e-15	0.307031	0	0	-8.31341e-15
0.0335937	0.757522	0.804671	-1.11022e-15	0.305859	0	0	-9.00477e-15
0.034375	0.793665	0.770246	-1.11022e-15	0.304743	0	0	-8.15815e-15
0.0351562	0.828875	0.734878	-1.11022e-15	0.303687	0	0	-6.27368e-15
0.0359375	0.863046	0.698687	-1.11022e-15	0.302697	0	0	-3.78823e-15
0.0367188	0.896081	0.6618	-1.11022e-15	0.301778	0	0	-1.07544e-15
0.0375	0.927887	0.624345	-1.11022e-15	0.300932	0	0	1.55434e-15
0.0382813	0.95838	0.586457	-1.11022e-15	0.300162	0	0	3.85398e-15
0.0390625	0.987486	0.548278	-1.11022e-15	0.299471	0	0	5.63962e-15
0.0398437	1.01513	0.509953	-1.11022e-15	0.298859	0	0	6.79063e-15
0.040625	1.04127	0.471631	-1.11022e-15	0.298327	0	0	7.24966e-15
0.0414062	1.06583	0.43347	-1.11022e-15	0.297874	0	0	7.02259e-15
0.0421875	1.08877	0.395628	-1.11022e-15	0.297501	0	0	6.17857e-15
0.0429688	1.11006	0.358272	-1.11022e-15	0.297204	0	0	4.84998e-15
0.04375	1.12966	0.321573	-1.11022e-15	0.296981	0	0	3.23248e-15
0.0445313	1.14755	0.285706	-1.11022e-15	0.296829	0	0	1.58495e-15
0.0453125	1.16371	0.250853	-1.11022e-15	0.296745	0	0	2.29557e-16
0.0460938	1.17815	0.217199	-1.11022e-15	0.296722	0	0	-4.48312e-16
0.046875	1.19084	0.184936	-1.11022e-15	0.296756	0	0	0
0.0475	1.19977	0.162628	-1.90998e-15	0.296893	-6.55821e-16	0	8.69606e-13
0.048125	1.20759	0.138774	-2.24513e-15	0.297056	-6.33563e-16	0	1.34008e-12
0.04875	1.2143	0.114736	-2.2768e-15	0.297255	-2.48363e-16	0	1.51507e-12
0.049375	1.21994	0.0915939	-2.13126e-15	0.297497	2.61513e-16	0	1.48202e-12
0.05	1.22452	0.0701688	-1.90353e-15	0.297787	7.26493e-16	0	1.31341e-12
0.050625	1.22804	0.0510475	-1.66097e-15	0.298128	1.03751e-15	0	1.06794e-12
0.05125	1.23055	0.0346066	-1.44688e-15	0.298519	1.13784e-15	0	7.91765e-13
0.051875	1.23205	0.0210359	-1.28405e-15	0.298961	1.0149e-15	0	5.19685e-13
0.0525	1.23258	0.0103631	-1.17839e-15	0.299451	6.92059e-16	0	2.76387e-13
0.053125	1.23215	0.0024776	-1.12249e-15	0.299985	2.20502e-16	0	7.76391e-14
0.05375	1.23079	-0.00284555	-1.09923e-15	0.300559	-3.28995e-16	0	-6.84908e-14
0.054375	1.22853	-0.00592134	-1.08535e-15	0.301169	-8.7423e-16	0	-1.6042e-13
0.055	1.22539	-0.00713093	-1.05505e-15	0.301808	-1.32975e-15	0	-2.01841e-13
0.055625	1.2214	-0.00689752	-9.83567e-16	0.302471	-1.61505e-15	0	-2.00503e-13
0.05625	1.2166	-0.00566234	-8.50783e-16	0.303151	-1.66273e-15	0	-1.67003e-13
0.056875	1.211	-0.00386054	-6.44794e-16	0.303844	-1.42669e-15	0	-1.13571e-13
0.0575	1.20463	-0.00189721	-3.65505e-16	0.304544	-8.90314e-16	0	-5.28557e-14
0.058125	1.19754	-0.000123267	-2.82214e-17	0.305246	-7.46407e-17	0	3.28908e-15
0.05875	1.18973	0.00118859	3.32765e-16	0.305947	9.5345e-16	0	4.50167e-14
0.059375	1.18124	0.00186791	6.60587e-16	0.306645	2.07306e-15	0	6.57019e-14
0.06	1.17211	0.00187056	8.72217e-16	0.307337	3.10107e-15	0	6.31544e-14
0.060625	1.16235	0.00130279	8.54873e-16	0.308025	3.78402e-15	0	4.08319e-14
0.06125	1.15199	0.000445255	4.62434e-16	0.308712	3.78984e-15	0	9.05405e-15
0.061875	1.14106	-0.0002229	-4.8815e-16	0.3094	2.69974e-15	0	-1.37844e-14
0.0625	1.12958	-1.11022e-15	-2.22045e-15	0.310096	0	0	0
0.0640625	1.09788	-2.74556e-13	-8.40269e-16	0.311735	1.35326e-15	0	1.03032e-14
0.065625	1.0644	-3.59183e-13	-1.10378e-16	0.313364	1.25565e-15	0	1.38046e-14
0.0671875	1.02901	-3.35248e-13	2.0588e-16	0.314954	5.45642e-16	0	1.26751e-14
0.06875	0.991748	-2.58513e-13	2.78522e-16	0.316484	-2.57792e-16	0	8.78258e-15
0.0703125	0.95277	-1.65733e-13	2.25174e-16	0.317938	-8.69998e-16	0	3.65739e-15
0.071875	0.912372	-7.92767e-14	1.23111e-16	0.319309	-1.1712e-15	0	-1.51782e-15
0.0734375	0.870957	-1.09536e-14	1.93215e-17	0.320591	-1.15088e-15	0	-5.89867e-15
0.075	0.829015	3.48518e-14	-6.12062e-17	0.32178	-8.6429e-16	0	-8.95414e-15
0.0765625	0.787102	5.86698e-14	-1.08759e-16	0.322877	-3.99484e-16	0	-1.04301e-14
0.078125	0.745809	6.39767e-14	-1.23561e-16	0.32388	1.46703e-16	0	-1.03049e-14
0.0796875	0.705739	5.56968e-14	-1.11641e-16	0.32479	6.8508e-16	0	-8.74093e-15
0.08125	0.66748	3.91089e-14	-8.17338e-17	0.325609	1.14427e-15	0	-6.03343e-15
0.0828125	0.631584	1.90924e-14	-4.30632e-17	0.326339	1.47586e-15	0	-2.5611e-15
0.084375	0.598539	-3.42479e-16	-3.86637e-18	0.326983	1.65554e-15	0	1.26076e-15
0.0859375	0.568758	-1.62965e-14	2.94821e-17	0.327545	1.68143e-15	0	5.02218e-15
0.0875	0.542559	-2.70434e-14	5.28644e-17	0.328029	1.5702e-15	0	8.35412e-15
0.0890625	0.520158	-3.19563e-14	6.4444e-17	0.328442	1.35209e-15	0	1.09566e-14
0.090625	0.501658	-3.13402e-14	6.4423e-17	0.328791	1.06531e-15	0	1.26186e-14
0.0921875	0.48705	-2.62043e-14	5.46196e-17	0.329083	7.50474e-16	0	1.32294e-14
0.09375	0.476213	-1.80069e-14	3.79471e-17	0.329327	4.45557e-16	0	1.27816e-14
0.0953125	0.468923	-8.39821e-15	1.78595e-17	0.329532	1.81789e-16	0	1.13645e-14
0.096875	0.46486	1.01578e-15	-2.17692e-18	0.329707	-1.93066e-17	0	9.15193e-15
0.0984375	0.463626	8.87212e-15	-1.91422e-17	0.329863	-1.47502e-16	0	6.38103e-15
0.1	0.464758	1.41982e-14	-3.08162e-17	0.330008	-2.04023e-16	0	3.32747e-15
0.101562	0.467754	1.64998e-14	-3.60023e-17	0.33015	-2.00314e-16	0	2.76199e-16
0.103125	0.47209	1.57858e-14	-3.46094e-17	0.330295	-1.55528e-16	0	-2.5091e-15
0.104688	0.477249	1.25302e-14	-2.75909e-17	0.330449	-9.30038e-17	0	-4.81567e-15
0.10625	0.482739	7.57587e-15	-1.67479e-17	0.330613	-3.60481e-17	0	-6.50756e-15
0.107813	0.488123	1.99145e-15	-4.41848e-18	0.330788	-3.47876e-18	0	-7.54483e-15
0.109375	0.493033	-3.10671e-15	6.91602e-18	0.330971	-5.47688e-18	0	-7.99218e-15
0.110937	0.497196	-6.74703e-15	1.50665e-17	0.331159	-4.03955e-17	0	-8.01358e-15
0.1125	0.50044	-8.28737e-15	1.85594e-17	0.331343	-9.32814e-17	0	-7.84834e-15
0.114062	0.502709	-7.56364e-15	1.69839e-17	0.331518	-1.36967e-16	0	-7.76426e-15
0.115625	0.504055	-4.97032e-15	1.11886e-17	0.331675	-1.36694e-16	0	-7.98283e-15
0.117188	0.504633	-1.43594e-15	3.23998e-18	0.331811	-5.93336e-17	0	-8.57127e-15
0.11875	0.50468	1.74775e-15	-3.95219e-18	0.331923	1.11632e-16	0	-9.29573e-15
0.120313	0.504476	3.28893e-15	-7.45259e-18	0.33202	3.54087e-16	0	-9.42967e-15
0.121875	0.504297	2.50137e-15	-5.67902e-18	0.332119	5.76858e-16	0	-7.51109e-15
0.123438	0.504344	2.07754e-16	-4.72543e-19	0.332256	5.79398e-16	0	-1.04186e-15
0.125	0.504657	0	0	0.332487	0	0	1.38778e-14
0.126562	0.505491	0	0	0.332637	3.39874e-16	0	7.05223e-15
0.128125	0.506194	0	0	0.332742	9.35973e-17	0	1.23422e-15
0.129688	0.506809	0	0	0.332829	-2.75347e-16	0	-3.10214e-15
0.13125	0.507364	0	0	0.332915	-5.24135e-16	0	-5.86751e-15
0.132812	0.507878	0	0	0.333007	-5.61429e-16	0	-7.21502e-15
0.134375	0.508363	0	0	0.333106	-3.92545e-16	0	-7.43068e-15
0.135937	0.508827	0	0	0.33321	-7.7126e-17	0	-6.85186e-15
0.1375	0.509275	0	0	0.333315	3.02365e-16	0	-5.80962e-15
0.139063	0.509708	0	0	0.333417	6.6295e-16	0	-4.59104e-15
0.140625	0.510127	0	0	0.333512	9.35717e-16	0	-3.4179e-15
0.142187	0.510533	0	0	0.333599	1.07407e-15	0	-2.43829e-15
0.14375	0.510925	0	0	0.333674	1.0569e-15	0	-1.72821e-15
0.145313	0.511305	0	0	0.333739	8.87898e-16	0	-1.3004e-15
0.146875	0.511671	0	0	0.333795	5.9199e-16	0	-1.11783e-15
0.148438	0.512026	0	0	0.333841	2.09907e-16	0	-1.10984e-15
0.15	0.512369	0	0	0.333882	-2.08297e-16	0	-1.18896e-15
0.151562	0.512701	0	0	0.333918	-6.1003e-16	0	-1.26685e-15
0.153125	0.513022	0	0	0.333953	-9.46645e-16	0	-1.26813e-15
0.154688	0.513334	0	0	0.333986	-1.17908e-15	0	-1.14103e-15
0.15625	0.513635	0	0	0.33402	-1.28227e-15	0	-8.64181e-16
0.157812	0.513927	0	0	0.334054	-1.24801e-15	0	-4.49244e-16
0.159375	0.514207	0	0	0.334088	-1.08606e-15	0	6.09039e-17
0.160938	0.514477	0	0	0.334121	-8.2349e-16	0	5.98094e-16
0.1625	0.514733	0	0	0.334149	-5.02177e-16	0	1.07851e-15
0.164062	0.514977	0	0	0.334171	-1.7465e-16	0	1.41524e-15
0.165625	0.515205	0	0	0.334185	1.01477e-16	0	1.53271e-15
0.167187	0.515419	0	0	0.334187	2.7016e-16	0	1.3816e-15
0.16875	0.515618	0	0	0.334178	2.8419e-16	0	9.52605e-16
0.170313	0.515802	0	0	0.334155	1.12521e-16	0	2.87135e-16
0.171875	0.515972	0	0	0.33412	-2.5302e-16	0	-5.17325e-16
0.173437	0.51613	0	0	0.334074	-7.92426e-16	0	-1.30973e-15
0.175	0.516279	0	0	0.334022	-1.45448e-15	0	-1.89864e-15
0.176563	0.51642	0	0	0.333968	-2.15703e-15	0	-2.07922e-15
0.178125	0.516557	0	0	0.333917	-2.79163e-15	0	-1.67739e-15
0.179688	0.516692	0	0	0.333876	-3.23378e-15	0	-6.1499e-16
0.18125	0.516825	0	0	0.333849	-3.36011e-15	0	1.00029e-15
0.182812	0.516952	0	0	0.333836	-3.07395e-15	0	2.75566e-15
0.184375	0.517066	0	0	0.333835	-2.3407e-15	0	3.78023e-15
0.185938	0.517154	0	0	0.333832	-1.23479e-15	0	2.55339e-15
0.1875	0.51719	0	0	0.333804	0	0	-3.33067e-15
0.18875	0.517125	0	-2.0355e-16	0.33321	6.28389e-17	0	4.88733e-15
0.19	0.517219	0	5.57474e-17	0.333415	-1.73719e-17	0	-2.78779e-15
0.19125	0.517331	0	2.89677e-16	0.333636	-9.11629e-17	0	-9.53911e-15
0.1925	0.517401	0	3.35306e-16	0.333598	-1.06626e-16	0	-9.93924e-15
0.19375	0.517418	0	2.03167e-16	0.333309	-6.53197e-17	0	-4.55794e-15
0.195	0.517397	0	-2.31029e-17	0.332908	7.5146e-18	0	3.58153e-15
0.19625	0.517357	0	-2.48288e-16	0.332559	8.17611e-17	0	1.11559e-14
0.1975	0.517319	0	-3.98795e-16	0.332393	1.33052e-16	0	1.5684e-14
0.19875	0.517295	0	-4.3605e-16	0.332473	1.47521e-16	0	1.59674e-14
0.2	0.517289	0	-3.56952e-16	0.332788	1.22566e-16	0	1.20738e-14
0.20125	0.5173	0	-1.867e-16	0.333259	6.51314e-17	0	5.05745e-15
0.2025	0.51732	0	3.19624e-17	0.33376	-1.13413e-17	0	-3.44133e-15
0.20375	0.517336	0	2.5017e-16	0.334132	-9.0402e-17	0	-1.16118e-14
0.205	0.517339	0	4.23058e-16	0.334215	-1.55909e-16	0	-1.78357e-14
0.20625	0.517318	0	5.17384e-16	0.333866	-1.94759e-16	0	-2.09545e-14
0.2075	0.517266	0	5.16097e-16	0.332981	-1.98793e-16	0	-2.04237e-14
0.20875	0.517179	0	4.19786e-16	0.331509	-1.65791e-16	0	-1.63528e-14
0.21	0.517058	0	2.45314e-16	0.329461	-9.95673e-17	0	-9.44328e-15
0.21125	0.51691	0	2.22078e-17	0.326917	-9.2878e-18	0	-8.46596e-16
0.2125	0.516741	0	-2.12488e-16	0.324024	9.18518e-17	0	8.0311e-15
0.21375	0.516564	0	-4.20088e-16	0.320991	1.88364e-16	0	1.57482e-14
0.215	0.516389	0	-5.66102e-16	0.318078	2.64423e-16	0	2.10422e-14
0.21625	0.516228	0	-6.25319e-16	0.315587	3.05808e-16	0	2.30137e-14
0.2175	0.516092	0	-5.85549e-16	0.313842	3.01655e-16	0	2.12585e-14
0.21875	0.515989	0	-4.49592e-16	0.313175	2.45828e-16	0	1.59338e-14
0.22	0.515924	0	-2.35222e-16	0.313909	1.37797e-16	0	7.74925e-15
0.22125	0.515899	0	2.68703e-17	0.316341	-1.7069e-17	0	-2.11629e-15
0.2225	0.515913	0	2.96969e-16	0.320727	-2.07828e-16	0	-1.21651e-14
0.22375	0.515962	0	5.31695e-16	0.327271	-4.18891e-16	0	-2.07833e-14
0.225	0.51604	0	6.90268e-16	0.336113	-6.31472e-16	0	-2.64749e-14
0.22625	0.51614	0	7.4097e-16	0.347325	-8.25455e-16	0	-2.80995e-14
0.2275	0.516256	0	6.67001e-16	0.360903	-9.81507e-16	0	-2.50858e-14
0.22875	0.516381	0	4.7088e-16	0.376773	-1.08325e-15	0	-1.75876e-14
0.23	0.51651	0	1.76579e-16	0.394793	-1.11926e-15	0	-6.55315e-15
0.23125	0.516642	0	-1.71328e-16	0.414758	-1.08469e-15	0	6.31707e-15
0.2325	0.516777	0	-5.12001e-16	0.436414	-9.8232e-16	0	1.87425e-14
0.23375	0.516918	0	-7.76341e-16	0.459465	-8.22703e-16	0	2.817e-14
0.235	0.517066	0	-8.98448e-16	0.48359	-6.23497e-16	0	3.22052e-14
0.23625	0.517226	0	-8.29709e-16	0.508455	-4.07703e-16	0	2.91371e-14
0.2375	0.517397	0	-5.54044e-16	0.533726	-2.00942e-16	0	1.84958e-14
0.23875	0.517575	0	-1.01917e-16	0.559082	-2.78932e-17	0	1.55363e-15
0.24	0.517748	0	4.40242e-16	0.584221	9.17793e-17	0	-1.83609e-14
0.24125	0.517896	0	9.2982e-16	0.608869	1.47504e-16	0	-3.59103e-14
0.2425	0.517991	0	1.18299e-15	0.632777	1.41142e-16	0	-4.43839e-14
0.24375	0.517999	0	1.01244e-15	0.655722	8.85735e-17	0	-3.72096e-14
0.245	0.517884	0	2.97322e-16	0.677496	1.81973e-17	0	-1.06972e-14
0.24625	0.517623	0	-9.03176e-16	0.697889	-3.53438e-17	0	3.15563e-14
0.2475	0.517219	0	-2.1789e-15	0.716676	-4.43093e-17	0	7.20811e-14
0.24875	0.516728	0	-2.52408e-15	0.733586	-1.04348e-17	0	7.01575e-14
0.25	0.516302	0	0	0.748284	0	0	-5.10703e-14
0.250625	0.516425	0	0	0.754685	-1.17089e-15	0	0.00108783
0.25125	0.516432	0	0	0.760447	-1.52482e-15	0	0.000851651
0.251875	0.516334	0	0	0.765534	-1.33509e-15	0	0.00021901
0.2525	0.51614	0	0	0.76991	-8.21888e-16	0	-4.82138e-05
0.253125	0.515859	0	0	0.773541	-1.57149e-16	0	0.000658754
0.25375	0.515498	0	0	0.776392	5.30558e-16	0	0.00280814
0.254375	0.515066	0	0	0.778431	1.15115e-15	0	0.0067402
0.255	0.51457	0	0	0.779625	1.64816e-15	0	0.0126797
0.255625	0.514016	0	0	0.779947	1.99382e-15	0	0.0207487
0.25625	0.513412	0	0	0.779367	2.18426e-15	0	0.0309788
0.256875	0.512762	0	0	0.77786	2.23453e-15	0	0.0433239
0.2575	0.512073	0	0	0.775404	2.1738e-15	0	0.0576728
0.258125	0.511349	0	0	0.771977	2.04044e-15	0	0.0738615
0.25875	0.510597	0	0	0.767561	1.87715e-15	0	0.0916861
0.259375	0.50982	0	0	0.762143	1.72608e-15	0	0.110915
0.26	0.509023	0	0	0.755709	1.62396e-15	0	0.131302
0.260625	0.508211	0	0	0.748252	1.5972e-15	0	0.152599
0.26125	0.507387	0	0	0.739768	1.65703e-15	0	0.174566
0.261875	0.506555	0	0	0.730257	1.79461e-15	0	0.196988
0.2625	0.50572	0	0	0.719721	1.97617e-15	0	0.219684
0.263125	0.504886	0	0	0.708169	2.13809e-15	0	0.242523
0.26375	0.504055	0	0	0.695614	2.18205e-15	0	0.26543
0.264375	0.503233	0	0	0.682073	1.97015e-15	0	0.288408
0.265	0.502422	0	0	0.667569	1.32004e-15	0	0.311542
0.265625	0.501627	0	0	0.652129	0	0	0.335017
0.266406	0.500708	0	1.27753e-16	0.631626	0	0	0.364658
0.267188	0.499819	0	1.52011e-16	0.609722	0	0	0.394146
0.267969	0.498965	0	1.07322e-16	0.586513	0	0	0.423316
0.26875	0.498152	0	2.36341e-17	0.562102	0	0	0.452014
0.269531	0.497385	0	-7.36992e-17	0.536598	0	0	0.480096
0.270313	0.496668	0	-1.63924e-16	0.510119	0	0	0.507426
0.271094	0.496004	0	-2.30882e-16	0.482789	0	0	0.53388
0.271875	0.495396	0	-2.63015e-16	0.454738	0	0	0.559344
0.272656	0.494848	0	-2.53359e-16	0.426105	0	0	0.583713
0.273438	0.49436	0	-1.99551e-16	0.397035	0	0	0.606894
0.274219	0.493935	0	-1.03823e-16	0.36768	0	0	0.628802
0.275	0.493573	0	2.69958e-17	0.338199	0	0	0.649363
0.275781	0.493274	0	1.81477e-16	0.308759	0	0	0.668513
0.276562	0.493037	0	3.43595e-16	0.279533	0	0	0.686198
0.277344	0.492863	0	4.92728e-16	0.250701	0	0	0.702374
0.278125	0.49275	0	6.03655e-16	0.222451	0	0	0.717007
0.278906	0.492694	0	6.4656e-16	0.194976	0	0	0.730074
0.279687	0.492695	0	5.87027e-16	0.168479	0	0	0.74156
0.280469	0.492749	0	3.86044e-16	0.143168	0	0	0.751463
0.28125	0.492851	0	0	0.119259	0	0	0.759789
0.281875	0.493032	0	1.47857e-15	0.102107	-1.49506e-13	0	0.765336
0.2825	0.493229	0	2.3417e-15	0.0852269	-1.44798e-13	0	0.769885
0.283125	0.49345	0	2.72552e-15	0.0691687	-5.74852e-14	0	0.773457
0.28375	0.493699	0	2.74961e-15	0.0543511	5.8281e-14	0	0.776072
0.284375	0.49398	0	2.51782e-15	0.0410736	1.63955e-13	0	0.777755
0.285	0.494293	0	2.11913e-15	0.0295279	2.34737e-13	0	0.778528
0.285625	0.49464	0	1.62845e-15	0.0198098	2.57715e-13	0	0.778419
0.28625	0.495017	0	1.10743e-15	0.0119306	2.30006e-13	0	0.777456
0.286875	0.495424	0	6.05331e-16	0.00582914	1.56901e-13	0	0.775665
0.2875	0.495855	0	1.59806e-16	0.00138332	5.00048e-14	0	0.773077
0.288125	0.496307	0	-2.02249e-16	-0.00157815	-7.46229e-14	0	0.769723
0.28875	0.496776	0	-4.63883e-16	-0.00326411	-1.98323e-13	0	0.765634
0.289375	0.497255	0	-6.1726e-16	-0.00390919	-3.01696e-13	0	0.760841
0.29	0.497741	0	-6.62831e-16	-0.00376211	-3.66459e-13	0	0.755377
0.290625	0.498229	0	-6.08517e-16	-0.00307406	-3.77307e-13	0	0.749275
0.29125	0.498713	0	-4.68878e-16	-0.0020869	-3.23766e-13	0	0.742569
0.291875	0.499192	0	-2.64287e-16	-0.00102152	-2.02055e-13	0	0.735292
0.2925	0.49966	0	-2.01105e-17	-6.61265e-05	-1.69404e-14	0	0.727476
0.293125	0.500118	0	2.34121e-16	0.00063544	2.16403e-13	0	0.719157
0.29375	0.500564	0	4.65535e-16	0.000995431	4.70536e-13	0	0.710366
0.294375	0.500999	0	6.38747e-16	0.000993875	7.03895e-13	0	0.701136
0.295	0.501426	0	7.1668e-16	0.000690271	8.58937e-13	0	0.691501
0.295625	0.501849	0	6.6139e-16	0.000235296	8.60281e-13	0	0.681491
0.29625	0.502276	0	4.34896e-16	-0.000117502	6.12846e-13	0	0.671139
0.296875	0.502714	0	0	-2.22045e-15	0	0	0.660474
0.297656	0.503304	0	5.11012e-16	-2.63145e-15	2.77652e-16	0	0.646748
0.298438	0.503837	0	6.08044e-16	-2.73589e-15	4.49704e-16	0	0.632653
0.299219	0.504326	0	4.29287e-16	-2.60737e-15	5.36887e-16	0	0.618252
0.3	0.504778	0	9.45366e-17	-2.31206e-15	5.5805e-16	0	0.603609
0.300781	0.505204	0	-2.94797e-16	-1.90869e-15	5.3016e-16	0	0.588787
0.301563	0.505611	0	-6.55695e-16	-1.4485e-15	4.68299e-16	0	0.573849
0.302344	0.506003	0	-9.23529e-16	-9.75299e-16	3.85667e-16	0	0.558859
0.303125	0.506386	0	-1.05206e-15	-5.2543e-16	2.9358e-16	0	0.543881
0.303906	0.506762	0	-1.01344e-15	-1.27784e-16	2.01473e-16	0	0.528979
0.304688	0.507134	0	-7.98205e-16	1.96205e-16	1.16896e-16	0	0.514217
0.305469	0.507501	0	-4.15291e-16	4.32556e-16	4.55158e-17	0	0.499659
0.30625	0.507862	0	1.07983e-16	5.74748e-16	-8.88233e-18	0	0.48537
0.307031	0.508215	0	7.25907e-16	6.23711e-16	-4.43973e-17	0	0.471412
0.307812	0.508556	0	1.37438e-15	5.87833e-16	-6.10107e-17	0	0.457852
0.308594	0.50888	0	1.97091e-15	4.82956e-16	-6.05873e-17	0	0.444754
0.309375	0.509181	0	2.41462e-15	3.32381e-16	-4.6875e-17	0	0.432181
0.310156	0.509449	0	2.58624e-15	1.6686e-16	-2.55047e-17	0	0.4202
0.310937	0.509678	0	2.34811e-15	2.46034e-17	-3.9902e-18	0	0.408874
0.311719	0.509854	0	1.54417e-15	-4.87235e-17	8.27139e-18	0	0.398268
0.3125	0.509967	0	0	0	0	0	0.388449
0.314286	0.510276	0	0	-1.79054e-15	0	0	0.368422
0.316071	0.510636	0	0	-2.29233e-15	0	0	0.354579
0.317857	0.51099	0	0	-2.04724e-15	0	0	0.345506
0.319643	0.511306	0	0	-1.43302e-15	0	0	0.340019
0.321429	0.511571	0	0	-6.98194e-16	0	0	0.337143
0.323214	0.511784	0	0	7.75037e-18	0	0	0.336084
0.325	0.511951	0	0	6.08534e-16	0	0	0.336215
0.326786	0.512086	0	0	1.07934e-15	0	0	0.337048
0.328571	0.512199	0	0	1.42886e-15	0	0	0.338218
0.330357	0.512304	0	0	1.68479e-15	0	0	0.339464
0.332143	0.512409	0	0	1.8825e-15	0	0	0.340614
0.333929	0.512521	0	0	2.05665e-15	0	0	0.341564
0.335714	0.512643	0	0	2.23525e-15	0	0	0.342267
0.3375	0.512774	0	0	2.43612e-15	0	0	0.342722
0.339286	0.512909	0	0	2.66525e-15	0	0	0.342955
0.341071	0.513043	0	0	2.91684e-15	0	0	0.343014
0.342857	0.513168	0	0	3.17473e-15	0	0	0.342959
0.344643	0.513275	0	0	3.41489e-15	0	0	0.342851
0.346429	0.513357	0	0	3.60867e-15	0	0	0.342747
0.348214	0.513409	0	0	3.72652e-15	0	0	0.342695
0.35	0.513425	0	0	3.74189e-15	0	0	0.34273
0.351786	0.513408	0	0	3.63499e-15	0	0	0.342871
0.353571	0.513359	0	0	3.3961e-15	0	0	0.34312
0.355357	0.513287	0	0	3.02818e-15	0	0	0.343461
0.357143	0.513201	0	0	2.54836e-15	0	0	0.343866
0.358929	0.513114	0	0	1.98823e-15	0	0	0.344294
0.360714	0.51304	0	0	1.39236e-15	0	0	0.344696
0.3625	0.51299	0	0	8.14946e-16	0	0	0.345027
0.364286	0.512973	0	0	3.142e-16	0	0	0.345247
0.366071	0.512986	0	0	-5.57888e-17	0	0	0.345333
0.367857	0.513016	0	0	-2.56052e-16	0	0	0.345292
0.369643	0.513029	0	0	-2.76875e-16	0	0	0.345174
0.371429	0.512966	0	0	-1.55375e-16	0	0	0.345082
0.373214	0.512733	0	0	3.18035e-18	0	0	0.345191
0.375	0.512194	0	0	0	0	0	0.345769
0.377083	0.512192	0	-2.27751e-16	0	0	0	0.345851
0.379167	0.512088	0	-1.6873e-16	0	0	0	0.345934
0.38125	0.511911	0	8.57536e-18	0	0	0	0.346017
0.383333	0.511684	0	1.93137e-16	0	0	0	0.346097
0.385417	0.511426	0	3.20103e-16	0	0	0	0.346172
0.3875	0.511147	0	3.60529e-16	0	0	0	0.346242
0.389583	0.510856	0	3.12121e-16	0	0	0	0.346304
0.391667	0.510557	0	1.90989e-16	0	0	0	0.346358
0.39375	0.510251	0	2.44205e-17	0	0	0	0.346404
0.395833	0.509938	0	-1.5534e-16	0	0	0	0.34644
0.397917	0.509616	0	-3.16292e-16	0	0	0	0.346466
0.4	0.509281	0	-4.30873e-16	0	0	0	0.346482
0.402083	0.508931	0	-4.79134e-16	0	0	0	0.346488
0.404167	0.508561	0	-4.50905e-16	0	0	0	0.346483
0.40625	0.508169	0	-3.46945e-16	0	0	0	0.346467
0.408333	0.507751	0	-1.79083e-16	0	0	0	0.346441
0.410417	0.507306	0	3.06607e-17	0	0	0	0.346404
0.4125	0.506834	0	2.51958e-16	0	0	0	0.346357
0.414583	0.506334	0	4.49081e-16	0	0	0	0.346299
0.416667	0.50581	0	5.84809e-16	0	0	0	0.346231
0.41875	0.505264	0	6.25362e-16	0	0	0	0.346153
0.420833	0.504701	0	5.4634e-16	0	0	0	0.346065
0.422917	0.504127	0	3.39674e-16	0	0	0	0.345967
0.425	0.503551	0	2.16005e-17	0	0	0	0.345859
0.427083	0.502979	0	-3.58367e-16	0	0	0	0.345741
0.429167	0.502421	0	-7.07437e-16	0	0	0	0.345614
0.43125	0.501887	0	-8.78537e-16	0	0	0	0.345477
0.433333	0.501386	0	-6.58294e-16	0	0	0	0.345331
0.435417	0.500927	0	2.46004e-16	0	0	0	0.345176
0.4375	0.500519	0	2.22045e-15	0	0	0	0.345011
0.439286	0.499831	0	1.89926e-15	0	0	0	0.344904
0.441071	0.498232	0	2.07339e-15	0	0	0	0.344709
0.442857	0.496662	0	2.32034e-15	0	0	0	0.344486
0.444643	0.4956	0	2.41003e-15	0	0	0	0.344269
0.446429	0.495187	0	2.25202e-15	0	0	0	0.344072
0.448214	0.495337	0	1.85126e-15	0	0	0	0.343897
0.45	0.495822	0	1.27165e-15	0	0	0	0.343736
0.451786	0.496352	0	6.06797e-16	0	0	0	0.34358
0.453571	0.496631	0	-4.26435e-17	0	0	0	0.343416
0.455357	0.496407	0	-5.85631e-16	0	0	0	0.343234
0.457143	0.495502	0	-9.52107e-16	0	0	0	0.343024
0.458929	0.493841	0	-1.09964e-15	0	0	0	0.342783
0.460714	0.491462	0	-1.01599e-15	0	0	0	0.342509
0.4625	0.48852	0	-7.18223e-16	0	0	0	0.342207
0.464286	0.485282	0	-2.48999e-16	0	0	0	0.341882
0.466071	0.482121	0	3.29358e-16	0	0	0	0.341546
0.467857	0.479495	0	9.4235e-16	0	0	0	0.341209
0.469643	0.477929	0	1.51175e-15	0	0	0	0.340884
0.471429	0.477987	0	1.96438e-15	0	0	0	0.340584
0.473214	0.480248	0	2.24058e-15	0	0	0	0.340319
0.475	0.485278	0	2.30174e-15	0	0	0	0.340097
0.476786	0.493597	0	2.13629e-15	0	0	0	0.339924
0.478571	0.505654	0	1.76354e-15	0	0	0	0.3398
0.480357	0.521804	0	1.23462e-15	0	0	0	0.339721
0.482143	0.542278	0	6.30135e-16	0	0	0	0.33968
0.483929	0.567169	0	5.36002e-17	0	0	0	0.339666
0.485714	0.596416	0	-3.79683e-16	0	0	0	0.339666
0.4875	0.629797	0	-5.59119e-16	0	0	0	0.339664
0.489286	0.666931	0	-4.01235e-16	0	0	0	0.33965
0.491071	0.707282	0	1.21344e-16	0	0	0	0.339615
0.492857	0.750179	0	9.43725e-16	0	0	0	0.339564
0.494643	0.794844	0	1.86478e-15	0	0	0	0.339513
0.496429	0.840433	0	2.49469e-15	0	0	0	0.339503
0.498214	0.886088	0	2.19353e-15	0	0	0	0.339599
0.5	0.931003	0	0	0	0	0	0.339908
0.501042	0.956674	0	7.81693e-16	0	0	0	0.339699
0.502083	0.981716	0	1.15543e-15	0	0	0	0.339531
0.503125	1.00599	0	1.20667e-15	0	0	0	0.339394
0.504167	1.02937	0	1.02086e-15	0	0	0	0.339277
0.505208	1.0517	0	6.83456e-16	0	0	0	0.339167
0.50625	1.07286	0	2.79912e-16	0	0	0	0.339053
0.507292	1.0927	0	-1.04318e-16	0	0	0	0.338924
0.508333	1.11109	0	-3.83781e-16	0	0	0	0.338769
0.509375	1.12789	0	-4.73023e-16	0	0	0	0.338577
0.510417	1.14297	0	-2.86591e-16	0	0	0	0.338335
0.511458	1.15618	0	2.60969e-16	0	0	0	0.338033
0.5125	1.16739	0	1.25511e-15	0	0	0	0.337659
0.513542	1.17647	0	2.78129e-15	0	0	0	0.337202
0.514583	1.18327	0	4.92495e-15	0	0	0	0.33665
0.515625	1.18766	0	7.77156e-15	0	0	0	0.335993
0.516406	1.18926	0	0.0156265	0	6.3039e-16	0	0.335149
0.517188	1.18939	0	0.0341272	0	7.72799e-16	0	0.334208
0.517969	1.18799	0	0.0552985	0	5.65277e-16	0	0.333176
0.51875	1.18499	0	0.0789402	0	1.29926e-16	0	0.332062
0.519531	1.18037	0	0.104855	0	-4.27102e-16	0	0.330875
0.520312	1.17407	0	0.132849	0	-1.0156e-15	0	0.329622
0.521094	1.16606	0	0.16273	0	-1.56131e-15	0	0.328311
0.521875	1.15634	0	0.194312	0	-2.00593e-15	0	0.326951
0.522656	1.14487	0	0.227409	0	-2.30708e-15	0	0.32555
0.523438	1.13165	0	0.26184	0	-2.43837e-15	0	0.324116
0.524219	1.11668	0	0.297427	0	-2.38931e-15	0	0.322658
0.525	1.09996	0	0.333994	0	-2.16541e-15	0	0.321183
0.525781	1.08152	0	0.371369	0	-1.78807e-15	0	0.319701
0.526563	1.06137	0	0.409382	0	-1.29469e-15	0	0.31822
0.527344	1.03954	0	0.447869	0	-7.38582e-16	0	0.316747
0.528125	1.01607	0	0.486667	0	-1.8903e-16	0	0.315293
0.528906	0.990999	0	0.525615	0	2.68748e-16	0	0.313865
0.529687	0.964385	0	0.564557	0	5.33583e-16	0	0.312471
0.530469	0.936286	0	0.603341	0	4.88355e-16	0	0.311121
0.53125	0.906767	0	0.641815	0	0	0	0.309824
0.532031	0.875951	0	0.67984	0	2.49887e-15	0	0.308566
0.532813	0.843843	0	0.717292	0	4.04733e-15	0	0.307348
0.533594	0.810549	0	0.754041	0	4.83198e-15	0	0.306179
0.534375	0.776177	0	0.789967	0	5.02245e-15	0	0.305062
0.535156	0.740842	0	0.824954	0	4.77144e-15	0	0.304005
0.535937	0.704664	0	0.858896	0	4.21469e-15	0	0.30301
0.536719	0.667767	0	0.891695	0	3.471e-15	0	0.302083
0.5375	0.630281	0	0.923259	0	2.64222e-15	0	0.301227
0.538281	0.592341	0	0.953504	0	1.81326e-15	0	0.300445
0.539062	0.554086	0	0.982353	0	1.05206e-15	0	0.29974
0.539844	0.515662	0	1.00974	0	4.09642e-16	0	0.299113
0.540625	0.477218	0	1.0356	0	-7.9941e-17	0	0.298567
0.541406	0.438908	0	1.05988	0	-3.99575e-16	0	0.298102
0.542188	0.400894	0	1.08254	0	-5.49096e-16	0	0.297717
0.542969	0.363339	0	1.10354	0	-5.45286e-16	0	0.297414
0.54375	0.326414	0	1.12284	0	-4.21875e-16	0	0.297192
0.544531	0.290293	0	1.14043	0	-2.29542e-16	0	0.297048
0.545312	0.255157	0	1.15629	0	-3.59118e-17	0	0.296981
0.546094	0.221191	0	1.17041	0	7.44425e-17	0	0.29699
0.546875	0.188584	0	1.18278	0	0	0	0.297069
0.5475	0.166089	0	1.19144	0	-1.93308e-13	-1.09303e-16	0.297028
0.548125	0.141901	0	1.19899	0	-3.20059e-13	-1.05594e-16	0.297111
0.54875	0.117439	0	1.20544	0	-3.89353e-13	-4.13939e-17	0.297296
0.549375	0.0938306	0	1.21081	0	-4.10492e-13	4.35855e-17	0.297563
0.55	0.0719337	0	1.21511	0	-3.92827e-13	1.21082e-16	0.297898
0.550625	0.0523637	0	1.21836	0	-3.45593e-13	1.72919e-16	0.298287
0.55125	0.0355178	0	1.2206	0	-2.77759e-13	1.8964e-16	0.298719
0.551875	0.0215999	0	1.22183	0	-1.97867e-13	1.69149e-16	0.299186
0.5525	0.0106454	0	1.22208	0	-1.13874e-13	1.15343e-16	0.299684
0.553125	0.00254602	0	1.22138	0	-3.29962e-14	3.67504e-17	0.300206
0.55375	-0.0029251	0	1.21975	0	3.84501e-14	-5.48325e-17	0.300751
0.554375	-0.00608869	0	1.21722	0	9.52045e-14	-1.45705e-16	0.301317
0.555	-0.00733445	0	1.21383	0	1.33221e-13	-2.21625e-16	0.301904
0.555625	-0.00709612	0	1.20959	0	1.49824e-13	-2.69175e-16	0.30251
0.55625	-0.00582668	0	1.20454	0	1.43868e-13	-2.77122e-16	0.303138
0.556875	-0.00397341	0	1.1987	0	1.15894e-13	-2.37782e-16	0.303786
0.5575	-0.00195305	0	1.19211	0	6.8287e-14	-1.48386e-16	0.304455
0.558125	-0.000126917	0	1.18479	0	5.43221e-15	-1.24401e-17	0.305145
0.55875	0.00122398	0	1.17678	0	-6.61252e-14	1.58908e-16	0.305854
0.559375	0.00192382	0	1.16811	0	-1.37524e-13	3.45509e-16	0.306581
0.56	0.00192683	0	1.15879	0	-1.97429e-13	5.16846e-16	0.307321
0.560625	0.00134215	0	1.14887	0	-2.31873e-13	6.3067e-16	0.30807
0.56125	0.000458764	0	1.13837	0	-2.24101e-13	6.31639e-16	0.30882
0.561875	-0.00022969	0	1.12731	0	-1.54412e-13	4.49956e-16	0.309563
0.5625	-2.22045e-15	0	1.11572	0	0	0	0.310285
0.563889	2.80709e-15	0	1.08862	0	-3.25388e-16	3.50954e-16	0.311705
0.565278	4.98702e-15	0	1.05864	0	-3.73371e-18	3.94008e-18	0.313107
0.566667	5.20429e-15	0	1.02675	0	4.14785e-16	-4.29597e-16	0.314482
0.568056	4.20571e-15	0	0.993536	0	6.40484e-16	-6.53739e-16	0.315818
0.569444	2.59348e-15	0	0.959373	0	5.72281e-16	-5.78858e-16	0.317108
0.570833	8.27701e-16	0	0.924514	0	2.36359e-16	-2.38753e-16	0.318345
0.572222	-7.6423e-16	0	0.889168	0	-2.64883e-16	2.70196e-16	0.319523
0.573611	-1.97354e-15	0	0.853551	0	-7.93986e-16	8.31767e-16	0.320637
0.575	-2.69285e-15	0	0.817914	0	-1.21026e-15	1.33802e-15	0.321682
0.576389	-2.89738e-15	0	0.782548	0	-1.39299e-15	1.70583e-15	0.322655
0.577778	-2.62566e-15	0	0.747789	0	-1.25677e-15	1.8846e-15	0.323553
0.579167	-1.96089e-15	0	0.714003	0	-7.59887e-16	1.85743e-15	0.324376
0.580556	-1.01358e-15	0	0.681577	0	9.32696e-17	1.63766e-15	0.325122
0.581944	9.38065e-17	0	0.65089	0	1.25487e-15	1.26263e-15	0.325794
0.583333	1.23991e-15	0	0.622305	0	2.64022e-15	7.85832e-16	0.326394
0.584722	2.3149e-15	0	0.59614	0	4.13735e-15	2.68769e-16	0.326926
0.586111	3.22823e-15	0	0.572658	0	5.61842e-15	-2.26865e-16	0.327394
0.5875	3.91365e-15	0	0.55205	0	6.95212e-15	-6.45851e-16	0.327804
0.588889	4.33165e-15	0	0.53443	0	8.01601e-15	-9.44648e-16	0.328162
0.590278	4.46966e-15	0	0.519822	0	8.70789e-15	-1.09487e-15	0.328475
0.591667	4.34008e-15	0	0.508168	0	8.95555e-15	-1.08493e-15	0.32875
0.593056	3.97666e-15	0	0.499325	0	8.72406e-15	-9.19986e-16	0.328994
0.594444	3.42969e-15	0	0.493077	0	8.02016e-15	-6.20273e-16	0.329212
0.595833	2.76026e-15	0	0.489141	0	6.89326e-15	-2.18136e-16	0.329412
0.597222	2.03411e-15	0	0.487188	0	5.43291e-15	2.45888e-16	0.329597
0.598611	1.31565e-15	0	0.486854	0	3.76258e-15	7.27575e-16	0.329773
0.6	6.62344e-16	0	0.487758	0	2.02999e-15	1.18369e-15	0.329942
0.601389	1.20001e-16	0	0.489525	0	3.94338e-16	1.57641e-15	0.330107
0.602778	-2.80715e-16	0	0.491797	0	-9.88897e-16	1.87711e-15	0.330269
0.604167	-5.2633e-16	0	0.494253	0	-1.98479e-15	2.06916e-15	0.330429
0.605556	-6.20943e-16	0	0.496625	0	-2.4961e-15	2.14942e-15	0.330586
0.606944	-5.84878e-16	0	0.498705	0	-2.47936e-15	2.12825e-15	0.33074
0.608333	-4.51641e-16	0	0.500354	0	-1.95802e-15	2.02796e-15	0.330892
0.609722	-2.63356e-16	0	0.501508	0	-1.03044e-15	1.87968e-15	0.331039
0.611111	-6.49909e-17	0	0.50217	0	1.29608e-16	1.71892e-15	0.331183
0.6125	1.02128e-16	0	0.502412	0	1.28305e-15	1.58009e-15	0.331324
0.613889	2.06845e-16	0	0.502352	0	2.14945e-15	1.49064e-15	0.331462
0.615278	2.33879e-16	0	0.502149	0	2.44847e-15	1.46559e-15	0.331599
0.616667	1.87622e-16	0	0.50197	0	1.96313e-15	1.50337e-15	0.331737
0.618056	9.27052e-17	0	0.501974	0	6.29489e-16	1.58449e-15	0.331877
0.619444	-1.02247e-17	0	0.502278	0	-1.34221e-15	1.67434e-15	0.332016
0.620833	-7.53516e-17	0	0.502929	0	-3.30918e-15	1.73232e-15	0.33215
0.622222	-7.12659e-17	0	0.503877	0	-3.99442e-15	1.72925e-15	0.33227
0.623611	-1.16798e-17	0	0.504943	0	-1.23504e-15	1.6759e-15	0.332355
0.625	0	0	0.505806	0	8.32667e-15	1.66533e-15	0.332373
0.626563	0	0	0.506179	0	4.61815e-15	1.20587e-15	0.332681
0.628125	0	0	0.506582	0	1.69051e-15	1.53572e-15	0.332804
0.629687	0	0	0.507011	0	-2.44363e-16	2.05704e-15	0.332857
0.63125	0	0	0.507463	0	-1.20674e-15	2.43385e-15	0.332903
0.632812	0	0	0.50793	0	-1.35804e-15	2.51729e-15	0.332974
0.634375	0	0	0.508403	0	-9.30824e-16	2.285e-15	0.333075
0.635938	0	0	0.508876	0	-1.76916e-16	1.79282e-15	0.333201
0.6375	0	0	0.509341	0	6.69086e-16	1.13746e-15	0.33334
0.639062	0	0	0.509792	0	1.4133e-15	4.28573e-16	0.333478
0.640625	0	0	0.510228	0	1.91542e-15	-2.31018e-16	0.333603
0.642188	0	0	0.510644	0	2.09314e-15	-7.58225e-16	0.333706
0.64375	0	0	0.511042	0	1.9199e-15	-1.09691e-15	0.333782
0.645312	0	0	0.511421	0	1.41793e-15	-1.22052e-15	0.333833
0.646875	0	0	0.511784	0	6.48086e-16	-1.13108e-15	0.333861
0.648438	0	0	0.512131	0	-3.02172e-16	-8.55485e-16	0.333874
0.65	0	0	0.512465	0	-1.33134e-15	-4.4004e-16	0.333878
0.651563	0	0	0.512789	0	-2.336e-15	5.62549e-17	0.333883
0.653125	0	0	0.513103	0	-3.22163e-15	5.68769e-16	0.333895
0.654687	0	0	0.51341	0	-3.91138e-15	1.03422e-15	0.333921
0.65625	0	0	0.513709	0	-4.35248e-15	1.39704e-15	0.333962
0.657813	0	0	0.514	0	-4.51973e-15	1.61469e-15	0.334019
0.659375	0	0	0.514282	0	-4.41614e-15	1.66171e-15	0.334087
0.660937	0	0	0.514555	0	-4.07067e-15	1.53211e-15	0.334161
0.6625	0	0	0.514815	0	-3.53333e-15	1.2401e-15	0.334233
0.664062	0	0	0.515062	0	-2.86808e-15	8.19051e-16	0.334293
0.665625	0	0	0.515293	0	-2.14406e-15	3.18623e-16	0.334332
0.667188	0	0	0.515508	0	-1.42603e-15	-1.99661e-16	0.334342
0.66875	0	0	0.515705	0	-7.64859e-16	-6.68367e-16	0.33432
0.670312	0	0	0.515886	0	-1.89316e-16	-1.02125e-15	0.334263
0.671875	0	0	0.516052	0	2.99594e-16	-1.20116e-15	0.334176
0.673438	0	0	0.516205	0	7.30185e-16	-1.16837e-15	0.334069
0.675	0	0	0.516349	0	1.15589e-15	-9.08608e-16	0.333957
0.676562	0	0	0.516488	0	1.6434e-15	-4.40462e-16	0.33386
0.678125	0	0	0.516625	0	2.25117e-15	1.78856e-16	0.333798
0.679688	0	0	0.516763	0	2.99588e-15	8.49954e-16	0.333789
0.68125	0	0	0.516901	0	3.80471e-15	1.43089e-15	0.333845
0.682813	0	0	0.517033	0	4.45056e-15	1.74096e-15	0.333959
0.684375	0	0	0.517148	0	4.4676e-15	1.56956e-15	0.334101
0.685937	0	0	0.517221	0	3.04416e-15	6.91516e-16	0.334198
0.6875	0	0	0.517215	0	-1.11022e-15	-1.11022e-15	0.334122
0.68875	0	-9.44922e-16	0.517244	0	4.28034e-16	-2.21198e-16	0.332835
0.69	0	-1.10102e-15	0.517309	0	5.06123e-16	2.42196e-17	0.332817
0.69125	0	-8.82685e-16	0.517372	0	1.74877e-17	1.0982e-16	0.33321
0.6925	0	-5.42584e-16	0.517419	0	-5.4345e-16	2.23351e-16	0.333566
0.69375	0	-2.20624e-16	0.517445	0	-9.44832e-16	3.91793e-16	0.33371
0.695	0	1.8665e-17	0.517454	0	-1.11693e-15	5.71118e-16	0.333629
0.69625	0	1.58181e-16	0.517451	0	-1.08057e-15	7.01637e-16	0.333392
0.6975	0	2.07965e-16	0.517441	0	-8.98135e-16	7.38164e-16	0.333096
0.69875	0	1.91012e-16	0.517429	0	-6.42036e-16	6.62539e-16	0.332832
0.7	0	1.33856e-16	0.517415	0	-3.76214e-16	4.8455e-16	0.332657
0.70125	0	6.08031e-17	0.517401	0	-1.47054e-16	2.35999e-16	0.332594
0.7025	0	-9.14224e-18	0.517385	0	1.91823e-17	-3.85088e-17	0.332623
0.70375	0	-6.34122e-17	0.517365	0	1.14761e-16	-2.91437e-16	0.332698
0.705	0	-9.57229e-17	0.517337	0	1.46513e-16	-4.8107e-16	0.332749
0.70625	0	-1.05122e-16	0.5173	0	1.30875e-16	-5.78064e-16	0.3327
0.7075	0	-9.46256e-17	0.51725	0	8.88803e-17	-5.69279e-16	0.332481
0.70875	0	-6.97387e-17	0.517186	0	4.17831e-17	-4.58799e-16	0.33204
0.71	0	-3.70517e-17	0.517108	0	7.66203e-18	-2.6641e-16	0.331357
0.71125	0	-3.05806e-18	0.517017	0	-8.02418e-19	-2.40199e-17	0.330449
0.7125	0	2.6738e-17	0.516916	0	2.26167e-17	2.29341e-16	0.329378
0.71375	0	4.83945e-17	0.516807	0	7.76904e-17	4.53223e-16	0.328251
0.715	0	5.9793e-17	0.516696	0	1.58586e-16	6.11453e-16	0.327224
0.71625	0	6.06235e-17	0.516586	0	2.55325e-16	6.77176e-16	0.326491
0.7175	0	5.21464e-17	0.516483	0	3.55589e-16	6.3667e-16	0.326281
0.71875	0	3.67964e-17	0.516393	0	4.46602e-16	4.9153e-16	0.326846
0.72	0	1.76954e-17	0.516319	0	5.1688e-16	2.58969e-16	0.328454
0.72125	0	-1.85777e-18	0.516267	0	5.57641e-16	-2.98395e-17	0.33137
0.7225	0	-1.88616e-17	0.516239	0	5.63767e-16	-3.33255e-16	0.335844
0.72375	0	-3.09992e-17	0.516237	0	5.34223e-16	-6.04203e-16	0.342101
0.725	0	-3.69025e-17	0.516263	0	4.71958e-16	-7.96276e-16	0.350323
0.72625	0	-3.62716e-17	0.516316	0	3.83329e-16	-8.70296e-16	0.36064
0.7275	0	-2.9842e-17	0.516395	0	2.77153e-16	-8.0061e-16	0.373124
0.72875	0	-1.92118e-17	0.516498	0	1.63574e-16	-5.80351e-16	0.387773
0.73	0	-6.55177e-18	0.516621	0	5.2888e-17	-2.24869e-16	0.40452
0.73125	0	5.76189e-18	0.516761	0	-4.54524e-17	2.27396e-16	0.423222
0.7325	0	1.55447e-17	0.516911	0	-1.23499e-16	7.17182e-16	0.443671
0.73375	0	2.11759e-17	0.517068	0	-1.75011e-16	1.17019e-15	0.465602
0.735	0	2.18887e-17	0.517224	0	-1.95163e-16	1.50643e-15	0.488698
0.73625	0	1.79265e-17	0.517374	0	-1.79839e-16	1.65271e-15	0.512612
0.7375	0	1.05231e-17	0.517511	0	-1.24775e-16	1.55746e-15	0.536979
0.73875	0	1.68305e-18	0.517627	0	-2.5008e-17	1.20607e-15	0.561435
0.74	0	-6.23297e-18	0.517715	0	1.24632e-16	6.34604e-16	0.585637
0.74125	0	-1.10803e-17	0.517766	0	3.26914e-16	-6.1739e-17	0.609274
0.7425	0	-1.15712e-17	0.517772	0	5.76046e-16	-7.29728e-16	0.632083
0.74375	0	-7.84133e-18	0.517723	0	8.46054e-16	-1.17465e-15	0.65385
0.745	0	-1.72472e-18	0.517612	0	1.07126e-15	-1.19954e-15	0.674404
0.74625	0	3.56099e-18	0.517431	0	1.11584e-15	-6.75937e-16	0.693598
0.7475	0	4.71749e-18	0.517175	0	7.28731e-16	3.42957e-16	0.711271
0.74875	0	1.16807e-18	0.516845	0	-5.20559e-16	1.45397e-15	0.727182
0.75	0	0	0.516452	0	-3.33067e-15	1.66533e-15	0.740922
0.750625	0	0	0.516489	0	-0.00132909	1.57353e-15	0.746829
0.75125	0	0	0.516377	0	-0.00168419	1.57531e-15	0.752102
0.751875	0	0	0.516143	0	-0.000876005	1.62945e-15	0.756706
0.7525	0	0	0.515812	0	0.00124556	1.70384e-15	0.760606
0.753125	0	0	0.515404	0	0.00479402	1.7746e-15	0.763769
0.75375	0	0	0.514936	0	0.00984902	1.8252e-15	0.766161
0.754375	0	0	0.514422	0	0.0164589	1.8456e-15	0.767752
0.755	0	0	0.513871	0	0.0246434	1.83141e-15	0.768512
0.755625	0	0	0.513293	0	0.0343964	1.78298e-15	0.768414
0.75625	0	0	0.512692	0	0.0456884	1.70457e-15	0.767432
0.756875	0	0	0.512074	0	0.0584693	1.60345e-15	0.765542
0.7575	0	0	0.511439	0	0.0726708	1.48907e-15	0.762724
0.758125	0	0	0.510788	0	0.0882097	1.37217e-15	0.758958
0.75875	0	0	0.510121	0	0.10499	1.26391e-15	0.75423
0.759375	0	0	0.509437	0	0.122905	1.17503e-15	0.748525
0.76	0	0	0.508732	0	0.141841	1.11495e-15	0.741834
0.760625	0	0	0.508006	0	0.16168	1.09093e-15	0.734151
0.76125	0	0	0.507255	0	0.182302	1.10719e-15	0.725473
0.761875	0	0	0.506476	0	0.203587	1.16404e-15	0.715799
0.7625	0	0	0.50567	0	0.225418	1.25704e-15	0.705136
0.763125	0	0	0.504835	0	0.247684	1.3761e-15	0.69349
0.76375	0	0	0.50397	0	0.270284	1.50462e-15	0.680875
0.764375	0	0	0.503079	0	0.293126	1.61865e-15	0.667308
0.765	0	0	0.502164	0	0.316134	1.68598e-15	0.65281
0.765625	0	0	0.501232	0	0.339245	1.66533e-15	0.637409
0.766406	0	-7.34308e-17	0.500511	0	0.368162	1.33336e-15	0.616992
0.767188	0	-8.6875e-17	0.499758	0	0.396925	1.15049e-15	0.595226
0.767969	0	-6.09408e-17	0.498991	0	0.425372	1.08207e-15	0.572205
0.76875	0	-1.33227e-17	0.498227	0	0.453354	1.09697e-15	0.548032
0.769531	0	4.11997e-17	0.497481	0	0.480728	1.16767e-15	0.522814
0.770312	0	9.07607e-17	0.496766	0	0.507363	1.2702e-15	0.496667
0.771094	0	1.26409e-16	0.496095	0	0.533137	1.38414e-15	0.469713
0.771875	0	1.42109e-16	0.495477	0	0.55794	1.49266e-15	0.442082
0.772656	0	1.34736e-16	0.494922	0	0.581668	1.58248e-15	0.413908
0.773438	0	1.04083e-16	0.494436	0	0.60423	1.64391e-15	0.385336
0.774219	0	5.2857e-17	0.494024	0	0.625544	1.67078e-15	0.356514
0.775	0	-1.33227e-17	0.493689	0	0.645538	1.66054e-15	0.3276
0.775781	0	-8.59209e-17	0.493433	0	0.664149	1.61418e-15	0.298756
0.776563	0	-1.53488e-16	0.493257	0	0.681326	1.53624e-15	0.270154
0.777344	0	-2.01662e-16	0.493158	0	0.697025	1.43486e-15	0.241969
0.778125	0	-2.13163e-16	0.493133	0	0.711215	1.32172e-15	0.214388
0.778906	0	-1.678e-16	0.493177	0	0.723872	1.21208e-15	0.187599
0.779687	0	-4.2466e-17	0.493283	0	0.734984	1.12476e-15	0.161801
0.780469	0	1.88859e-16	0.493443	0	0.744547	1.08216e-15	0.1372
0.78125	0	5.55112e-16	0.493646	0	0.752569	1.11022e-15	0.114006
0.781875	0	-1.82203e-16	0.493464	0	0.757894	1.485e-15	0.0973234
0.7825	0	-6.94736e-16	0.493445	0	0.762246	1.64754e-15	0.0810322
0.783125	0	-1.0143e-15	0.493558	0	0.765643	1.67863e-15	0.0656238
0.78375	0	-1.17087e-15	0.493777	0	0.768107	1.64083e-15	0.0514698
0.784375	0	-1.19257e-15	0.494079	0	0.769661	1.58027e-15	0.0388329
0.785	0	-1.10559e-15	0.494443	0	0.770328	1.5285e-15	0.0278769
0.785625	0	-9.34183e-16	0.494851	0	0.770135	1.5043e-15	0.0186782
0.78625	0	-7.00614e-16	0.49529	0	0.769109	1.51552e-15	0.0112362
0.786875	0	-4.25114e-16	0.495746	0	0.767277	1.56091e-15	0.00548416
0.7875	0	-1.25844e-16	0.496211	0	0.764669	1.63191e-15	0.00130023
0.788125	0	1.81143e-16	0.496676	0	0.761314	1.71451e-15	-0.0014821
0.78875	0	4.81947e-16	0.497137	0	0.757243	1.79108e-15	-0.00306305
0.789375	0	7.64855e-16	0.497589	0	0.752488	1.84216e-15	-0.00366577
0.79	0	1.02039e-15	0.498033	0	0.74708	1.84831e-15	-0.00352553
0.790625	0	1.24133e-15	0.498467	0	0.741052	1.79193e-15	-0.00287899
0.79125	0	1.42278e-15	0.498893	0	0.734436	1.65911e-15	-0.00195337
0.791875	0	1.56219e-15	0.499314	0	0.727265	1.4414e-15	-0.000955654
0.7925	0	1.65941e-15	0.499735	0	0.719572	1.13769e-15	-6.18328e-05
0.793125	0	1.71669e-15	0.50016	0	0.71139	7.55997e-16	0.000593909
0.79375	0	1.73879e-15	0.500595	0	0.702751	3.15321e-16	0.000929976
0.794375	0	1.73294e-15	0.501047	0	0.693688	-1.52552e-16	0.00092815
0.795	0	1.70897e-15	0.501523	0	0.684233	-6.01213e-16	0.000644381
0.795625	0	1.67924e-15	0.502031	0	0.674417	-9.67811e-16	0.000219575
0.79625	0	1.6588e-15	0.502578	0	0.664271	-1.17122e-15	-0.000109615
0.796875	0	1.66533e-15	0.503172	0	0.653824	-1.11022e-15	5.55112e-16
0.797656	0	2.03249e-15	0.503742	0	0.640385	5.11397e-16	2.76981e-15
0.798438	0	2.09971e-15	0.504231	0	0.626593	1.29664e-15	3.69456e-15
0.799219	0	1.97004e-15	0.504662	0	0.61251	1.46661e-15	3.67257e-15
0.8	0	1.73195e-15	0.50505	0	0.598199	1.21651e-15	3.00741e-15
0.800781	0	1.45934e-15	0.505412	0	0.583721	7.1562e-16	1.963e-15
0.801562	0	1.21153e-15	0.50576	0	0.56914	1.07278e-16	7.63581e-16
0.802344	0	1.03329e-15	0.506104	0	0.554518	-4.91085e-16	-4.06252e-16
0.803125	0	9.54792e-16	0.506452	0	0.539918	-9.87961e-16	-1.40156e-15
0.803906	0	9.91655e-16	0.506808	0	0.525401	-1.31777e-15	-2.11708e-15
0.804688	0	1.14492e-15	0.507174	0	0.511032	-1.44084e-15	-2.48718e-15
0.805469	0	1.40105e-15	0.50755	0	0.496874	-1.34345e-15	-2.48591e-15
0.80625	0	1.73195e-15	0.507933	0	0.482988	-1.03777e-15	-2.12696e-15
0.807031	0	2.09494e-15	0.508316	0	0.469439	-5.61905e-16	-1.4637e-15
0.807813	0	2.43278e-15	0.508692	0	0.456289	2.01136e-17	-5.89129e-16
0.808594	0	2.67364e-15	0.509049	0	0.443603	6.18339e-16	3.64065e-16
0.809375	0	2.73115e-15	0.509373	0	0.431443	1.1169e-15	1.22355e-15
0.810156	0	2.50433e-15	0.509648	0	0.419873	1.374e-15	1.77735e-15
0.810937	0	1.87766e-15	0.509856	0	0.408957	1.22192e-15	1.7738e-15
0.811719	0	7.21038e-16	0.509974	0	0.398759	4.67037e-16	9.21596e-16
0.8125	0	-1.11022e-15	0.509978	0	0.389341	-1.11022e-15	-1.11022e-15
0.814583	0	-1.3541e-15	0.510462	0	0.371444	-8.60924e-16	6.76469e-16
0.816667	0	-1.32288e-15	0.510843	0	0.35841	-9.19071e-16	1.48626e-15
0.81875	0	-1.09722e-15	0.511156	0	0.349279	-1.12032e-15	1.66373e-15
0.820833	0	-7.47703e-16	0.511426	0	0.343225	-1.3474e-15	1.47308e-15
0.822917	0	-3.34812e-16	0.511671	0	0.33954	-1.52254e-15	1.10963e-15
0.825	0	9.088e-17	0.5119	0	0.337628	-1.60041e-15	7.10656e-16
0.827083	0	4.88507e-16	0.512117	0	0.336991	-1.56163e-15	3.65345e-16
0.829167	0	8.26585e-16	0.512323	0	0.337222	-1.40687e-15	1.2399e-16
0.83125	0	1.0826e-15	0.512516	0	0.337995	-1.15145e-15	6.38833e-18
0.833333	0	1.2425e-15	0.512693	0	0.339053	-8.20605e-16	9.43274e-18
0.835417	0	1.30013e-15	0.51285	0	0.340205	-4.45171e-16	1.1392e-16
0.8375	0	1.25648e-15	0.512984	0	0.341312	-5.7963e-17	2.90559e-16
0.839583	0	1.11899e-15	0.513092	0	0.342283	3.09366e-16	5.0518e-16
0.841667	0	9.00607e-16	0.513173	0	0.343067	6.28874e-16	7.23159e-16
0.84375	0	6.18883e-16	0.513228	0	0.343642	8.78325e-16	9.13037e-16
0.845833	0	2.9488e-16	0.513258	0	0.344014	1.04262e-15	1.04935e-15
0.847917	0	-4.79569e-17	0.513267	0	0.34421	1.11469e-15	1.11466e-15
0.85	0	-3.85035e-16	0.513259	0	0.344266	1.09576e-15	1.10079e-15
0.852083	0	-6.91947e-16	0.513241	0	0.344229	9.95146e-16	1.00928e-15
0.854167	0	-9.45885e-16	0.513218	0	0.34415	8.29431e-16	8.51024e-16
0.85625	0	-1.12716e-15	0.513195	0	0.344074	6.21079e-16	6.45127e-16
0.858333	0	-1.22078e-15	0.513177	0	0.344045	3.96517e-16	4.16956e-16
0.860417	0	-1.2182e-15	0.513163	0	0.344094	1.83634e-16	1.95412e-16
0.8625	0	-1.11903e-15	0.513151	0	0.34424	8.72856e-18	9.39462e-18
0.864583	0	-9.32979e-16	0.513132	0	0.344486	-1.07107e-16	-1.16527e-16
0.866667	0	-6.8179e-16	0.51309	0	0.344815	-1.52166e-16	-1.67235e-16
0.86875	0	-4.01311e-16	0.513002	0	0.345189	-1.28864e-16	-1.4298e-16
0.870833	0	-1.43645e-16	0.51283	0	0.345548	-5.9039e-17	-6.60935e-17
0.872917	0	2.06052e-17	0.512526	0	0.345808	1.01902e-17	1.15037e-17
0.875	0	0	0.512025	0	0.345857	0	0
0.877083	0	0	0.512294	0	0.345938	0	0
0.879167	0	0	0.512238	0	0.346018	0	0
0.88125	0	0	0.511991	0	0.346097	0	0
0.883333	0	0	0.51165	0	0.346172	0	0
0.885417	0	0	0.511279	0	0.346243	0	0
0.8875	0	0	0.51092	0	0.346309	0	0
0.889583	0	0	0.510593	0	0.346368	0	0
0.891667	0	0	0.510304	0	0.346419	0	0
0.89375	0	0	0.510046	0	0.346462	0	0
0.895833	0	0	0.509806	0	0.346496	0	0
0.897917	0	0	0.509567	0	0.346519	0	0
0.9	0	0	0.50931	0	0.346533	0	0
0.902083	0	0	0.509018	0	0.346535	0	0
0.904167	0	0	0.508678	0	0.346527	0	0
0.90625	0	0	0.50828	0	0.346507	0	0
0.908333	0	0	0.507819	0	0.346476	0	0
0.910417	0	0	0.507299	0	0.346435	0	0
0.9125	0	0	0.506726	0	0.346382	0	0
0.914583	0	0	0.506114	0	0.34632	0	0
0.916667	0	0	0.505482	0	0.346247	0	0
0.91875	0	0	0.50485	0	0.346165	0	0
0.920833	0	0	0.504241	0	0.346073	0	0
0.922917	0	0	0.503675	0	0.345972	0	0
0.925	0	0	0.50317	0	0.345863	0	0
0.927083	0	0	0.502736	0	0.345744	0	0
0.929167	0	0	0.502372	0	0.345616	0	0
0.93125	0	0	0.502061	0	0.345479	0	0
0.933333	0	0	0.501767	0	0.345331	0	0
0.935417	0	0	0.501427	0	0.34517	0	0
0.9375	0	0	0.500949	0	0.344997	0	0
0.939286	0	0	0.499083	0	0.34488	0	9.04979e-15
0.941071	0	0	0.497045	0	0.34468	0	4.62536e-15
0.942857	0	0	0.49552	0	0.344454	0	-3.79869e-15
0.944643	0	0	0.49478	0	0.344236	0	-1.07875e-14
0.946429	0	0	0.494806	0	0.34404	0	-1.38497e-14
0.948214	0	0	0.495387	0	0.343865	0	-1.25192e-14
0.95	0	0	0.496213	0	0.343705	0	-7.60265e-15
0.951786	0	0	0.496941	0	0.343549	0	-5.78316e-16
0.953571	0	0	0.497254	0	0.343383	0	6.86768e-15
0.955357	0	0	0.4969	0	0.343197	0	1.31802e-14
0.957143	0	0	0.495727	0	0.342982	0	1.71636e-14
0.958929	0	0	0.493697	0	0.342734	0	1.81128e-14
0.960714	0	0	0.490897	0	0.342453	0	1.58609e-14
0.9625	0	0	0.487536	0	0.342143	0	1.07567e-14
0.964286	0	0	0.483941	0	0.341812	0	3.58648e-15
0.966071	0	0	0.48054	0	0.341469	0	-4.54844e-15
0.967857	0	0	0.47784	0	0.341128	0	-1.2382e-14
0.969643	0	0	0.476406	0	0.340801	0	-1.86501e-14
0.971429	0	0	0.476831	0	0.340502	0	-2.22592e-14
0.973214	0	0	0.47971	0	0.34024	0	-2.24436e-14
0.975	0	0	0.485605	0	0.340026	0	-1.88974e-14
0.976786	0	0	0.495019	0	0.339862	0	-1.18676e-14
0.978571	0	0	0.508367	0	0.33975	0	-2.19602e-15
0.980357	0	0	0.52595	0	0.339685	0	8.7061e-15
0.982143	0	0	0.547935	0	0.339659	0	1.89617e-14
0.983929	0	0	0.574339	0	0.339658	0	2.64249e-14
0.985714	0	0	0.605017	0	0.339669	0	2.8985e-14
0.9875	0	0	0.639661	0	0.339675	0	2.49896e-14
0.989286	0	0	0.677808	0	0.339664	0	1.38022e-14
0.991071	0	0	0.718853	0	0.339627	0	-3.49263e-15
0.992857	0	0	0.762076	0	0.339568	0	-2.32244e-14
0.994643	0	0	0.806686	0	0.339504	0	-3.8096e-14
0.996429	0	0	0.851866	0	0.339476	0	-3.5956e-14
0.998214	0	0	0.896848	0	0.339555	0	1.63116e-15
1	0	0	0.94099	0	0.33985	0	1.0103e-13
0	0	0.513562	0	1.66533e-15	0	0.426251	0
0.005	-8.6583e-05	0.512677	-5.53482e-16	0.0182996	-6.97362e-16	0.433674	0
0.01	2.37056e-05	0.510934	-1.22551e-15	0.0421448	-1.18398e-15	0.437656	0
0.015	0.00012314	0.509044	-1.67198e-15	0.0697826	-1.44309e-15	0.439046	0
0.02	0.000142489	0.507316	-1.77175e-15	0.100042	-1.4885e-15	0.437882	0
0.025	8.63054e-05	0.505833	-1.53832e-15	0.132105	-1.35296e-15	0.433804	0
0.03	-9.81049e-06	0.504567	-1.05612e-15	0.165339	-1.07919e-15	0.42634	0
0.035	-0.000105393	0.503459	-4.36449e-16	0.199201	-7.13231e-16	0.41509	0
0.04	-0.000169211	0.502458	2.1117e-16	0.233165	-2.99558e-16	0.399841	0
0.045	-0.00018494	0.501546	7.95872e-16	0.266702	1.22129e-16	0.380611	0
0.05	-0.000151325	0.500736	1.25357e-15	0.299263	5.18916e-16	0.35766	0
0.055	-7.91116e-05	0.500068	1.54885e-15	0.330298	8.65654e-16	0.331464	0
0.06	1.35369e-05	0.499595	1.6727e-15	0.359267	1.14516e-15	0.302679	0
0.065	0.000105899	0.499373	1.63774e-15	0.385666	1.34785e-15	0.272078	0
0.07	0.000178984	0.499443	1.47216e-15	0.409052	1.47092e-15	0.240505	0
0.075	0.000218763	0.499825	1.21347e-15	0.429061	1.51729e-15	0.208812	0
0.08	0.000218084	0.500512	9.02598e-16	0.44543	1.49442e-15	0.177813	0
0.085	0.00017727	0.501463	5.78902e-16	0.458007	1.41301e-15	0.148242	0
0.09	0.000103521	0.50261	2.76349e-16	0.466757	1.2858e-15	0.120719	0
0.095	9.36457e-06	0.50386	2.09374e-17	0.471763	1.12639e-15	0.0957314	0
0.1	-8.95306e-05	0.505107	-1.70626e-16	0.473221	9.48328e-16	0.07362	0
0.105	-0.000176851	0.50624	-2.91113e-16	0.471426	7.64175e-16	0.054577	0
0.11	-0.000238104	0.507155	-3.41996e-16	0.466762	5.84927e-16	0.038653	0
0.115	-0.000262754	0.507771	-3.31948e-16	0.459675	4.19543e-16	0.0257698	0
0.12	-0.000245783	0.508035	-2.74843e-16	0.450661	2.7468e-16	0.01574	0
0.125	-0.000188501	0.507938	-1.87513e-16	0.440236	1.54608e-16	0.00828919	0
0.13	-9.84996e-05	0.507517	-8.75101e-17	0.428919	6.12853e-17	0.00308119	0
0.135	1.12368e-05	0.506862	8.94348e-18	0.417207	-5.43402e-18	-0.000256632	0
0.14	0.000124006	0.506115	8.86241e-17	0.40556	-4.74798e-17	-0.00210891	0
0.145	0.000221664	0.505467	1.42482e-16	0.394379	-6.81706e-17	-0.00285006	0
0.15	0.000287261	0.505148	1.66245e-16	0.384001	-7.17699e-17	-0.0028254	0
0.155	0.000307755	0.50542	1.60427e-16	0.374681	-6.30265e-17	-0.00233644	0
0.16	0.000276426	0.50656	1.29778e-16	0.366597	-4.67309e-17	-0.00163076	0
0.165	0.000194668	0.508846	8.22564e-17	0.359844	-2.73134e-17	-0.000896647	0
0.17	7.27983e-05	0.512534	2.76498e-17	0.354438	-8.51101e-18	-0.000262566	0
0.175	-7.04115e-05	0.517844	-2.39927e-17	0.350327	6.87762e-18	0.000199113	0
0.18	-0.000209661	0.52494	-6.39259e-17	0.347401	1.71338e-17	0.000464664	0
0.185	-0.000316579	0.533911	-8.60751e-17	0.345502	2.1648e-17	0.000548737	0
0.19	-0.00036458	0.544761	-8.8008e-17	0.344443	2.08358e-17	0.000492315	0
0.195	-0.000334731	0.557397	-7.13443e-17	0.344025	1.59452e-17	0.000350061	0
0.2	-0.000221952	0.571624	-4.14794e-17	0.344044	8.77423e-18	0.000178285	0
0.205	-4.0476e-05	0.587146	-6.57444e-18	0.344313	1.31933e-18	2.46968e-05	0
0.21	0.000172939	0.603577	2.41408e-17	0.344668	-4.60564e-18	-7.89852e-05	0
0.215	0.000360092	0.620449	4.257e-17	0.344977	-7.73629e-18	-0.000120738	0
0.22	0.000449373	0.637238	4.41182e-17	0.34514	-7.65092e-18	-0.000107779	0
0.225	0.000374089	0.653386	2.96816e-17	0.345086	-4.92001e-18	-6.19311e-05	0
0.23	0.000105234	0.66833	6.48387e-18	0.344768	-1.02886e-18	-1.14263e-05	0
0.235	-0.000296254	0.681535	-1.33e-17	0.344147	2.02316e-18	1.95015e-05	0
0.24	-0.000601731	0.692513	-1.75103e-17	0.343171	2.55682e-18	2.0929e-05	0
0.245	-0.000304435	0.700851	-4.31004e-18	0.341758	6.04849e-19	4.07858e-06	0
0.25	0.00153194	0.706206	0	0.339768	0	0	0
0.255	0.0483352	0.708395	0	0.337715	0	0	1.05883e-16
0.26	0.0960505	0.70641	0	0.334819	0	0	-3.40768e-17
0.265	0.14513	0.700225	0	0.331546	0	0	-2.06738e-16
0.27	0.195377	0.689846	0	0.328246	0	0	-2.78196e-16
0.275	0.246227	0.675295	0	0.325157	0	0	-1.95474e-16
0.28	0.29695	0.656608	0	0.322424	0	0	2.57559e-17
0.285	0.346783	0.633852	0	0.320113	0	0	3.20985e-16
0.29	0.395004	0.607146	0	0.318235	0	0	5.99323e-16
0.295	0.440983	0.576681	0	0.316763	0	0	7.65052e-16
0.3	0.484198	0.542738	0	0.31565	0	0	7.35869e-16
0.305	0.524231	0.505701	0	0.314845	0	0	4.56376e-16
0.31	0.560766	0.466059	0	0.314297	0	0	-9.38191e-17
0.315	0.593569	0.4244	0	0.313968	0	0	-8.97424e-16
0.32	0.622474	0.381396	0	0.313836	0	0	-1.90173e-15
0.325	0.647374	0.337785	0	0.313889	0	0	-3.02496e-15
0.33	0.668205	0.294343	0	0.314131	0	0	-4.16576e-15
0.335	0.684944	0.251852	0	0.314572	0	0	-5.21442e-15
0.34	0.697602	0.211072	0	0.315226	0	0	-6.06486e-15
0.345	0.706232	0.172706	0	0.316103	0	0	-6.62603e-15
0.35	0.710925	0.137369	0	0.317206	0	0	-6.83175e-15
0.355	0.711822	0.105566	0	0.318524	0	0	-6.64807e-15
0.36	0.709116	0.0776701	0	0.320032	0	0	-6.0776e-15
0.365	0.70306	0.0539047	0	0.321687	0	0	-5.16026e-15
0.37	0.693965	0.0343417	0	0.323427	0	0	-3.97048e-15
0.375	0.682208	0.0189001	0	0.32518	0	0	-2.61095e-15
0.38	0.668224	0.00735579	0	0.326862	0	0	-1.20328e-15
0.385	0.652499	-0.000642681	0	0.328385	0	0	1.23556e-16
0.39	0.635561	-0.00555063	0	0.329669	0	0	1.24627e-15
0.395	0.617965	-0.00789903	0	0.330643	0	0	2.06056e-15
0.4	0.600274	-0.00826226	0	0.331263	0	0	2.49347e-15
0.405	0.583039	-0.00722392	0	0.331514	0	0	2.51356e-15
0.41	0.566772	-0.00534258	0	0.33142	0	0	2.13758e-15
0.415	0.55193	-0.00311982	0	0.33105	0	0	1.43245e-15
0.42	0.538889	-0.000972687	0	0.330522	0	0	5.1173e-16
0.425	0.527922	0.000787458	0	0.329998	0	0	-4.74095e-16
0.43	0.519193	0.00196761	0	0.329685	0	0	-1.3536e-15
0.435	0.512738	0.00249599	0	0.329824	0	0	-1.95619e-15
0.44	0.50847	0.00241418	0	0.330677	0	0	-2.13833e-15
0.445	0.506184	0.00185815	0	0.332506	0	0	-1.81209e-15
0.45	0.50557	0.00102912	0	0.335554	0	0	-9.72611e-16
0.455	0.506243	0.000155849	0	0.34002	0	0	2.80196e-16
0.46	0.50777	-0.000548265	0	0.346029	0	0	1.73183e-15
0.465	0.50971	-0.000928564	0	0.353607	0	0	3.06326e-15
0.47	0.511661	-0.000926356	0	0.36266	0	0	3.89076e-15
0.475	0.513296	-0.000601176	0	0.372952	0	0	3.84768e-15
0.48	0.514401	-0.000126921	0	0.384108	0	0	2.72269e-15
0.485	0.514896	0.000252055	0	0.395618	0	0	6.72004e-16
0.49	0.514829	0.000321804	0	0.406882	0	0	-1.47416e-15
0.495	0.514338	7.69284e-05	0	0.417273	0	0	-1.78703e-15
0.5	0.513562	0	0	0.426251	0	0	3.33067e-15
0.505	0.512678	0	-8.65807e-05	0.433674	0	0	0.0182995
0.51	0.510934	0	2.3705e-05	0.437656	0	0	0.0421447
0.515	0.509044	0	0.000123137	0.439046	0	0	0.0697826
0.52	0.507316	0	0.000142485	0.437882	0	0	0.100042
0.525	0.505833	0	8.63031e-05	0.433804	0	0	0.132105
0.53	0.504567	0	-9.81023e-06	0.42634	0	0	0.165339
0.535	0.503459	0	-0.00010539	0.415091	0	0	0.199201
0.54	0.502458	0	-0.000169207	0.399841	0	0	0.233165
0.545	0.501546	0	-0.000184935	0.380611	0	0	0.266702
0.55	0.500736	0	-0.000151321	0.35766	0	0	0.299263
0.555	0.500068	0	-7.91095e-05	0.331464	0	0	0.330298
0.56	0.499595	0	1.35366e-05	0.302679	0	0	0.359267
0.565	0.499373	0	0.000105896	0.272078	0	0	0.385666
0.57	0.499443	0	0.000178979	0.240505	0	0	0.409052
0.575	0.499825	0	0.000218757	0.208812	0	0	0.429061
0.58	0.500512	0	0.000218078	0.177813	0	0	0.44543
0.585	0.501463	0	0.000177265	0.148242	0	0	0.458007
0.59	0.50261	0	0.000103518	0.120719	0	0	0.466757
0.595	0.50386	0	9.36432e-06	0.0957315	0	0	0.471763
0.6	0.505107	0	-8.95282e-05	0.0736201	0	0	0.473221
0.605	0.50624	0	-0.000176846	0.0545771	0	0	0.471427
0.61	0.507155	0	-0.000238098	0.0386531	0	0	0.466762
0.615	0.507771	0	-0.000262747	0.0257699	0	0	0.459675
0.62	0.508035	0	-0.000245777	0.01574	0	0	0.450661
0.625	0.507938	0	-0.000188496	0.00828922	0	0	0.440236
0.63	0.507517	0	-9.8497e-05	0.00308121	0	0	0.428919
0.635	0.506862	0	1.12365e-05	-0.000256633	0	0	0.417207
0.64	0.506115	0	0.000124003	-0.00210893	0	0	0.40556
0.645	0.505467	0	0.000221658	-0.00285008	0	0	0.394379
0.65	0.505147	0	0.000287254	-0.00282542	0	0	0.384
0.655	0.50542	0	0.000307747	-0.00233647	0	0	0.374681
0.66	0.50656	0	0.000276418	-0.00163078	0	0	0.366597
0.665	0.508846	0	0.000194663	-0.000896658	0	0	0.359844
0.67	0.512534	0	7.27963e-05	-0.00026257	0	0	0.354438
0.675	0.517844	0	-7.04096e-05	0.000199116	0	0	0.350327
0.68	0.52494	0	-0.000209655	0.000464672	0	0	0.347401
0.685	0.533911	0	-0.00031657	0.000548748	0	0	0.345502
0.69	0.544761	0	-0.00036457	0.000492325	0	0	0.344443
0.695	0.557397	0	-0.000334722	0.00035007	0	0	0.344025
0.7	0.571624	0	-0.000221946	0.00017829	0	0	0.344044
0.705	0.587146	0	-4.04749e-05	2.46976e-05	0	0	0.344313
0.71	0.603576	0	0.000172934	-7.89881e-05	0	0	0.344668
0.715	0.620448	0	0.000360082	-0.000120743	0	0	0.344977
0.72	0.637237	0	0.000449361	-0.000107784	0	0	0.34514
0.725	0.653385	0	0.000374079	-6.19345e-05	0	0	0.345086
0.73	0.66833	0	0.000105231	-1.1427e-05	0	0	0.344768
0.735	0.681534	0	-0.000296246	1.9503e-05	0	0	0.344147
0.74	0.692513	0	-0.000601715	2.0931e-05	0	0	0.343171
0.745	0.700851	0	-0.000304427	4.07907e-06	0	0	0.341758
0.75	0.706206	0	0.0015319	0	0	0	0.339768
0.755	0.708395	5.08874e-17	0.0483354	0	3.66099e-16	6.13645e-17	0.337715
0.76	0.706411	-1.39369e-17	0.0960507	0	-1.00402e-16	-1.67469e-17	0.334819
0.765	0.700225	-7.24192e-17	0.14513	0	-5.2246e-16	-8.67158e-17	0.331546
0.77	0.689846	-8.38266e-17	0.195377	0	-6.05663e-16	-1.00029e-16	0.328246
0.775	0.675295	-5.07917e-17	0.246227	0	-3.67557e-16	-6.04071e-17	0.325157
0.78	0.656608	5.77572e-18	0.29695	0	4.18655e-17	6.8474e-18	0.322424
0.785	0.633853	6.20721e-17	0.346783	0	4.50716e-16	7.33757e-17	0.320113
0.79	0.607147	9.96987e-17	0.395004	0	7.25259e-16	1.17555e-16	0.318235
0.795	0.576681	1.09013e-16	0.440984	0	7.94551e-16	1.28275e-16	0.316763
0.8	0.542738	8.9238e-17	0.484198	0	6.51757e-16	1.04866e-16	0.31565
0.805	0.505701	4.6675e-17	0.524231	0	3.41636e-16	5.48281e-17	0.314845
0.81	0.466059	-7.9906e-18	0.560766	0	-5.86219e-17	-9.39493e-18	0.314297
0.815	0.4244	-6.25425e-17	0.593568	0	-4.59961e-16	-7.37299e-17	0.313968
0.82	0.381396	-1.05765e-16	0.622474	0	-7.79866e-16	-1.25312e-16	0.313836
0.825	0.337786	-1.29346e-16	0.647374	0	-9.5641e-16	-1.54521e-16	0.313889
0.83	0.294343	-1.29024e-16	0.668205	0	-9.56883e-16	-1.56101e-16	0.314131
0.835	0.251853	-1.04947e-16	0.684944	0	-7.80811e-16	-1.29371e-16	0.314572
0.84	0.211073	-6.13286e-17	0.697602	0	-4.57864e-16	-7.7684e-17	0.315226
0.845	0.172706	-5.55196e-18	0.706231	0	-4.16038e-17	-7.31242e-18	0.316103
0.85	0.137369	5.3122e-17	0.710925	0	3.99675e-16	7.39869e-17	0.317206
0.855	0.105567	1.05022e-16	0.711822	0	7.93612e-16	1.58487e-16	0.318524
0.86	0.0776701	1.41525e-16	0.709116	0	1.07455e-15	2.39855e-16	0.320032
0.865	0.0539047	1.5633e-16	0.70306	0	1.19315e-15	3.14177e-16	0.321687
0.87	0.0343417	1.46387e-16	0.693965	0	1.12368e-15	3.8049e-16	0.323427
0.875	0.0189001	1.12398e-16	0.682209	0	8.68246e-16	4.4076e-16	0.32518
0.88	0.00735579	5.88055e-17	0.668224	0	4.57458e-16	4.99284e-16	0.326862
0.885	-0.000642681	-6.71757e-18	0.652499	0	-5.26688e-17	5.61572e-16	0.328385
0.89	-0.00555063	-7.42423e-17	0.635561	0	-5.87259e-16	6.3285e-16	0.329669
0.895	-0.00789902	-1.32924e-16	0.617965	0	-1.06203e-15	7.16361e-16	0.330643
0.9	-0.00826226	-1.72567e-16	0.600275	0	-1.39471e-15	8.11701e-16	0.331263
0.905	-0.00722391	-1.85243e-16	0.583039	0	-1.51722e-15	9.13463e-16	0.331514
0.91	-0.00534257	-1.6675e-16	0.566772	0	-1.38728e-15	1.01047e-15	0.33142
0.915	-0.00311982	-1.1772e-16	0.551931	0	-9.9782e-16	1.08584e-15	0.33105
0.92	-0.000972687	-4.41447e-17	0.538889	0	-3.8278e-16	1.11815e-15	0.330522
0.925	0.000787457	4.28321e-17	0.527923	0	3.82093e-16	1.08383e-15	0.329998
0.93	0.0019676	1.28e-16	0.519193	0	1.18456e-15	9.60732e-16	0.329685
0.935	0.00249599	1.94085e-16	0.512738	0	1.88791e-15	7.32914e-16	0.329824
0.94	0.00241417	2.24612e-16	0.50847	0	2.34966e-15	3.96135e-16	0.330677
0.945	0.00185815	2.07427e-16	0.506184	0	2.44594e-15	-3.64436e-17	0.332506
0.95	0.00102912	1.38511e-16	0.50557	0	2.09968e-15	-5.29292e-16	0.335554
0.955	0.000155849	2.54792e-17	0.506243	0	1.30894e-15	-1.02157e-15	0.34002
0.96	-0.000548264	-1.10061e-16	0.50777	0	1.70617e-16	-1.42795e-15	0.346029
0.965	-0.000928563	-2.32455e-16	0.50971	0	-1.10782e-15	-1.64542e-15	0.353607
0.97	-0.000926355	-2.95746e-16	0.511661	0	-2.21752e-15	-1.56898e-15	0.36266
0.975	-0.000601175	-2.53109e-16	0.513296	0	-2.7906e-15	-1.11959e-15	0.372952
0.98	-0.00012692	-7.43306e-17	0.514401	0	-2.49019e-15	-2.88845e-16	0.384108
0.985	0.000252055	2.25794e-16	0.514896	0	-1.16679e-15	7.94812e-16	0.395618
0.99	0.000321804	5.44725e-16	0.514829	0	8.97503e-16	1.77205e-15	0.406882
0.995	7.69283e-05	6.31021e-16	0.514338	0	2.63031e-15	1.92388e-15	0.417273
1	0	0	0.513562	0	1.66533e-15	0	0.426251
0	0	0.563869	0	0	0	0.331336	0
0.005	-1.86546e-16	0.555825	1.2941e-15	-0.00152365	1.00677e-15	0.333674	-1.18717e-16
0.01	5.62027e-17	0.547049	9.88533e-16	0.000449942	3.73599e-16	0.336253	3.50698e-17
0.015	3.24604e-16	0.538664	1.58204e-16	0.0025363	-7.36757e-16	0.33976	1.98512e-16
0.02	4.23019e-16	0.531283	-6.08314e-16	0.00320661	-1.68467e-15	0.344355	2.53423e-16
0.025	2.93317e-16	0.525167	-1.0474e-15	0.00213855	-2.1895e-15	0.349905	1.72054e-16
0.03	-3.89984e-17	0.520337	-1.09939e-15	-0.000270018	-2.20194e-15	0.356146	-2.23871e-17
0.035	-5.04747e-16	0.516669	-8.2035e-16	-0.00325449	-1.80724e-15	0.362778	-2.83409e-16
0.04	-1.01953e-15	0.513964	-3.20221e-16	-0.00593034	-1.15439e-15	0.369523	-5.59613e-16
0.045	-1.50282e-15	0.511992	2.78456e-16	-0.0074557	-4.06684e-16	0.376149	-8.05917e-16
0.05	-1.88966e-15	0.510532	8.65892e-16	-0.00712911	2.90383e-16	0.382471	-9.89447e-16
0.055	-2.13648e-15	0.509388	1.35854e-15	-0.00443842	8.27493e-16	0.388347	-1.09158e-15
0.06	-2.2227e-15	0.508406	1.70406e-15	0.000925452	1.13934e-15	0.393665	-1.10736e-15
0.065	-2.14917e-15	0.507475	1.88045e-15	0.00907899	1.20469e-15	0.398325	-1.04331e-15
0.07	-1.93457e-15	0.506524	1.89159e-15	0.0199717	1.04104e-15	0.402231	-9.144e-16
0.075	-1.61067e-15	0.505519	1.76079e-15	0.0334199	6.95912e-16	0.40528	-7.40662e-16
0.08	-1.21715e-15	0.504455	1.52378e-15	0.0491435	2.36422e-16	0.407357	-5.44062e-16
0.085	-7.96436e-16	0.503347	1.22187e-15	0.0668014	-2.61473e-16	0.408336	-3.45745e-16
0.09	-3.8914e-16	0.502223	8.96152e-16	0.0860235	-7.23053e-16	0.408083	-1.63906e-16
0.095	-3.02565e-17	0.501114	5.8287e-16	0.106436	-1.08341e-15	0.406464	-1.23523e-17
0.1	2.53617e-16	0.500046	3.10313e-16	0.127685	-1.29405e-15	0.403352	1.00247e-16
0.105	4.4598e-16	0.499041	9.71222e-17	0.149442	-1.3271e-15	0.398639	1.70479e-16
0.11	5.41041e-16	0.498109	-4.80599e-17	0.171423	-1.17721e-15	0.392246	1.99758e-16
0.115	5.43302e-16	0.497248	-1.25821e-16	0.193381	-8.61035e-16	0.384127	1.93486e-16
0.12	4.66249e-16	0.496448	-1.44357e-16	0.215107	-4.14598e-16	0.374278	1.59931e-16
0.125	3.30327e-16	0.495688	-1.17286e-16	0.236427	1.11052e-16	0.362737	1.08965e-16
0.13	1.60397e-16	0.494945	-6.12022e-17	0.257194	6.5557e-16	0.349585	5.07957e-17
0.135	-1.70907e-17	0.494196	6.76691e-18	0.277277	1.15582e-15	0.334942	-5.18655e-18
0.14	-1.76956e-16	0.493423	7.11345e-17	0.29656	1.55261e-15	0.318959	-5.13569e-17
0.145	-2.97957e-16	0.49262	1.19783e-16	0.314928	1.79718e-15	0.301808	-8.25164e-17
0.15	-3.65026e-16	0.491798	1.451e-16	0.332271	1.85667e-15	0.283676	-9.62296e-17
0.155	-3.70889e-16	0.490989	1.44449e-16	0.348475	1.71833e-15	0.264746	-9.28232e-17
0.16	-3.16879e-16	0.490245	1.19974e-16	0.363424	1.39174e-15	0.245197	-7.50642e-17
0.165	-2.12849e-16	0.489647	7.77862e-17	0.377006	9.08944e-16	0.225188	-4.75644e-17
0.17	-7.61143e-17	0.489295	2.66691e-17	0.389115	3.22137e-16	0.204861	-1.59848e-17
0.175	7.05682e-17	0.489313	-2.35483e-17	0.399656	-3.01147e-16	0.184337	1.38681e-17
0.18	2.0189e-16	0.489838	-6.37216e-17	0.408555	-8.85104e-16	0.163727	3.69448e-17
0.185	2.93566e-16	0.491013	-8.70003e-17	0.415764	-1.35471e-15	0.143144	4.97401e-17
0.19	3.26318e-16	0.49298	-9.00768e-17	0.421266	-1.64609e-15	0.122716	5.08529e-17
0.195	2.89871e-16	0.495866	-7.3858e-17	0.425079	-1.71727e-15	0.102615	4.12218e-17
0.2	1.86442e-16	0.499772	-4.33901e-17	0.427258	-1.55817e-15	0.0830742	2.39654e-17
0.205	3.3076e-17	0.504757	-6.94324e-18	0.427893	-1.19807e-15	0.0644122	3.79839e-18
0.21	-1.37955e-16	0.510833	2.57203e-17	0.4271	-7.08782e-16	0.0470444	-1.39473e-17
0.215	-2.81645e-16	0.517949	4.57261e-17	0.425016	-2.00931e-16	0.0314803	-2.45948e-17
0.22	-3.46726e-16	0.525992	4.77484e-17	0.421784	1.89395e-16	0.0182964	-2.54896e-17
0.225	-2.87407e-16	0.534782	3.23508e-17	0.417547	3.27038e-16	0.00807024	-1.71492e-17
0.23	-8.18232e-17	0.54409	7.11353e-18	0.412433	1.21084e-16	0.00126305	-3.74631e-18
0.235	2.41164e-16	0.553654	-1.46816e-17	0.406557	-4.1045e-16	-0.00196883	7.68485e-18
0.24	5.64961e-16	0.56322	-1.94412e-17	0.400027	-1.04951e-15	-0.00205561	1.01181e-17
0.245	6.36002e-16	0.572596	-4.81139e-18	0.392976	-1.25479e-15	-0.000414543	2.49061e-18
0.25	0	0.581732	0	0.385614	0	-2.22045e-15	0
0.2525	-0.00249508	0.586204	0	0.382007	0	-4.58788e-16	0
0.255	-0.00283672	0.590558	0	0.3783	0	7.1888e-16	0
0.2575	-0.00133594	0.594771	0	0.374541	0	1.44148e-15	0
0.26	0.00173364	0.598818	0	0.370779	0	1.82038e-15	0
0.2625	0.00613327	0.602676	0	0.367055	0	1.95045e-15	0
0.265	0.0116567	0.606325	0	0.363408	0	1.91125e-15	0
0.2675	0.0181277	0.609743	0	0.35987	0	1.76808e-15	0
0.27	0.0253975	0.612909	0	0.356472	0	1.57313e-15	0
0.2725	0.0333427	0.615807	0	0.353238	0	1.36659e-15	0
0.275	0.0418624	0.618417	0	0.350191	0	1.17774e-15	0
0.2775	0.0508759	0.620723	0	0.347347	0	1.02609e-15	0
0.28	0.0603203	0.62271	0	0.34472	0	9.22485e-16	0
0.2825	0.0701482	0.624362	0	0.342317	0	8.70219e-16	0
0.285	0.0803249	0.625666	0	0.340145	0	8.66139e-16	0
0.2875	0.0908262	0.626609	0	0.338204	0	9.01774e-16	0
0.29	0.101636	0.62718	0	0.33649	0	9.64438e-16	0
0.2925	0.112744	0.627367	0	0.334997	0	1.03835e-15	0
0.295	0.124141	0.627162	0	0.333713	0	1.10573e-15	0
0.2975	0.135823	0.626555	0	0.332624	0	1.14795e-15	0
0.3	0.147778	0.625539	0	0.33171	0	1.14662e-15	0
0.3025	0.159996	0.624107	0	0.330949	0	1.08469e-15	0
0.305	0.172456	0.622254	0	0.330313	0	9.47584e-16	0
0.3075	0.185129	0.619975	0	0.329772	0	7.24327e-16	0
0.31	0.197975	0.617267	0	0.329291	0	4.08626e-16	0
0.3125	0.21094	0.614126	0	0.328833	0	0	0
0.316667	0.232856	0.608227	0	0.327478	0	0	0
0.320833	0.254883	0.600944	0	0.326187	0	0	0
0.325	0.276937	0.592329	0	0.324962	0	0	0
0.329167	0.298937	0.582432	0	0.323807	0	0	0
0.333333	0.320803	0.571302	0	0.322726	0	0	0
0.3375	0.342451	0.558991	0	0.321723	0	0	0
0.341667	0.363801	0.545548	0	0.3208	0	0	0
0.345833	0.384771	0.531023	0	0.319961	0	0	0
0.35	0.405278	0.515468	0	0.319211	0	0	0
0.354167	0.425242	0.498932	0	0.318552	0	0	0
0.358333	0.444581	0.481466	0	0.317988	0	0	0
0.3625	0.463214	0.46312	0	0.317523	0	0	0
0.366667	0.481057	0.443945	0	0.31716	0	0	0
0.370833	0.498031	0.423989	0	0.316903	0	0	0
0.375	0.514053	0.403305	0	0.316756	0	0	0
0.378125	0.525411	0.387375	0	0.316716	0	0	0
0.38125	0.536197	0.371125	0	0.316716	0	0	0
0.384375	0.546393	0.354593	0	0.316757	0	0	0
0.3875	0.55598	0.337821	0	0.316841	0	0	0
0.390625	0.564944	0.32085	0	0.316968	0	0	0
0.39375	0.573271	0.303722	0	0.317139	0	0	0
0.396875	0.580952	0.286478	0	0.317352	0	0	0
0.4	0.587978	0.269161	0	0.317608	0	0	0
0.403125	0.594344	0.251814	0	0.317906	0	0	0
0.40625	0.600046	0.234481	0	0.318243	0	0	0
0.409375	0.605083	0.217203	0	0.318617	0	0	0
0.4125	0.609456	0.200027	0	0.319027	0	0	0
0.415625	0.613169	0.182995	0	0.319469	0	0	0
0.41875	0.616228	0.166154	0	0.319939	0	0	0
0.421875	0.61864	0.149548	0	0.320434	0	0	0
0.425	0.620417	0.133223	0	0.32095	0	0	0
0.428125	0.621572	0.117226	0	0.321481	0	0	0
0.43125	0.622118	0.101602	0	0.322022	0	0	0
0.434375	0.622075	0.0863993	0	0.322569	0	0	0
0.4375	0.621461	0.0716647	0	0.323113	0	0	0
0.439583	0.620747	0.0635065	0	0.323479	0	1.64391e-15	2.27751e-16
0.441667	0.619796	0.053653	0	0.323844	0	2.50225e-15	1.6873e-16
0.44375	0.618615	0.0432394	0	0.32422	0	2.77791e-15	-8.57536e-18
0.445833	0.617213	0.0331042	0	0.324613	0	2.6443e-15	-1.93137e-16
0.447917	0.615602	0.0238325	0	0.325023	0	2.24706e-15	-3.20103e-16
0.45	0.61379	0.0157965	0	0.325449	0	1.70572e-15	-3.60529e-16
0.452083	0.611789	0.00919277	0	0.325888	0	1.11548e-15	-3.12121e-16
0.454167	0.609609	0.00407728	0	0.326334	0	5.49095e-16	-1.90989e-16
0.45625	0.607263	0.000396561	0	0.32678	0	5.87788e-17	-2.44205e-17
0.458333	0.60476	-0.00198344	0	0.327217	0	-3.21761e-16	1.5534e-16
0.460417	0.602114	-0.00325166	0	0.327639	0	-5.75242e-16	3.16292e-16
0.4625	0.599335	-0.00362916	0	0.328038	0	-6.98644e-16	4.30873e-16
0.464583	0.596437	-0.00334932	0	0.328405	0	-7.00962e-16	4.79134e-16
0.466667	0.593432	-0.00264088	0	0.328736	0	-6.00888e-16	4.50905e-16
0.46875	0.590331	-0.00171411	0	0.329024	0	-4.24415e-16	3.46945e-16
0.470833	0.587147	-0.000749747	0	0.329266	0	-2.02363e-16	1.79083e-16
0.472917	0.583892	0.000109049	0	0.32946	0	3.21679e-17	-3.06607e-17
0.475	0.580579	0.000761762	0	0.329606	0	2.46431e-16	-2.51958e-16
0.477083	0.57722	0.0011527	0	0.329704	0	4.10733e-16	-4.49081e-16
0.479167	0.573827	0.0012702	0	0.32976	0	5.01212e-16	-5.84809e-16
0.48125	0.570413	0.0011429	0	0.329776	0	5.02702e-16	-6.25362e-16
0.483333	0.56699	0.000833032	0	0.329761	0	4.11663e-16	-5.4634e-16
0.485417	0.563571	0.000426842	0	0.329724	0	2.39192e-16	-3.39674e-16
0.4875	0.560167	2.1983e-05	0	0.329674	0	1.41139e-17	-2.16005e-17
0.489583	0.556792	-0.000287985	0	0.329623	0	-2.13854e-16	3.58367e-16
0.491667	0.553458	-0.00043206	0	0.329584	0	-3.70861e-16	7.07437e-16
0.49375	0.550177	-0.000383198	0	0.329571	0	-3.55604e-16	8.78537e-16
0.495833	0.546963	-0.000182673	0	0.329598	0	-3.59284e-17	6.58294e-16
0.497917	0.543828	3.26368e-05	0	0.329679	0	7.54639e-16	-2.46004e-16
0.5	0.540785	0	0	0.329827	0	2.22045e-15	-2.22045e-15
0.5025	0.537208	0	0	0.330041	0	2.17981e-15	0.000148881
0.505	0.533844	0	0	0.330434	0	1.68771e-15	0.000143433
0.5075	0.530717	0	0	0.331029	0	9.54757e-16	5.6058e-05
0.51	0.527846	0	0	0.331841	0	1.42448e-16	-5.88309e-05
0.5125	0.525241	0	0	0.332882	0	-6.317e-16	-0.000162838
0.515	0.522909	0	0	0.334153	0	-1.28906e-15	-0.000231611
0.5175	0.52085	0	0	0.335656	0	-1.78476e-15	-0.000252861
0.52	0.519061	0	0	0.337383	0	-2.10259e-15	-0.000224396
0.5225	0.517532	0	0	0.339325	0	-2.24992e-15	-0.000152139
0.525	0.516251	0	0	0.341466	0	-2.2525e-15	-4.81577e-05
0.5275	0.515203	0	0	0.343791	0	-2.14946e-15	7.13128e-05
0.53	0.514369	0	0	0.346277	0	-1.98811e-15	0.000187842
0.5325	0.513729	0	0	0.348902	0	-1.81888e-15	0.000282781
0.535	0.513259	0	0	0.351641	0	-1.6902e-15	0.000339236
0.5375	0.512935	0	0	0.354468	0	-1.64338e-15	0.000344042
0.54	0.51273	0	0	0.357354	0	-1.70748e-15	0.00028974
0.5425	0.51262	0	0	0.360272	0	-1.89427e-15	0.000176549
0.545	0.512577	0	0	0.363193	0	-2.19302e-15	1.43419e-05
0.5475	0.512575	0	0	0.366089	0	-2.56548e-15	-0.000175379
0.55	0.512588	0	0	0.368932	0	-2.94071e-15	-0.00035751
0.5525	0.512594	0	0	0.371696	0	-3.20999e-15	-0.000481368
0.555	0.512568	0	0	0.374357	0	-3.22173e-15	-0.00047872
0.5575	0.512492	0	0	0.376893	0	-2.77631e-15	-0.000261803
0.56	0.512346	0	0	0.379284	0	-1.62101e-15	0.000278645
0.5625	0.512116	0	0	0.381514	0	5.55112e-16	0.00127536
0.565	0.511723	0	0	0.383559	0	1.90239e-16	0.00901548
0.5675	0.511245	0	0	0.385388	0	1.87888e-17	0.017168
0.57	0.510704	0	0	0.386978	0	-1.71651e-17	0.0257076
0.5725	0.510118	0	0	0.38831	0	3.44327e-17	0.0346088
0.575	0.509503	0	0	0.389365	0	1.34821e-16	0.0438459
0.5775	0.50887	0	0	0.390125	0	2.53621e-16	0.0533927
0.58	0.508232	0	0	0.390574	0	3.68036e-16	0.063223
0.5825	0.507595	0	0	0.390697	0	4.62052e-16	0.0733106
0.585	0.506969	0	0	0.390482	0	5.25639e-16	0.083629
0.5875	0.506356	0	0	0.389916	0	5.53945e-16	0.0941517
0.59	0.505761	0	0	0.388989	0	5.46503e-16	0.104852
0.5925	0.505185	0	0	0.387693	0	5.06427e-16	0.115704
0.595	0.504631	0	0	0.386019	0	4.39612e-16	0.126681
0.5975	0.504098	0	0	0.383962	0	3.53936e-16	0.137757
0.6	0.503586	0	0	0.381516	0	2.58456e-16	0.148905
0.6025	0.503094	0	0	0.378678	0	1.62612e-16	0.1601
0.605	0.502621	0	0	0.375446	0	7.54244e-17	0.171317
0.6075	0.502167	0	0	0.371818	0	4.69401e-18	0.182529
0.61	0.501729	0	0	0.367797	0	-4.37971e-17	0.193712
0.6125	0.501309	0	0	0.363382	0	-6.70865e-17	0.204842
0.615	0.500905	0	0	0.358578	0	-6.58312e-17	0.215894
0.6175	0.500519	0	0	0.353389	0	-4.51082e-17	0.226844
0.62	0.500154	0	0	0.347821	0	-1.52141e-17	0.23767
0.6225	0.499811	0	0	0.34188	0	7.53431e-18	0.248348
0.625	0.499497	0	0	0.335575	0	0	0.258857
0.628125	0.499162	0	0	0.327215	0	0	0.271719
0.63125	0.49895	0	0	0.31831	0	0	0.28425
0.634375	0.49882	0	0	0.308887	0	0	0.296409
0.6375	0.49874	0	0	0.298981	0	0	0.308159
0.640625	0.498679	0	0	0.288626	0	0	0.319463
0.64375	0.498614	0	0	0.277855	0	0	0.330291
0.646875	0.498525	0	0	0.266708	0	0	0.340611
0.65	0.498398	0	0	0.255223	0	0	0.350398
0.653125	0.498225	0	0	0.243441	0	0	0.359628
0.65625	0.498	0	0	0.231404	0	0	0.36828
0.659375	0.497725	0	0	0.219157	0	0	0.376335
0.6625	0.497406	0	0	0.206745	0	0	0.383779
0.665625	0.497054	0	0	0.194215	0	0	0.390599
0.66875	0.496685	0	0	0.181617	0	0	0.396785
0.671875	0.49632	0	0	0.169001	0	0	0.402331
0.675	0.495985	0	0	0.156421	0	0	0.407233
0.678125	0.49571	0	0	0.143929	0	0	0.41149
0.68125	0.495533	0	0	0.131583	0	0	0.415104
0.684375	0.495494	0	0	0.11944	0	0	0.41808
0.6875	0.495639	0	0	0.107559	0	0	0.420425
0.69	0.495869	0	9.15027e-16	0.0981172	0	0	0.421854
0.6925	0.496311	0	8.83283e-16	0.0890861	0	0	0.422896
0.695	0.496991	0	3.45962e-16	0.0804065	0	0	0.423557
0.6975	0.497932	0	-3.63939e-16	0.0720444	0	0	0.423846
0.7	0.499147	0	-1.01e-15	0.0639867	0	0	0.423773
0.7025	0.500648	0	-1.44075e-15	0.0562387	0	0	0.423348
0.705	0.502437	0	-1.57808e-15	0.0488204	0	0	0.422586
0.7075	0.504516	0	-1.40558e-15	0.0417635	0	0	0.421499
0.71	0.50688	0	-9.56938e-16	0.0351084	0	0	0.420105
0.7125	0.509519	0	-3.04346e-16	0.0289008	0	0	0.418418
0.715	0.512424	0	4.53153e-16	0.0231885	0	0	0.416458
0.7175	0.515578	0	1.20127e-15	0.0180184	0	0	0.414243
0.72	0.518965	0	1.82208e-15	0.0134333	0	0	0.411793
0.7225	0.522565	0	2.20567e-15	0.00946855	0	0	0.409128
0.725	0.526357	0	2.26172e-15	0.0061489	0	0	0.406269
0.7275	0.530319	0	1.93114e-15	0.0034855	0	0	0.403239
0.73	0.534426	0	1.19769e-15	0.00147256	0	0	0.40006
0.7325	0.538657	0	9.96105e-17	8.42548e-05	0	0	0.396754
0.735	0.542985	0	-1.25879e-15	-0.000728534	0	0	0.393346
0.7375	0.547389	0	-2.69549e-15	-0.00104133	0	0	0.389859
0.74	0.551845	0	-3.93915e-15	-0.00095929	0	0	0.386317
0.7425	0.556332	0	-4.61748e-15	-0.000620335	0	0	0.382743
0.745	0.560831	0	-4.24564e-15	-0.000198377	0	0	0.379162
0.7475	0.565322	0	-2.21461e-15	9.35306e-05	0	0	0.375598
0.75	0.569792	0	2.22045e-15	-2.22045e-15	0	0	0.372074
0.755556	0.579171	0	0.000578645	-7.23306e-16	0	-2.01663e-16	0.36384
0.761111	0.588843	0	-3.09238e-06	-3.78468e-18	0	-2.16985e-18	0.357156
0.766667	0.597855	0	0.00222836	2.54832e-16	0	2.25507e-16	0.351719
0.772222	0.605691	0	0.00927734	2.67365e-16	0	3.24887e-16	0.347265
0.777778	0.612101	0	0.0217988	1.72455e-16	0	2.70017e-16	0.343571
0.783333	0.61698	0	0.0395793	5.33195e-17	0	1.03366e-16	0.340454
0.788889	0.620284	0	0.0619007	-4.57744e-17	0	-1.0693e-16	0.33777
0.794444	0.621982	0	0.0878066	-1.06666e-16	0	-2.94449e-16	0.335406
0.8	0.622029	0	0.116288	-1.27524e-16	0	-4.09974e-16	0.333278
0.805556	0.620354	0	0.146405	-1.15622e-16	0	-4.28094e-16	0.331328
0.811111	0.616866	0	0.177358	-8.22048e-17	0	-3.47498e-16	0.329517
0.816667	0.611463	0	0.208519	-3.90334e-17	0	-1.87104e-16	0.327822
0.822222	0.60404	0	0.239436	3.73373e-18	0	2.01858e-17	0.32623
0.827778	0.594513	0	0.269813	3.86508e-17	0	2.34688e-16	0.324738
0.833333	0.582821	0	0.299489	6.13438e-17	0	4.16997e-16	0.323349
0.838889	0.568947	0	0.328396	7.03483e-17	0	5.34086e-16	0.322067
0.844444	0.552915	0	0.356523	6.66145e-17	0	5.63914e-16	0.320898
0.85	0.5348	0	0.383889	5.28322e-17	0	4.98219e-16	0.319849
0.855556	0.51472	0	0.410504	3.26986e-17	0	3.43408e-16	0.318926
0.861111	0.492837	0	0.436355	1.02205e-17	0	1.19586e-16	0.318135
0.866667	0.469345	0	0.461385	-1.08832e-17	0	-1.4202e-16	0.317478
0.872222	0.444464	0	0.485491	-2.76369e-17	0	-4.02948e-16	0.316961
0.877778	0.418423	0	0.50852	-3.80983e-17	0	-6.22247e-16	0.316587
0.883333	0.391455	0	0.530281	-4.14808e-17	0	-7.6163e-16	0.316357
0.888889	0.363788	0	0.550554	-3.81181e-17	0	-7.905e-16	0.316274
0.894444	0.335631	0	0.569106	-2.92946e-17	0	-6.90369e-16	0.316341
0.9	0.307178	0	0.585715	-1.69734e-17	0	-4.58179e-16	0.316559
0.905556	0.278604	0	0.600184	-3.46014e-18	0	-1.0811e-16	0.31693
0.911111	0.25007	0	0.612359	8.95551e-18	0	3.28439e-16	0.31745
0.916667	0.221732	0	0.622146	1.83379e-17	0	8.04922e-16	0.318117
0.922222	0.193753	0	0.629517	2.33844e-17	0	1.26381e-15	0.318921
0.927778	0.166317	0	0.634519	2.36088e-17	0	1.64273e-15	0.319848
0.933333	0.139648	0	0.637265	1.94053e-17	0	1.88232e-15	0.320878
0.938889	0.114027	0	0.637927	1.19743e-17	0	1.93506e-15	0.321981
0.944444	0.0897972	0	0.636725	3.11156e-18	0	1.7745e-15	0.323122
0.95	0.0673785	0	0.633897	-5.12664e-18	0	1.40357e-15	0.324258
0.955556	0.0472531	0	0.629683	-1.08462e-17	0	8.60552e-16	0.325342
0.961111	0.0299444	0	0.624296	-1.2769e-17	0	2.21029e-16	0.326327
0.966667	0.0159677	0	0.617907	-1.06349e-17	0	-4.06534e-16	0.327172
0.972222	0.00574994	0	0.610628	-5.44163e-18	0	-8.94059e-16	0.327854
0.977778	-0.000490368	0	0.602522	6.201e-19	0	-1.11908e-15	0.328378
0.983333	-0.00291407	0	0.593629	4.71191e-18	0	-1.00539e-15	0.328802
0.988889	-0.00229378	0	0.584026	4.58648e-18	0	-5.83192e-16	0.329255
0.994444	-0.000320725	0	0.573932	7.72322e-19	0	-7.32229e-17	0.329973
1	0	0	0.563869	0	0	0	0.331336
0	0	0.577332	0	0.359914	0	-1.11022e-15	0
0.003125	0.00950364	0.580058	-3.76978e-16	0.356554	3.83259e-16	-1.42289e-16	1.2626e-15
0.00625	0.0194781	0.582524	-4.65591e-16	0.35339	4.56033e-16	5.0847e-16	2.09332e-15
0.009375	0.0298984	0.584708	-3.43467e-16	0.35042	3.21965e-16	9.01108e-16	2.56994e-15
0.0125	0.0407394	0.586592	-7.97186e-17	0.347643	7.09024e-17	1.08946e-15	2.76368e-15
0.015625	0.051976	0.588155	2.65052e-16	0.345056	-2.21098e-16	1.12212e-15	2.73915e-15
0.01875	0.0635832	0.589382	6.38758e-16	0.342656	-4.91771e-16	1.04249e-15	2.55441e-15
0.021875	0.0755359	0.590256	9.97823e-16	0.340438	-6.92647e-16	8.88714e-16	2.26094e-15
0.025	0.087809	0.590762	1.30718e-15	0.338397	-7.89044e-16	6.93742e-16	1.90363e-15
0.028125	0.100377	0.590887	1.54029e-15	0.336526	-7.60078e-16	4.85285e-16	1.5208e-15
0.03125	0.113216	0.590618	1.67911e-15	0.334818	-5.98653e-16	2.85833e-16	1.14418e-15
0.034375	0.1263	0.589944	1.71412e-15	0.333264	-3.11468e-16	1.12655e-16	7.98952e-16
0.0375	0.139603	0.588854	1.6443e-15	0.331856	8.09873e-17	-2.22056e-17	5.03689e-16
0.040625	0.153101	0.58734	1.47716e-15	0.330583	5.4443e-16	-1.11927e-16	2.704e-16
0.04375	0.166769	0.585395	1.22871e-15	0.329434	1.03078e-15	-1.54912e-16	1.04517e-16
0.046875	0.180582	0.583011	9.23483e-16	0.328397	1.47818e-15	-1.54785e-16	4.89088e-18
0.05	0.194513	0.580183	5.94514e-16	0.327458	1.81097e-15	-1.20395e-16	-3.62039e-17
0.053125	0.208539	0.576907	2.83359e-16	0.326605	1.93968e-15	-6.58152e-17	-3.30704e-17
0.05625	0.222633	0.573181	4.00833e-17	0.325821	1.76108e-15	-1.03396e-17	-6.58988e-18
0.059375	0.236772	0.569002	-7.67336e-17	0.325091	1.15813e-15	2.15128e-17	1.57791e-17
0.0625	0.250928	0.564369	0	0.324399	0	0	0
0.0666667	0.269856	0.557625	3.10396e-16	0.32345	0	0	0
0.0708333	0.288676	0.549997	4.43191e-16	0.322557	0	0	0
0.075	0.307345	0.541516	4.29135e-16	0.321723	0	0	0
0.0791667	0.325821	0.532213	2.98982e-16	0.320948	0	0	0
0.0833333	0.34406	0.522117	8.34835e-17	0.320237	0	0	0
0.0875	0.362019	0.51126	-1.86608e-16	0.319589	0	0	0
0.0916667	0.379656	0.499672	-4.80541e-16	0.319008	0	0	0
0.0958333	0.396928	0.487383	-7.67562e-16	0.318496	0	0	0
0.1	0.413791	0.474424	-1.01692e-15	0.318054	0	0	0
0.104167	0.430203	0.460825	-1.19786e-15	0.317684	0	0	0
0.108333	0.446121	0.446616	-1.27963e-15	0.31739	0	0	0
0.1125	0.461501	0.431829	-1.23149e-15	0.317171	0	0	0
0.116667	0.476301	0.416493	-1.02267e-15	0.317032	0	0	0
0.120833	0.490477	0.400639	-6.22422e-16	0.316973	0	0	0
0.125	0.503988	0.384297	0	0.316998	0	0	0
0.128125	0.513663	0.371755	7.07297e-16	0.316941	-3.03986e-16	0	-1.11311e-09
0.13125	0.522942	0.358987	1.19391e-15	0.316956	-5.89013e-16	0	-1.31691e-09
0.134375	0.531813	0.346017	1.49617e-15	0.317034	-8.44796e-16	0	-9.2378e-10
0.1375	0.540266	0.332865	1.64758e-15	0.317165	-1.06295e-15	0	-2.01954e-10
0.140625	0.548292	0.319555	1.67883e-15	0.317342	-1.23702e-15	0	6.24531e-10
0.14375	0.555883	0.306109	1.61782e-15	0.317556	-1.36244e-15	0	1.37581e-09
0.146875	0.56303	0.29255	1.48961e-15	0.317802	-1.43655e-15	0	1.91619e-09
0.15	0.569727	0.278901	1.31647e-15	0.318073	-1.45862e-15	0	2.15417e-09
0.153125	0.57597	0.265186	1.11785e-15	0.318363	-1.42981e-15	0	2.04241e-09
0.15625	0.581755	0.251429	9.10392e-16	0.318669	-1.3532e-15	0	1.57776e-09
0.159375	0.587078	0.237653	7.0792e-16	0.318988	-1.23378e-15	0	8.0124e-10
0.1625	0.591936	0.223882	5.21453e-16	0.319315	-1.07844e-15	0	-2.01954e-10
0.165625	0.596331	0.210142	3.59195e-16	0.31965	-8.95979e-16	0	-1.30244e-09
0.16875	0.60026	0.196457	2.26538e-16	0.31999	-6.9712e-16	0	-2.32667e-09
0.171875	0.603726	0.182851	1.26066e-16	0.320336	-4.9448e-16	0	-3.05691e-09
0.175	0.606731	0.169351	5.75462e-17	0.320687	-3.02593e-16	0	-3.23126e-09
0.178125	0.609278	0.155981	1.79389e-17	0.321045	-1.37897e-16	0	-2.54362e-09
0.18125	0.611372	0.142768	1.39051e-18	0.321411	-1.87418e-17	0	-6.43727e-10
0.184375	0.613017	0.129737	-7.63699e-19	0.321788	3.4613e-17	0	2.86285e-09
0.1875	0.61422	0.116915	0	0.32218	0	0	8.41473e-09
0.189583	0.614781	0.10762	2.35546e-16	0.322486	2.08365e-16	0	-0.000123633
0.191667	0.615152	0.0996105	4.22401e-16	0.322796	1.54476e-16	0	-9.15956e-05
0.19375	0.615337	0.0921918	5.60153e-16	0.323128	-7.85682e-18	0	4.6552e-06
0.195833	0.615338	0.0849004	6.50729e-16	0.323495	-1.77097e-16	0	0.000104846
0.197917	0.615157	0.0774627	6.97878e-16	0.323914	-2.93776e-16	0	0.000173771
0.2	0.614798	0.0697582	7.06696e-16	0.324397	-3.31193e-16	0	0.000195717
0.202083	0.614265	0.0617857	6.83191e-16	0.324954	-2.87022e-16	0	0.000169438
0.204167	0.613561	0.0536322	6.33896e-16	0.325596	-1.75831e-16	0	0.000103681
0.20625	0.612692	0.0454455	5.65524e-16	0.326332	-2.25104e-17	0	1.32569e-05
0.208333	0.611662	0.0374089	4.84661e-16	0.327166	1.43388e-16	0	-8.4328e-05
0.210417	0.610476	0.0297201	3.97509e-16	0.328105	2.92406e-16	0	-0.000171703
0.2125	0.609139	0.0225721	3.09667e-16	0.329151	3.99018e-16	0	-0.000233904
0.214583	0.607658	0.0161381	2.25955e-16	0.330305	4.44567e-16	0	-0.000260103
0.216667	0.606038	0.0105589	1.50289e-16	0.331567	4.1929e-16	0	-0.000244778
0.21875	0.604285	0.00593322	8.55828e-17	0.332935	3.23425e-16	0	-0.000188343
0.220833	0.602405	0.0023119	3.37109e-17	0.334404	1.67424e-16	0	-9.72168e-05
0.222917	0.600405	-0.000305751	-4.49787e-18	0.335971	-2.87609e-17	0	1.66444e-05
0.225	0.598292	-0.00197197	-2.92192e-17	0.337628	-2.37285e-16	0	0.000136778
0.227083	0.596071	-0.00278768	-4.15497e-17	0.339368	-4.24942e-16	0	0.000243788
0.229167	0.593751	-0.00289658	-4.33803e-17	0.341183	-5.56592e-16	0	0.000317468
0.23125	0.591337	-0.00247605	-3.72271e-17	0.343063	-5.99511e-16	0	0.000339482
0.233333	0.588837	-0.00172511	-2.60188e-17	0.344998	-5.28641e-16	0	0.000296584
0.235417	0.586257	-0.000849251	-1.28413e-17	0.346977	-3.32755e-16	0	0.000184394
0.2375	0.583605	-4.22015e-05	-6.39405e-19	0.348991	-2.15283e-17	0	1.17259e-05
0.239583	0.580887	0.000535377	8.12449e-18	0.351028	3.66478e-16	0	-0.000194539
0.241667	0.57811	0.000780244	1.18549e-17	0.35308	7.54925e-16	0	-0.000384027
0.24375	0.575282	0.000674023	1.02502e-17	0.355138	1.0199e-15	0	-0.000476898
0.245833	0.572409	0.000313699	4.77354e-18	0.357192	9.79181e-16	0	-0.000357314
0.247917	0.569498	-5.48084e-05	-8.3468e-19	0.359238	3.80662e-16	0	0.000133625
0.25	0.566556	0	0	0.361271	-1.11022e-15	0	0.00120552
0.2525	0.562965	4.44092e-15	9.1801e-17	0.36368	-1.01364e-15	0	0.000518982
0.255	0.559378	4.58284e-15	9.00277e-17	0.366044	-1.03449e-15	0	-1.40148e-05
0.2575	0.555795	1.94213e-15	3.58878e-17	0.368345	-1.08964e-15	0	-0.000144669
0.26	0.55222	-2.24601e-15	-3.85046e-17	0.37057	-1.11879e-15	0	0.000318159
0.2625	0.548661	-7.00406e-15	-1.09263e-16	0.372702	-1.08197e-15	0	0.00151299
0.265	0.545124	-1.15887e-14	-1.59861e-16	0.374728	-9.57125e-16	0	0.00353077
0.2675	0.541621	-1.54672e-14	-1.80267e-16	0.376633	-7.37641e-16	0	0.00641992
0.27	0.538162	-1.82943e-14	-1.66076e-16	0.378403	-4.29918e-16	0	0.0101913
0.2725	0.534762	-1.98883e-14	-1.17648e-16	0.380026	-5.09127e-17	0	0.0148235
0.275	0.531434	-2.02076e-14	-3.92339e-17	0.38149	3.74307e-16	0	0.0202675
0.2775	0.528191	-1.93278e-14	6.1885e-17	0.382781	8.15008e-16	0	0.0264521
0.28	0.52505	-1.74174e-14	1.76265e-16	0.383891	1.23724e-15	0	0.0332885
0.2825	0.522025	-1.47149e-14	2.93169e-16	0.384806	1.60629e-15	0	0.040676
0.285	0.51913	-1.1505e-14	4.01427e-16	0.385519	1.88911e-15	0	0.0485063
0.2875	0.51638	-8.09533e-15	4.90309e-16	0.386018	2.05679e-15	0	0.0566692
0.29	0.513787	-4.7929e-15	5.50389e-16	0.386296	2.087e-15	0	0.0650572
0.2925	0.511363	-1.8805e-15	5.74409e-16	0.386344	1.9664e-15	0	0.0735707
0.295	0.509119	4.06644e-16	5.58149e-16	0.386155	1.69315e-15	0	0.082123
0.2975	0.507062	1.90443e-15	5.01293e-16	0.385723	1.27931e-15	0	0.0906456
0.3	0.505201	2.54331e-15	4.08292e-16	0.38504	7.53321e-16	0	0.0990927
0.3025	0.503538	2.37182e-15	2.89236e-16	0.384103	1.62408e-16	0	0.107447
0.305	0.502075	1.58003e-15	1.60714e-16	0.382906	-4.24927e-16	0	0.115723
0.3075	0.50081	5.2305e-16	4.66876e-17	0.381445	-9.16482e-16	0	0.123976
0.31	0.499739	-2.555e-16	-2.06495e-17	0.379718	-1.1939e-15	0	0.132302
0.3125	0.498853	0	0	0.377722	-1.11022e-15	0	0.140845
0.316667	0.498315	-4.7926e-16	0	0.373979	-1.89697e-16	0	0.155538
0.320833	0.497892	-8.13813e-16	0	0.369368	5.17008e-16	0	0.170196
0.325	0.497569	-1.02125e-15	0	0.36392	1.03621e-15	0	0.184771
0.329167	0.497334	-1.11918e-15	0	0.35767	1.39422e-15	0	0.199215
0.333333	0.497172	-1.12517e-15	0	0.350648	1.61736e-15	0	0.213477
0.3375	0.497069	-1.05684e-15	0	0.342889	1.73195e-15	0	0.227509
0.341667	0.49701	-9.31773e-16	0	0.334425	1.7643e-15	0	0.241263
0.345833	0.496983	-7.67562e-16	0	0.325289	1.74072e-15	0	0.254688
0.35	0.496972	-5.81802e-16	0	0.315513	1.68754e-15	0	0.267737
0.354167	0.496965	-3.92089e-16	0	0.305131	1.63107e-15	0	0.280359
0.358333	0.496946	-2.16015e-16	0	0.294174	1.59762e-15	0	0.292506
0.3625	0.496903	-7.11751e-17	0	0.282677	1.61352e-15	0	0.30413
0.366667	0.49682	2.48366e-17	0	0.270671	1.70508e-15	0	0.31518
0.370833	0.496685	5.44264e-17	0	0.258189	1.89862e-15	0	0.325609
0.375	0.496482	0	0	0.245264	2.22045e-15	0	0.335366
0.378125	0.496405	0	0	0.23532	1.30778e-15	0	0.342228
0.38125	0.496265	0	0	0.225185	7.94018e-16	0	0.348698
0.384375	0.496087	0	0	0.214885	5.70347e-16	0	0.354767
0.3875	0.495892	0	0	0.204448	5.41789e-16	0	0.360427
0.390625	0.495702	0	0	0.193899	6.27211e-16	0	0.365672
0.39375	0.495539	0	0	0.183268	7.59323e-16	0	0.370497
0.396875	0.495425	0	0	0.17258	8.84679e-16	0	0.374898
0.4	0.49538	0	0	0.161865	9.63674e-16	0	0.378875
0.403125	0.495427	0	0	0.151149	9.70547e-16	0	0.382427
0.40625	0.495585	0	0	0.140463	8.93383e-16	0	0.385554
0.409375	0.495876	0	0	0.129834	7.34105e-16	0	0.388261
0.4125	0.496319	0	0	0.119291	5.08482e-16	0	0.390551
0.415625	0.496935	0	0	0.108864	2.46127e-16	0	0.39243
0.41875	0.497744	0	0	0.0985833	-9.50628e-18	0	0.393906
0.421875	0.498764	0	0	0.0884777	-2.0112e-16	0	0.394986
0.425	0.500016	0	0	0.078578	-2.57572e-16	0	0.395682
0.428125	0.501519	0	0	0.0689145	-9.38789e-17	0	0.396006
0.43125	0.50329	0	0	0.0595183	3.88786e-16	0	0.39597
0.434375	0.50535	0	0	0.0504202	1.30309e-15	0	0.395589
0.4375	0.507715	0	0	0.0416519	2.77556e-15	0	0.39488
0.439583	0.509463	9.449e-17	8.80053e-08	0.0367797	1.37599e-15	0	0.394234
0.441667	0.511335	7.01108e-17	6.60278e-08	0.0309923	4.92128e-16	0	0.393455
0.44375	0.513323	-3.56914e-18	-3.40112e-09	0.0249272	-1.60788e-17	0	0.392548
0.445833	0.51542	-8.05284e-17	-7.77056e-08	0.0190543	-2.61539e-16	0	0.391521
0.447917	0.517618	-1.33725e-16	-1.30773e-07	0.0137001	-3.33441e-16	0	0.39038
0.45	0.519909	-1.50928e-16	-1.4972e-07	0.00907103	-3.00441e-16	0	0.389132
0.452083	0.522286	-1.30961e-16	-1.31915e-07	0.00527422	-2.13654e-16	0	0.387785
0.454167	0.52474	-8.03362e-17	-8.22612e-08	0.00233751	-1.09421e-16	0	0.386345
0.45625	0.527264	-1.03002e-17	-1.07351e-08	0.000227201	-1.18711e-17	0	0.384822
0.458333	0.529849	6.57182e-17	6.98138e-08	-0.00113572	6.47249e-17	0	0.383222
0.460417	0.532489	1.3426e-16	1.45608e-07	-0.00186098	1.13817e-16	0	0.381554
0.4625	0.535176	1.83581e-16	2.03629e-07	-0.00207612	1.34648e-16	0	0.379826
0.464583	0.537901	2.05e-16	2.3304e-07	-0.00191527	1.30533e-16	0	0.378045
0.466667	0.540657	1.93838e-16	2.26365e-07	-0.00150962	1.07358e-16	0	0.37622
0.46875	0.543436	1.49953e-16	1.80389e-07	-0.000979537	7.22801e-17	0	0.374359
0.470833	0.546231	7.78826e-17	9.682e-08	-0.000428321	3.26452e-17	0	0.37247
0.472917	0.549034	-1.34306e-17	-1.73191e-08	6.22817e-05	-4.88467e-18	0	0.370562
0.475	0.551836	-1.11306e-16	-1.49553e-07	0.000434965	-3.49942e-17	0	0.368642
0.477083	0.554631	-2.00401e-16	-2.82075e-07	0.000658045	-5.41655e-17	0	0.366718
0.479167	0.557411	-2.64188e-16	-3.92125e-07	0.000724975	-6.09176e-17	0	0.364799
0.48125	0.560167	-2.8683e-16	-4.52627e-07	0.000652191	-5.58359e-17	0	0.362893
0.483333	0.562893	-2.55471e-16	-4.33085e-07	0.000475284	-4.13894e-17	0	0.361007
0.485417	0.565581	-1.62918e-16	-3.00736e-07	0.000243494	-2.15373e-17	0	0.35915
0.4875	0.568222	-1.0728e-17	-2.19588e-08	1.25384e-05	-1.12503e-18	0	0.357331
0.489583	0.57081	1.87295e-16	4.36052e-07	-0.000164234	1.49319e-17	0	0.355556
0.491667	0.573337	4.01207e-16	1.10336e-06	-0.000246365	2.26743e-17	0	0.353834
0.49375	0.575795	5.80627e-16	2.00511e-06	-0.000218476	2.03365e-17	0	0.352174
0.495833	0.578177	6.50034e-16	3.15906e-06	-0.000104137	9.79604e-18	0	0.350583
0.497917	0.580475	5.03664e-16	4.57292e-06	1.86033e-05	-1.76727e-18	0	0.34907
0.5	0.582681	0	6.24135e-06	-2.22045e-15	0	0	0.347644
0.503125	0.585805	5.43221e-17	0.00913182	-1.95049e-15	-6.38559e-16	0	0.345725
0.50625	0.588677	6.51362e-17	0.0187342	-1.68128e-15	-1.0175e-15	0	0.34401
0.509375	0.591276	4.63808e-17	0.0287868	-1.4191e-15	-1.17348e-15	0	0.342472
0.5125	0.593582	1.03115e-17	0.0392633	-1.16939e-15	-1.14253e-15	0	0.341089
0.515625	0.595576	-3.24995e-17	0.0501374	-9.36721e-16	-9.60066e-16	0	0.339837
0.51875	0.59724	-7.3163e-17	0.0613831	-7.24823e-16	-6.60883e-16	0	0.338697
0.521875	0.598558	-1.04473e-16	0.0729747	-5.36573e-16	-2.79148e-16	0	0.33765
0.525	0.599515	-1.20906e-16	0.0848866	-3.73998e-16	1.5159e-16	0	0.336677
0.528125	0.600096	-1.18623e-16	0.0970934	-2.38269e-16	5.98403e-16	0	0.335764
0.53125	0.600288	-9.54677e-17	0.10957	-1.29708e-16	1.02899e-15	0	0.334896
0.534375	0.600079	-5.09657e-17	0.122291	-4.7785e-17	1.41166e-15	0	0.33406
0.5375	0.599459	1.36731e-17	0.135232	8.88288e-18	1.71536e-15	0	0.333246
0.540625	0.598417	9.55558e-17	0.148369	4.25295e-17	1.90964e-15	0	0.332445
0.54375	0.596945	1.90107e-16	0.161677	5.62407e-17	1.96469e-15	0	0.331647
0.546875	0.595035	2.91066e-16	0.175131	5.39541e-17	1.8513e-15	0	0.330849
0.55	0.592683	3.90493e-16	0.188708	4.04594e-17	1.54092e-15	0	0.330044
0.553125	0.589881	4.7876e-16	0.202385	2.13976e-17	1.00557e-15	0	0.32923
0.55625	0.586627	5.44561e-16	0.216136	3.26194e-18	2.17928e-16	0	0.328406
0.559375	0.582917	5.74903e-16	0.22994	-6.60281e-18	-8.48714e-16	0	0.327572
0.5625	0.57875	5.55112e-16	0.243773	0	-2.22045e-15	0	0.326729
0.566667	0.572613	4.7068e-16	0.26229	0	-1.71934e-15	0	0.325708
0.570833	0.565579	3.698e-16	0.280727	0	-1.38271e-15	0	0.324753
0.575	0.557677	2.59052e-16	0.299041	0	-1.18424e-15	0	0.323864
0.579167	0.548933	1.45014e-16	0.317188	0	-1.09761e-15	0	0.32304
0.583333	0.539375	3.42661e-17	0.335126	0	-1.09652e-15	0	0.322284
0.5875	0.529028	-6.66134e-17	0.352809	0	-1.15463e-15	0	0.321594
0.591667	0.517922	-1.51045e-16	0.370196	0	-1.24564e-15	0	0.320971
0.595833	0.506082	-2.1245e-16	0.387243	0	-1.34323e-15	0	0.320415
0.6	0.493536	-2.44249e-16	0.403906	0	-1.42109e-15	0	0.319927
0.604167	0.480311	-2.39863e-16	0.420143	0	-1.45288e-15	0	0.319506
0.608333	0.466434	-1.92713e-16	0.435909	0	-1.41231e-15	0	0.319154
0.6125	0.451932	-9.62193e-17	0.451161	0	-1.27306e-15	0	0.31887
0.616667	0.436832	5.61965e-17	0.465856	0	-1.0088e-15	0	0.318654
0.620833	0.421162	2.71114e-16	0.47995	0	-5.93215e-16	0	0.318507
0.625	0.404949	5.55112e-16	0.493401	0	0	0	0.318429
0.628125	0.392463	4.03119e-16	0.503044	0	2.51319e-16	-2.55506e-16	0.318325
0.63125	0.379717	2.60605e-16	0.512303	0	3.10394e-16	-3.04022e-16	0.318287
0.634375	0.366731	1.32714e-16	0.521166	0	2.28978e-16	-2.14643e-16	0.318309
0.6375	0.353526	2.36341e-17	0.529622	0	5.31457e-17	-4.72683e-17	0.318383
0.640625	0.340122	-6.33993e-17	0.537661	0	-1.76702e-16	1.47398e-16	0.318503
0.64375	0.326541	-1.26107e-16	0.545273	0	-4.25839e-16	3.27847e-16	0.318663
0.646875	0.312803	-1.63163e-16	0.552451	0	-6.65215e-16	4.61764e-16	0.318858
0.65	0.298931	-1.74197e-16	0.559187	0	-8.71456e-16	5.2603e-16	0.319081
0.653125	0.284947	-1.59793e-16	0.565476	0	-1.02686e-15	5.06719e-16	0.319329
0.65625	0.270872	-1.21489e-16	0.571313	0	-1.11941e-15	3.99102e-16	0.319594
0.659375	0.256729	-6.17773e-17	0.576694	0	-1.14275e-15	2.07645e-16	0.319874
0.6625	0.242542	1.58935e-17	0.581617	0	-1.0962e-15	-5.39915e-17	0.320163
0.665625	0.228333	1.07122e-16	0.58608	0	-9.84773e-16	-3.62953e-16	0.320457
0.66875	0.214125	2.06552e-16	0.590082	0	-8.19141e-16	-6.8719e-16	0.320751
0.671875	0.199943	3.07871e-16	0.593625	0	-6.15655e-16	-9.85456e-16	0.321043
0.675	0.185811	4.03815e-16	0.596709	0	-3.96343e-16	-1.20731e-15	0.321329
0.678125	0.171752	4.86163e-16	0.599338	0	-1.88906e-16	-1.29312e-15	0.321605
0.68125	0.157791	5.45741e-16	0.601515	0	-2.67222e-17	-1.17405e-15	0.321869
0.684375	0.143954	5.72418e-16	0.603245	0	5.11557e-17	-7.72087e-16	0.322117
0.6875	0.130266	5.55112e-16	0.604534	0	0	0	0.322347
0.689583	0.120184	1.55311e-16	0.605152	0	-2.49797e-13	0	0.322518
0.691667	0.111585	6.51945e-19	0.60558	0	-1.7479e-13	0	0.322678
0.69375	0.103641	2.35684e-18	0.605822	0	3.21241e-14	0	0.322843
0.695833	0.0957932	9.20827e-17	0.60588	0	2.44147e-13	0	0.323028
0.697917	0.0877143	2.19053e-16	0.605755	0	3.87567e-13	0	0.323247
0.7	0.0792575	3.47384e-16	0.605452	0	4.2992e-13	0	0.323515
0.702083	0.0704189	4.53595e-16	0.604974	0	3.69311e-13	0	0.323842
0.704167	0.0613007	5.24323e-16	0.604325	0	2.2492e-13	0	0.324239
0.70625	0.0520776	5.54218e-16	0.603509	0	2.86681e-14	0	0.324716
0.708333	0.0429682	5.44034e-16	0.602533	0	-1.81947e-13	0	0.32528
0.710417	0.0342087	4.98914e-16	0.6014	0	-3.69837e-13	0	0.325938
0.7125	0.0260309	4.26867e-16	0.600117	0	-5.03151e-13	0	0.326694
0.714583	0.0186437	3.37428e-16	0.59869	0	-5.5892e-13	0	0.327551
0.716667	0.0122184	2.40525e-16	0.597125	0	-5.25541e-13	0	0.328511
0.71875	0.00687733	1.45523e-16	0.595427	0	-4.04089e-13	0	0.329574
0.720833	0.00268608	6.04727e-17	0.593605	0	-2.08457e-13	0	0.330738
0.722917	-0.000350206	-8.46237e-18	0.591664	0	3.56727e-14	0	0.332
0.725	-0.00228737	-5.73739e-17	0.589612	0	2.9303e-13	0	0.333356
0.727083	-0.00323892	-8.47935e-17	0.587456	0	5.22121e-13	0	0.334801
0.729167	-0.00336914	-9.1682e-17	0.585203	0	6.79775e-13	0	0.336327
0.73125	-0.00288258	-8.12283e-17	0.582859	0	7.26844e-13	0	0.337929
0.733333	-0.00200991	-5.84556e-17	0.580434	0	6.35091e-13	0	0.339597
0.735417	-0.000990145	-2.96358e-17	0.577934	0	3.95235e-13	0	0.341324
0.7375	-4.92337e-05	-1.5127e-18	0.575366	0	2.6171e-14	0	0.3431
0.739583	0.000624947	1.96673e-17	0.572738	0	-4.14638e-13	0	0.344918
0.741667	0.000911258	2.9316e-17	0.570058	0	-8.19606e-13	0	0.346767
0.74375	0.000787575	2.58562e-17	0.567332	0	-1.01829e-12	0	0.348642
0.745833	0.000366698	1.22666e-17	0.564568	0	-7.63489e-13	0	0.350535
0.747917	-6.41179e-05	-2.18243e-18	0.561773	0	2.83818e-13	0	0.35244
0.75	0	0	0.558954	0	2.57072e-12	0	0.354353
0.755556	3.98997e-15	1.2034e-16	0.551234	0	0.000310159	-7.09434e-16	0.359178
0.761111	4.99592e-15	1.2892e-18	0.543835	0	-2.06474e-06	-1.10791e-15	0.364382
0.766667	4.39619e-15	-1.33368e-16	0.536614	0	0.00132542	-1.28132e-15	0.369337
0.772222	3.10558e-15	-1.9121e-16	0.529609	0	0.00545806	-1.30678e-15	0.373707
0.777778	1.69348e-15	-1.581e-16	0.522955	0	0.0128047	-1.24865e-15	0.377331
0.783333	4.79303e-16	-6.0193e-17	0.51682	0	0.0232822	-1.15684e-15	0.380141
0.788889	-3.91616e-16	6.19084e-17	0.511367	0	0.0365156	-1.06672e-15	0.382108
0.794444	-8.88772e-16	1.69425e-16	0.50672	0	0.0519863	-1.00019e-15	0.383207
0.8	-1.05137e-15	2.34349e-16	0.502951	0	0.069135	-9.67641e-16	0.383403
0.805556	-9.5492e-16	2.4299e-16	0.500076	0	0.0874309	-9.70247e-16	0.382638
0.811111	-6.87583e-16	1.9576e-16	0.498055	0	0.106412	-1.00255e-15	0.38084
0.816667	-3.34248e-16	1.04552e-16	0.4968	0	0.125704	-1.05493e-15	0.377927
0.822222	3.31252e-17	-1.11816e-17	0.496186	0	0.145024	-1.11594e-15	0.373814
0.827778	3.60422e-16	-1.28781e-16	0.496062	0	0.164175	-1.1742e-15	0.36843
0.833333	6.12747e-16	-2.26491e-16	0.496266	0	0.183029	-1.22002e-15	0.361718
0.838889	7.73298e-16	-2.86878e-16	0.496639	0	0.201511	-1.24641e-15	0.353648
0.844444	8.4063e-16	-2.99241e-16	0.497032	0	0.21958	-1.24981e-15	0.344224
0.85	8.25018e-16	-2.60881e-16	0.497322	0	0.23721	-1.23016e-15	0.333477
0.855556	7.44499e-16	-1.77196e-16	0.497416	0	0.254376	-1.19073e-15	0.321473
0.861111	6.21033e-16	-6.07101e-17	0.497257	0	0.271042	-1.13756e-15	0.308305
0.866667	4.77108e-16	7.08046e-17	0.496826	0	0.287153	-1.07855e-15	0.294091
0.872222	3.33006e-16	1.96849e-16	0.496145	0	0.302633	-1.02252e-15	0.278963
0.877778	2.04846e-16	2.97078e-16	0.495271	0	0.317381	-9.78058e-16	0.263063
0.883333	1.03447e-16	3.54226e-16	0.494293	0	0.331281	-9.52447e-16	0.246537
0.888889	3.39817e-17	3.56733e-16	0.493327	0	0.344202	-9.50698e-16	0.229523
0.894444	-3.67674e-18	3.0079e-16	0.492507	0	0.356014	-9.74774e-16	0.212152
0.9	-1.40293e-17	1.91504e-16	0.491975	0	0.366592	-1.0231e-15	0.194544
0.905556	-4.62938e-18	4.29844e-17	0.491877	0	0.375829	-1.09039e-15	0.176804
0.911111	1.5463e-17	-1.22806e-16	0.492345	0	0.383644	-1.16793e-15	0.15903
0.916667	3.72552e-17	-2.78457e-16	0.493497	0	0.38999	-1.24418e-15	0.141317
0.922222	5.32421e-17	-3.94719e-16	0.495426	0	0.39486	-1.30582e-15	0.123764
0.927778	5.85038e-17	-4.45081e-16	0.49819	0	0.398286	-1.33916e-15	0.106486
0.933333	5.13449e-17	-4.10951e-16	0.501814	0	0.40034	-1.33181e-15	0.0896225
0.938889	3.33838e-17	-2.86882e-16	0.506281	0	0.401126	-1.27449e-15	0.0733539
0.944444	9.05329e-18	-8.50813e-17	0.511537	0	0.400773	-1.16289e-15	0.0579052
0.95	-1.54556e-17	1.6177e-16	0.51749	0	0.399423	-9.99196e-16	0.0435517
0.955556	-3.36949e-17	4.00613e-16	0.524013	0	0.39722	-7.93265e-16	0.0306144
0.961111	-4.06999e-17	5.62505e-16	0.530957	0	0.39429	-5.6283e-16	0.0194446
0.966667	-3.46591e-17	5.73289e-16	0.53815	0	0.390739	-3.32562e-16	0.0103915
0.972222	-1.80817e-17	3.72495e-16	0.545416	0	0.38664	-1.31425e-16	0.00374988
0.977778	2.096e-18	-5.71057e-17	0.55258	0	0.382038	1.2192e-17	-0.000320443
0.983333	1.61699e-17	-6.46567e-16	0.55948	0	0.376966	7.81757e-17	-0.00190791
0.988889	1.59538e-17	-1.18133e-15	0.565975	0	0.371476	6.59099e-17	-0.00150451
0.994444	2.71931e-18	-1.2218e-15	0.571953	0	0.365695	9.80549e-18	-0.000210724
1	0	0	0.577332	0	0.359914	0	-1.11022e-15
0	0	0.548261	0	0.367801	0	0.0463829	0
0.005	-0.00337692	0.551759	-4.94253e-16	0.366508	-1.42595e-15	0.0369972	1.22874e-15
0.01	0.00134447	0.554978	1.30819e-16	0.365152	-9.46131e-16	0.0264192	-3.68889e-16
0.015	0.0111296	0.557863	6.50534e-16	0.363473	1.17935e-16	0.0167201	-2.18466e-15
0.02	0.0239378	0.560364	7.1011e-16	0.361375	1.06265e-15	0.00890699	-3.13046e-15
0.025	0.0384527	0.562437	3.96322e-16	0.358865	1.59052e-15	0.0032873	-3.01572e-15
0.03	0.0538713	0.564037	-3.98282e-17	0.356015	1.65288e-15	-0.000259247	-2.11105e-15
0.035	0.0697419	0.565129	-3.47547e-16	0.352927	1.33685e-15	-0.00208287	-8.57328e-16
0.04	0.0858417	0.565675	-3.59296e-16	0.349713	7.87214e-16	-0.00262582	3.14003e-16
0.045	0.102087	0.565644	-1.80046e-17	0.346479	1.55725e-16	-0.00233133	1.07826e-15
0.05	0.118469	0.565009	6.3124e-16	0.343316	-4.28872e-16	-0.00158865	1.2562e-15
0.055	0.135012	0.563742	1.46927e-15	0.340298	-8.75501e-16	-0.000704871	8.13355e-16
0.06	0.151744	0.561821	2.33896e-15	0.337476	-1.13465e-15	0.000103883	-1.6484e-16
0.065	0.16868	0.559228	3.08093e-15	0.334885	-1.19511e-15	0.000708231	-1.51012e-15
0.07	0.185817	0.555945	3.56349e-15	0.332539	-1.07657e-15	0.00105315	-3.01202e-15
0.075	0.203134	0.55196	3.70347e-15	0.330443	-8.20109e-16	0.00114138	-4.45582e-15
0.08	0.220587	0.547261	3.47688e-15	0.328586	-4.78455e-16	0.00101547	-5.65371e-15
0.085	0.238122	0.541843	2.91946e-15	0.326955	-1.07027e-16	0.000740622	-6.46702e-15
0.09	0.255673	0.5357	2.1185e-15	0.325528	2.43429e-16	0.000389816	-6.81863e-15
0.095	0.273172	0.528831	1.19799e-15	0.324285	5.32206e-16	3.19024e-05	-6.69605e-15
0.1	0.290551	0.521238	2.99493e-16	0.323202	7.31891e-16	-0.000276803	-6.14613e-15
0.105	0.307746	0.512925	-4.3849e-16	0.32226	8.2958e-16	-0.000497508	-5.26335e-15
0.11	0.3247	0.5039	-9.0032e-16	0.321441	8.26301e-16	-0.000610764	-4.17364e-15
0.115	0.341362	0.494171	-1.00972e-15	0.320729	7.34998e-16	-0.000615615	-3.01599e-15
0.12	0.357689	0.483752	-7.41201e-16	0.320112	5.77495e-16	-0.000526669	-1.92403e-15
0.125	0.373645	0.472657	-1.25195e-16	0.319579	3.80874e-16	-0.000369778	-1.00944e-15
0.13	0.3892	0.460903	7.53918e-16	0.319121	1.73708e-16	-0.000177001	-3.4894e-16
0.135	0.404329	0.44851	1.76672e-15	0.318732	-1.74686e-17	1.85024e-05	2.3969e-17
0.14	0.419005	0.4355	2.75396e-15	0.318406	-1.71107e-16	0.000187095	1.21818e-16
0.145	0.433206	0.421896	3.54674e-15	0.318137	-2.72773e-16	0.000306334	2.87281e-19
0.15	0.446907	0.407724	3.98961e-15	0.31792	-3.16287e-16	0.000363385	-2.50049e-16
0.155	0.460081	0.393011	3.96431e-15	0.317752	-3.03811e-16	0.00035599	-5.16503e-16
0.16	0.472701	0.377789	3.41129e-15	0.31763	-2.4493e-16	0.000291975	-6.80304e-16
0.165	0.484736	0.362087	2.34619e-15	0.317551	-1.54852e-16	0.000187417	-6.3418e-16
0.17	0.496157	0.34594	8.6844e-16	0.317516	-5.19573e-17	6.37374e-05	-2.9954e-16
0.175	0.506932	0.329383	-8.40563e-16	0.31753	4.50267e-17	-5.59064e-05	3.58872e-16
0.18	0.517035	0.31245	-2.53139e-15	0.317599	1.19863e-16	-0.000150453	1.32294e-15
0.185	0.526439	0.295182	-3.91368e-15	0.317738	1.61304e-16	-0.000204474	2.51765e-15
0.19	0.535126	0.277615	-4.69586e-15	0.317963	1.64876e-16	-0.000210885	3.81566e-15
0.195	0.54308	0.259792	-4.63519e-15	0.3183	1.33645e-16	-0.000172345	5.05059e-15
0.2	0.550295	0.241753	-3.59394e-15	0.318777	7.77056e-17	-0.000100964	6.03912e-15
0.205	0.556768	0.22354	-1.59427e-15	0.319429	1.23186e-17	-1.61169e-05	6.61048e-15
0.21	0.562505	0.205197	1.13825e-15	0.320292	-4.52459e-17	5.95774e-05	6.6403e-15
0.215	0.567511	0.186768	4.15671e-15	0.321406	-7.98167e-17	0.000105724	6.08414e-15
0.22	0.571796	0.168296	6.81906e-15	0.322803	-8.27555e-17	0.000110223	5.0034e-15
0.225	0.575368	0.149826	8.38181e-15	0.324512	-5.57028e-17	7.45735e-05	3.57374e-15
0.23	0.578232	0.131405	8.19066e-15	0.326546	-1.21745e-17	1.63774e-05	2.06294e-15
0.235	0.580391	0.113075	6.00343e-15	0.3289	2.49867e-17	-3.3764e-05	7.61447e-16
0.24	0.581847	0.0948847	2.48836e-15	0.331543	3.29156e-17	-4.46662e-05	-1.55259e-16
0.245	0.58261	0.0768786	-5.1669e-17	0.334409	8.10677e-18	-1.10445e-05	-8.58116e-16
0.25	0.582711	0.0591039	3.33067e-15	0.337392	0	0	-2.22045e-15
0.252083	0.58257	0.0530684	5.85772e-15	0.338644	0	0	0.00021892
0.254167	0.58232	0.0452631	6.62307e-15	0.339905	0	0	0.000334888
0.25625	0.581963	0.0367418	6.05919e-15	0.34117	0	0	0.000334447
0.258333	0.581503	0.028289	4.5711e-15	0.342435	0	0	0.000233134
0.260417	0.580942	0.0204587	2.52819e-15	0.343698	0	0	6.84798e-05
0.2625	0.580283	0.0136111	2.57378e-16	0.344954	0	0	-0.000106376
0.264583	0.57953	0.0079458	-1.96211e-15	0.346199	0	0	-0.000228458
0.266667	0.578685	0.00353358	-3.90268e-15	0.34743	0	0	-0.00023011
0.26875	0.577752	0.000344466	-5.39078e-15	0.348642	0	0	-4.35315e-05
0.270833	0.576733	-0.0017263	-6.30789e-15	0.349833	0	0	0.000395299
0.272917	0.575634	-0.00283503	-6.59009e-15	0.350997	0	0	0.00114332
0.275	0.574456	-0.00316904	-6.22616e-15	0.352132	0	0	0.00224768
0.277083	0.573204	-0.00292868	-5.25427e-15	0.353234	0	0	0.0037437
0.279167	0.57188	-0.00231205	-3.75717e-15	0.354298	0	0	0.00565337
0.28125	0.570489	-0.00150234	-1.85603e-15	0.355322	0	0	0.00798453
0.283333	0.569035	-0.000657778	2.97253e-16	0.356302	0	0	0.0107307
0.285417	0.56752	9.57592e-05	2.52911e-15	0.357235	0	0	0.0138712
0.2875	0.565948	0.000669486	4.65488e-15	0.358116	0	0	0.0173728
0.289583	0.564324	0.00101384	6.49073e-15	0.358944	0	0	0.0211904
0.291667	0.56265	0.00111798	7.86711e-15	0.359714	0	0	0.0252701
0.29375	0.56093	0.00100658	8.64361e-15	0.360424	0	0	0.0295516
0.295833	0.559167	0.000734118	8.72521e-15	0.361071	0	0	0.0339718
0.297917	0.557366	0.00037637	8.08008e-15	0.361652	0	0	0.0384691
0.3	0.55553	1.93937e-05	6.75871e-15	0.362164	0	0	0.0429875
0.302083	0.553662	-0.000254189	4.91455e-15	0.362605	0	0	0.0474827
0.304167	0.551766	-0.000381529	2.82609e-15	0.362972	0	0	0.0519273
0.30625	0.549847	-0.000338527	9.20315e-16	0.363263	0	0	0.0563179
0.308333	0.547906	-0.000161443	-2.02325e-16	0.363475	0	0	0.0606819
0.310417	0.54595	2.88547e-05	2.58471e-16	0.363606	0	0	0.0650857
0.3125	0.54398	0	3.33067e-15	0.363654	0	0	0.0696425
0.315625	0.541082	0	-3.24137e-15	0.363565	0	0	0.0767395
0.31875	0.538127	0	-6.15423e-15	0.363279	0	0	0.0839641
0.321875	0.535142	0	-6.43233e-15	0.362789	0	0	0.0913041
0.325	0.532154	0	-4.97541e-15	0.362089	0	0	0.0987471
0.328125	0.529185	0	-2.55854e-15	0.361175	0	0	0.106281
0.33125	0.526257	0	1.67886e-16	0.360042	0	0	0.113894
0.334375	0.523392	0	2.67813e-15	0.358684	0	0	0.121573
0.3375	0.520605	0	4.57114e-15	0.357099	0	0	0.129307
0.340625	0.517916	0	5.57052e-15	0.355284	0	0	0.137084
0.34375	0.515337	0	5.52455e-15	0.353236	0	0	0.144892
0.346875	0.512882	0	4.40617e-15	0.350952	0	0	0.152719
0.35	0.510562	0	2.31301e-15	0.348433	0	0	0.160552
0.353125	0.508387	0	-5.32642e-16	0.345676	0	0	0.168382
0.35625	0.506363	0	-3.78384e-15	0.342681	0	0	0.176194
0.359375	0.504497	0	-6.96895e-15	0.339449	0	0	0.183979
0.3625	0.502792	0	-9.49167e-15	0.335981	0	0	0.191724
0.365625	0.50125	0	-1.0631e-14	0.332277	0	0	0.199418
0.36875	0.499872	0	-9.54142e-15	0.32834	0	0	0.207049
0.371875	0.498657	0	-5.25251e-15	0.324173	0	0	0.214606
0.375	0.4976	0	3.33067e-15	0.319778	0	0	0.222077
0.379167	0.496353	0	-1.5258e-16	0.313625	0	0	0.231935
0.383333	0.495301	0	-3.4451e-15	0.307054	0	0	0.241562
0.3875	0.494451	0	-6.4834e-15	0.300083	0	0	0.250944
0.391667	0.493811	0	-9.20397e-15	0.292736	0	0	0.260065
0.395833	0.493386	0	-1.15433e-14	0.285033	0	0	0.268911
0.4	0.493183	0	-1.3438e-14	0.276995	0	0	0.277468
0.404167	0.493209	0	-1.48244e-14	0.268644	0	0	0.285722
0.408333	0.49347	0	-1.56391e-14	0.260002	0	0	0.293658
0.4125	0.493973	0	-1.58185e-14	0.251088	0	0	0.301261
0.416667	0.494724	0	-1.52993e-14	0.241925	0	0	0.308517
0.420833	0.495731	0	-1.40179e-14	0.232534	0	0	0.315411
0.425	0.496998	0	-1.19107e-14	0.222936	0	0	0.32193
0.429167	0.498534	0	-8.91435e-15	0.213153	0	0	0.328057
0.433333	0.500344	0	-4.96528e-15	0.203206	0	0	0.33378
0.4375	0.502435	0	0	0.193116	0	0	0.339084
0.440625	0.504187	0	-0.000319555	0.185472	0	0	0.342783
0.44375	0.506085	0	-0.000378061	0.177778	0	0	0.346246
0.446875	0.508115	0	-0.000265201	0.170044	0	0	0.34947
0.45	0.510265	0	-5.79774e-05	0.162285	0	0	0.352456
0.453125	0.512522	0	0.000179292	0.154512	0	0	0.355203
0.45625	0.514874	0	0.000394971	0.146738	0	0	0.35771
0.459375	0.517308	0	0.000550106	0.138976	0	0	0.359979
0.4625	0.519811	0	0.000618426	0.13124	0	0	0.362011
0.465625	0.522371	0	0.000586342	0.123542	0	0	0.363807
0.46875	0.524975	0	0.000452948	0.115895	0	0	0.365371
0.471875	0.52761	0	0.000230022	0.108314	0	0	0.366704
0.475	0.530264	0	-5.79774e-05	0.100811	0	0	0.36781
0.478125	0.532924	0	-0.000373909	0.0933999	0	0	0.368693
0.48125	0.535577	0	-0.000667948	0.0860943	0	0	0.369358
0.484375	0.538212	0	-0.000877588	0.0789079	0	0	0.369809
0.4875	0.540816	0	-0.000927639	0.0718544	0	0	0.370052
0.490625	0.543376	0	-0.000730228	0.0649479	0	0	0.370093
0.49375	0.545879	0	-0.000184803	0.0582022	0	0	0.369939
0.496875	0.548314	0	0.000821875	0.0516315	0	0	0.369596
0.5	0.550667	0	0.00241573	0.0452499	0	0	0.369072
0.505	0.554232	0	-0.000512054	0.0360196	-2.27848e-16	5.08874e-17	0.367688
0.51	0.557511	0	0.000520831	0.0256878	6.25497e-17	-1.39369e-17	0.366254
0.515	0.56045	0	0.00584399	0.0162427	3.2583e-16	-7.24192e-17	0.364499
0.52	0.562999	0	0.015127	0.00864701	3.78138e-16	-8.38266e-17	0.362324
0.525	0.56511	0	0.0276929	0.00318976	2.29748e-16	-5.07917e-17	0.359735
0.53	0.566741	0	0.0427361	-0.000251455	-2.62012e-17	5.77572e-18	0.356806
0.535	0.567853	0	0.0594669	-0.00201963	-2.82446e-16	6.20721e-17	0.35364
0.54	0.56841	0	0.0771971	-0.00254542	-4.55123e-16	9.96987e-17	0.350351
0.545	0.568379	0	0.0953831	-0.00225945	-4.99342e-16	1.09013e-16	0.347046
0.55	0.567731	0	0.113639	-0.00153938	-4.10245e-16	8.9238e-17	0.343819
0.555	0.566442	0	0.131725	-0.0006829	-2.154e-16	4.6675e-17	0.340744
0.56	0.564488	0	0.14953	0.000100631	3.7027e-17	-7.9906e-18	0.337872
0.565	0.56185	0	0.167038	0.000685974	2.91078e-16	-6.25425e-17	0.335238
0.57	0.558514	0	0.184298	0.00101994	4.94537e-16	-1.05765e-16	0.332857
0.575	0.554465	0	0.201397	0.00110528	6.07829e-16	-1.29346e-16	0.330729
0.58	0.549694	0	0.218433	0.000983264	6.09577e-16	-1.29024e-16	0.328846
0.585	0.544195	0	0.23549	0.000717079	4.98693e-16	-1.04947e-16	0.32719
0.59	0.537964	0	0.252631	0.000377397	2.93248e-16	-6.13286e-17	0.32574
0.595	0.531	0	0.269882	3.0884e-05	2.6727e-17	-5.55196e-18	0.324474
0.6	0.523305	0	0.287234	-0.000267952	-2.57612e-16	5.3122e-17	0.323368
0.605	0.514885	0	0.30464	-0.000481572	-5.13389e-16	1.05022e-16	0.322402
0.61	0.505746	0	0.322024	-0.000591171	-6.97922e-16	1.41525e-16	0.321558
0.615	0.495899	0	0.339288	-0.000595838	-7.78394e-16	1.5633e-16	0.32082
0.62	0.485357	0	0.35632	-0.000509727	-7.36692e-16	1.46387e-16	0.320175
0.625	0.474135	0	0.373006	-0.000357868	-5.72374e-16	1.12398e-16	0.319615
0.63	0.462252	0	0.389238	-0.000171294	-3.03446e-16	5.88055e-17	0.319131
0.635	0.449727	0	0.404924	1.79052e-05	3.51831e-17	-6.71757e-18	0.318718
0.64	0.436582	0	0.419992	0.00018105	3.95453e-16	-7.42423e-17	0.318371
0.645	0.422844	0	0.434392	0.000296428	7.21799e-16	-1.32924e-16	0.318084
0.65	0.408537	0	0.448102	0.000351624	9.58152e-16	-1.72567e-16	0.317855
0.655	0.393692	0	0.461119	0.000344459	1.0556e-15	-1.85243e-16	0.31768
0.66	0.378339	0	0.47346	0.00028251	9.79892e-16	-1.6675e-16	0.317555
0.665	0.362511	0	0.485154	0.000181337	7.17828e-16	-1.1772e-16	0.31748
0.67	0.346242	0	0.496232	6.16683e-05	2.81672e-16	-4.41447e-17	0.317455
0.675	0.329567	0	0.506724	-5.40903e-05	-2.89326e-16	4.28321e-17	0.317482
0.68	0.312524	0	0.516646	-0.000145563	-9.30973e-16	1.28e-16	0.31757
0.685	0.295152	0	0.526002	-0.000197823	-1.5602e-15	1.94085e-16	0.31773
0.69	0.27749	0	0.534773	-0.000204022	-2.08519e-15	2.24612e-16	0.317979
0.695	0.259581	0	0.542922	-0.000166734	-2.41922e-15	2.07427e-16	0.31834
0.7	0.241465	0	0.550394	-9.76748e-05	-2.49701e-15	1.38511e-16	0.318841
0.705	0.223186	0	0.557129	-1.55917e-05	-2.29185e-15	2.54792e-17	0.319516
0.71	0.204787	0	0.563065	5.76348e-05	-1.83054e-15	-1.10061e-16	0.320402
0.715	0.186314	0	0.568157	0.000102275	-1.20231e-15	-2.32455e-16	0.321536
0.72	0.16781	0	0.572387	0.000106626	-5.56275e-16	-2.95746e-16	0.322953
0.725	0.149323	0	0.575775	7.21389e-05	-8.08012e-17	-2.53109e-16	0.324682
0.73	0.130898	0	0.57838	1.58425e-05	4.40437e-17	-7.43306e-17	0.326736
0.735	0.112581	0	0.580297	-3.26608e-05	-2.68745e-16	2.25794e-16	0.329112
0.74	0.0944185	0	0.581625	-4.32063e-05	-8.78242e-16	5.44725e-16	0.331781
0.745	0.0764584	0	0.582413	-1.06834e-05	-1.21546e-15	6.31021e-16	0.334675
0.75	0.0587473	0	0.582564	0	0	0	0.337689
0.752083	0.0527326	0	0.582402	0	0.000175969	7.68993e-16	0.338955
0.754167	0.0449671	0	0.582131	0	0.000288504	1.06079e-15	0.340229
0.75625	0.0364957	0	0.581755	0	0.000306723	1.10968e-15	0.341508
0.758333	0.028096	0	0.581276	0	0.000232671	1.0745e-15	0.342788
0.760417	0.0203171	0	0.580696	0	9.37986e-05	1.05313e-15	0.344066
0.7625	0.0135158	0	0.58002	0	-6.39085e-05	1.09571e-15	0.345338
0.764583	0.00788962	0	0.579249	0	-0.000182152	1.21651e-15	0.346599
0.766667	0.0035084	0	0.578387	0	-0.000195895	1.40456e-15	0.347847
0.76875	0.000341994	0	0.577438	0	-3.82905e-05	1.633e-15	0.349076
0.770833	-0.00171384	0	0.576405	0	0.00035504	1.8671e-15	0.350285
0.772917	-0.00281446	0	0.575291	0	0.00104238	2.07105e-15	0.351468
0.775	-0.00314594	0	0.574099	0	0.00207292	2.21341e-15	0.352622
0.777083	-0.00290725	0	0.572834	0	0.00348446	2.2713e-15	0.353743
0.779167	-0.00229507	0	0.571498	0	0.00530168	2.23331e-15	0.354828
0.78125	-0.00149127	0	0.570096	0	0.00753513	2.10113e-15	0.355874
0.783333	-0.000652917	0	0.56863	0	0.0101808	1.88983e-15	0.356875
0.785417	9.50498e-05	0	0.567105	0	0.0132205	1.62695e-15	0.35783
0.7875	0.000664515	0	0.565524	0	0.0166226	1.35023e-15	0.358735
0.789583	0.0010063	0	0.56389	0	0.0203436	1.10407e-15	0.359586
0.791667	0.00110964	0	0.562208	0	0.0243306	9.34756e-16	0.360381
0.79375	0.000999064	0	0.560481	0	0.0285237	8.843e-16	0.361116
0.795833	0.000728625	0	0.558712	0	0.0328599	9.83085e-16	0.361788
0.797917	0.000373549	0	0.556905	0	0.0372771	1.24118e-15	0.362395
0.8	1.92481e-05	0	0.555063	0	0.0417188	1.63836e-15	0.362934
0.802083	-0.000252278	0	0.553191	0	0.0461397	2.11289e-15	0.363402
0.804167	-0.000378658	0	0.551292	0	0.0505117	2.54895e-15	0.363797
0.80625	-0.000335976	0	0.54937	0	0.0548306	2.76284e-15	0.364116
0.808333	-0.000160225	0	0.547427	0	0.0591237	2.48786e-15	0.364357
0.810417	2.86368e-05	0	0.545469	0	0.0634575	1.3579e-15	0.364517
0.8125	0	0	0.543499	0	0.0679467	-1.11022e-15	0.364595
0.815625	0	0	0.540605	0	0.0749478	-4.71458e-16	0.364552
0.81875	0	0	0.537653	0	0.0820811	-3.50167e-16	0.364312
0.821875	0	0	0.534672	0	0.0893343	-5.73615e-16	0.36387
0.825	0	0	0.531689	0	0.0966953	-9.92052e-16	0.363219
0.828125	0	0	0.528726	0	0.104152	-1.47872e-15	0.362353
0.83125	0	0	0.525806	0	0.111692	-1.92984e-15	0.361269
0.834375	0	0	0.52295	0	0.119304	-2.26463e-15	0.359962
0.8375	0	0	0.520176	0	0.126974	-2.4253e-15	0.358427
0.840625	0	0	0.517501	0	0.134693	-2.37702e-15	0.356662
0.84375	0	0	0.514939	0	0.142446	-2.10798e-15	0.354664
0.846875	0	0	0.512503	0	0.150224	-1.62934e-15	0.352431
0.85	0	0	0.510205	0	0.158013	-9.75244e-16	0.349961
0.853125	0	0	0.508053	0	0.165801	-2.0284e-16	0.347254
0.85625	0	0	0.506055	0	0.173578	6.07751e-16	0.344308
0.859375	0	0	0.504216	0	0.181331	1.35342e-15	0.341125
0.8625	0	0	0.50254	0	0.189049	1.90805e-15	0.337704
0.865625	0	0	0.501028	0	0.19672	2.12258e-15	0.334047
0.86875	0	0	0.499681	0	0.204332	1.82491e-15	0.330156
0.871875	0	0	0.498495	0	0.211874	8.19995e-16	0.326034
0.875	0	0	0.497467	0	0.219334	-1.11022e-15	0.321682
0.879167	0	0	0.496303	0	0.229185	4.20171e-16	0.315585
0.883333	0	0	0.49531	0	0.23881	1.39143e-15	0.309066
0.8875	0	0	0.494496	0	0.248196	1.887e-15	0.302145
0.891667	0	0	0.493868	0	0.257328	1.99036e-15	0.294843
0.895833	0	0	0.493436	0	0.266191	1.78495e-15	0.287182
0.9	0	0	0.493206	0	0.27477	1.35425e-15	0.279182
0.904167	0	0	0.493187	0	0.283051	7.81699e-16	0.270864
0.908333	0	0	0.493387	0	0.291018	1.50771e-16	0.26225
0.9125	0	0	0.493813	0	0.298657	-4.55078e-16	0.25336
0.916667	0	0	0.494473	0	0.305954	-9.52389e-16	0.244215
0.920833	0	0	0.495375	0	0.312892	-1.2577e-15	0.234837
0.925	0	0	0.496527	0	0.319459	-1.28756e-15	0.225247
0.929167	0	0	0.497938	0	0.325638	-9.58494e-16	0.215464
0.933333	0	0	0.499614	0	0.331416	-1.87054e-16	0.205511
0.9375	0	0	0.501564	0	0.336776	1.11022e-15	0.195409
0.940625	0	3.83259e-16	0.503209	0	0.340521	7.46073e-16	0.187752
0.94375	0	4.56033e-16	0.505002	0	0.344029	6.75928e-16	0.18004
0.946875	0	3.21965e-16	0.506932	0	0.347301	8.02818e-16	0.172284
0.95	0	7.09024e-17	0.508984	0	0.350336	1.04233e-15	0.164498
0.953125	0	-2.21098e-16	0.511148	0	0.353132	1.32262e-15	0.156694
0.95625	0	-4.91771e-16	0.513408	0	0.35569	1.5844e-15	0.148885
0.959375	0	-6.92647e-16	0.515754	0	0.35801	1.78093e-15	0.141084
0.9625	0	-7.89044e-16	0.518173	0	0.360094	1.87807e-15	0.133303
0.965625	0	-7.60078e-16	0.520651	0	0.361943	1.85419e-15	0.125556
0.96875	0	-5.98653e-16	0.523176	0	0.36356	1.70026e-15	0.117855
0.971875	0	-3.11468e-16	0.525736	0	0.364946	1.4198e-15	0.110215
0.975	0	8.09873e-17	0.528318	0	0.366106	1.02889e-15	0.102648
0.978125	0	5.4443e-16	0.530909	0	0.367044	5.56158e-16	0.0951674
0.98125	0	1.03078e-15	0.533497	0	0.367763	4.28203e-17	0.0877873
0.984375	0	1.47818e-15	0.53607	0	0.368268	-4.57365e-16	0.0805211
0.9875	0	1.81097e-15	0.538614	0	0.368566	-8.78073e-16	0.0733826
0.990625	0	1.93968e-15	0.541118	0	0.368661	-1.14042e-15	0.0663855
0.99375	0	1.76108e-15	0.543568	0	0.36856	-1.15295e-15	0.0595438
0.996875	0	1.15813e-15	0.545954	0	0.368271	-8.1167e-16	0.0528716
1	0	0	0.548261	0	0.367801	0	0.0463829
0	0	0.556368	0	0.00130441	0	0.373882	0
0.00208333	6.81446e-18	0.555639	5.74835e-16	0.00701755	-9.19489e-16	0.376475	-9.80861e-17
0.00416667	6.35646e-18	0.554802	9.15139e-16	0.0132751	-1.20669e-15	0.378896	-5.17657e-16
0.00625	-4.00387e-19	0.553885	1.11719e-15	0.0200509	-1.09994e-15	0.38112	-1.14039e-15
0.00833333	-1.10655e-17	0.55291	1.24634e-15	0.0273181	-7.81667e-16	0.383123	-1.86306e-15
0.0104167	-2.238e-17	0.551893	1.34326e-15	0.0350494	-3.86375e-16	0.384882	-2.59774e-15
0.0125	-3.07001e-17	0.550849	1.42957e-15	0.0432167	-7.98379e-18	0.386376	-3.27177e-15
0.0145833	-3.2417e-17	0.549788	1.51293e-15	0.0517914	2.93293e-16	0.387585	-3.82767e-15
0.0166667	-2.43111e-17	0.54872	1.59148e-15	0.0607446	4.8463e-16	0.388489	-4.22271e-15
0.01875	-3.84277e-18	0.547652	1.65779e-15	0.070047	5.54804e-16	0.389071	-4.42849e-15
0.0208333	3.06225e-17	0.546588	1.70213e-15	0.079669	5.08933e-16	0.389314	-4.43022e-15
0.0229167	7.96527e-17	0.545533	1.71522e-15	0.0895809	3.63756e-16	0.389203	-4.22587e-15
0.025	1.42653e-16	0.54449	1.69036e-15	0.0997529	1.43447e-16	0.388725	-3.82514e-15
0.0270833	2.17833e-16	0.543462	1.62499e-15	0.110155	-1.24046e-16	0.387866	-3.24831e-15
0.0291667	3.0224e-16	0.542452	1.52166e-15	0.120757	-4.10121e-16	0.386616	-2.52481e-15
0.03125	3.91856e-16	0.541462	1.38846e-15	0.131529	-6.88109e-16	0.384966	-1.69169e-15
0.0333333	4.8176e-16	0.540495	1.23874e-15	0.142441	-9.35334e-16	0.382908	-7.91956e-16
0.0354167	5.66352e-16	0.539554	1.09041e-15	0.153464	-1.13463e-15	0.380434	1.27372e-16
0.0375	6.39646e-16	0.538641	9.64546e-16	0.164569	-1.27535e-15	0.37754	1.0173e-15
0.0395833	6.95626e-16	0.537759	8.83422e-16	0.175725	-1.35377e-15	0.374222	1.82907e-15
0.0416667	7.28661e-16	0.536911	8.68009e-16	0.186905	-1.37309e-15	0.370478	2.51662e-15
0.04375	7.33995e-16	0.536102	9.34835e-16	0.198081	-1.34274e-15	0.366307	3.03909e-15
0.0458333	7.08295e-16	0.535333	1.09229e-15	0.209223	-1.27731e-15	0.361711	3.36363e-15
0.0479167	6.50259e-16	0.534607	1.33635e-15	0.220305	-1.19482e-15	0.356691	3.46828e-15
0.05	5.61304e-16	0.533926	1.64566e-15	0.2313	-1.11454e-15	0.351252	3.3451e-15
0.0520833	4.46298e-16	0.533291	1.97615e-15	0.242181	-1.05421e-15	0.345398	3.0034e-15
0.0541667	3.14374e-16	0.532703	2.25493e-15	0.252923	-1.02681e-15	0.339137	2.47322e-15
0.05625	1.79801e-16	0.532158	2.37369e-15	0.2635	-1.03672e-15	0.332477	1.80889e-15
0.0583333	6.29177e-17	0.531653	2.1815e-15	0.273889	-1.07538e-15	0.325428	1.09287e-15
0.0604167	-8.86548e-18	0.531182	1.47699e-15	0.284066	-1.11642e-15	0.318001	4.39673e-16
0.0625	0	0.530734	0	0.294007	-1.11022e-15	0.310209	0
0.0645833	7.04674e-16	0.530244	-1.64795e-16	0.30369	6.89472e-16	0.302064	2.02929e-15
0.0666667	7.79863e-16	0.529862	1.04272e-16	0.313098	1.25092e-15	0.293584	2.23542e-15
0.06875	5.41324e-16	0.529563	5.77739e-16	0.322211	1.09382e-15	0.284786	1.63202e-15
0.0708333	2.06174e-16	0.529328	1.09006e-15	0.331012	5.93018e-16	0.275685	8.85021e-16
0.0729167	-8.86086e-17	0.529141	1.52952e-15	0.339482	3.4267e-18	0.266302	3.81356e-16
0.075	-2.69328e-16	0.528992	1.82883e-15	0.347605	-5.1704e-16	0.256654	2.91571e-16
0.0770833	-3.10345e-16	0.528875	1.95655e-15	0.355367	-8.8661e-16	0.246765	6.26229e-16
0.0791667	-2.20495e-16	0.528785	1.90915e-15	0.362753	-1.08081e-15	0.236655	1.28621e-15
0.08125	-3.11364e-17	0.52872	1.70386e-15	0.369752	-1.1157e-15	0.226348	2.10686e-15
0.0833333	2.14159e-16	0.52868	1.37223e-15	0.376353	-1.03306e-15	0.215869	2.896e-15
0.0854167	4.68282e-16	0.528667	9.54437e-16	0.382547	-8.87753e-16	0.205242	3.46577e-15
0.0875	6.87625e-16	0.528682	4.94311e-16	0.388326	-7.36981e-16	0.194494	3.65838e-15
0.0895833	8.3748e-16	0.528727	3.51075e-17	0.393683	-6.31684e-16	0.183652	3.36569e-15
0.0916667	8.95803e-16	0.528803	-3.84e-16	0.398613	-6.09929e-16	0.172742	2.5426e-15
0.09375	8.55343e-16	0.528912	-7.30685e-16	0.403114	-6.92349e-16	0.161794	1.21443e-15
0.0958333	7.2413e-16	0.529054	-9.81506e-16	0.407182	-8.79624e-16	0.150836	-5.22021e-16
0.0979167	5.24329e-16	0.529228	-1.12321e-15	0.410817	-1.152e-15	0.139898	-2.50338e-15
0.1	2.89454e-16	0.529433	-1.15329e-15	0.414021	-1.47082e-15	0.129009	-4.51088e-15
0.102083	5.99487e-17	0.529666	-1.07985e-15	0.416796	-1.78219e-15	0.1182	-6.2876e-15
0.104167	-1.2287e-16	0.529921	-9.2068e-16	0.419145	-2.0225e-15	0.107501	-7.56193e-15
0.10625	-2.24511e-16	0.530193	-7.0164e-16	0.421074	-2.12621e-15	0.0969442	-8.07704e-15
0.108333	-2.26638e-16	0.530474	-4.54297e-16	0.422591	-2.03547e-15	0.0865599	-7.62668e-15
0.110417	-1.38038e-16	0.530755	-2.12834e-16	0.423702	-1.71195e-15	0.0763801	-6.09692e-15
0.1125	-7.22976e-18	0.531025	-1.02145e-17	0.424418	-1.15054e-15	0.0664364	-3.51422e-15
0.114583	6.3295e-17	0.531273	1.26372e-16	0.42475	-3.9527e-16	0.0567608	-9.9494e-17
0.116667	-9.88078e-17	0.531486	1.80804e-16	0.42471	4.42899e-16	0.0473852	3.67161e-15
0.11875	-7.53252e-16	0.531651	1.54057e-16	0.424313	1.16613e-15	0.038342	7.00228e-15
0.120833	-2.26628e-15	0.531753	7.09619e-17	0.423573	1.46778e-15	0.0296631	8.70203e-15
0.122917	-5.13143e-15	0.531778	-1.23066e-17	0.422507	9.08411e-16	0.0213808	7.10797e-15
0.125	-9.99201e-15	0.531713	0	0.421132	-1.11022e-15	0.0135274	0
0.127083	-7.30658e-15	0.531531	9.10174e-16	0.419447	-7.51648e-16	0.00670623	-2.48702e-15
0.129167	-5.05751e-15	0.531328	1.16912e-15	0.417516	-8.44034e-16	0.00239851	-3.37159e-15
0.13125	-3.26114e-15	0.531114	1.10396e-15	0.415354	-1.12378e-15	-7.8364e-05	-3.31561e-15
0.133333	-1.90386e-15	0.5309	9.39985e-16	0.412979	-1.4163e-15	-0.00127467	-2.79938e-15
0.135417	-9.4934e-16	0.530706	8.19303e-16	0.41041	-1.61879e-15	-0.0016251	-2.15244e-15
0.1375	-3.45068e-16	0.530557	8.17857e-16	0.407667	-1.6846e-15	-0.00146427	-1.58192e-15
0.139583	-2.82167e-17	0.530477	9.60899e-16	0.404773	-1.60897e-15	-0.0010413	-1.1984e-15
0.141667	6.91161e-17	0.530496	1.23688e-15	0.401753	-1.41641e-15	-0.000533289	-1.03928e-15
0.14375	1.53501e-17	0.530643	1.60975e-15	0.39863	-1.14951e-15	-5.78565e-05	-1.0896e-15
0.145833	-1.24485e-16	0.530948	2.02976e-15	0.395433	-8.59302e-16	0.000315453	-1.30041e-15
0.147917	-2.91992e-16	0.53144	2.44254e-15	0.392187	-5.97071e-16	0.000554716	-1.60462e-15
0.15	-4.37995e-16	0.532146	2.79678e-15	0.388921	-4.07755e-16	0.000656239	-1.93035e-15
0.152083	-5.24464e-16	0.533092	3.05022e-15	0.385663	-3.24788e-16	0.000636186	-2.21178e-15
0.154167	-5.25778e-16	0.5343	3.17409e-15	0.38244	-3.66487e-16	0.000523236	-2.3975e-15
0.15625	-4.29338e-16	0.535789	3.15602e-15	0.379281	-5.3393e-16	0.000352275	-2.45637e-15
0.158333	-2.35504e-16	0.537576	3.00128e-15	0.376213	-8.10352e-16	0.000159105	-2.38082e-15
0.160417	4.31065e-17	0.539671	2.73259e-15	0.373262	-1.16205e-15	-2.38066e-05	-2.18778e-15
0.1625	3.83001e-16	0.542083	2.38822e-15	0.370453	-1.54078e-15	-0.000170553	-1.91693e-15
0.164583	7.51838e-16	0.544815	2.01859e-15	0.367809	-1.88769e-15	-0.000263988	-1.62664e-15
0.166667	1.11112e-15	0.547865	1.68128e-15	0.365351	-2.13876e-15	-0.000296897	-1.38723e-15
0.16875	1.41956e-15	0.551227	1.43444e-15	0.363098	-2.23169e-15	-0.00027213	-1.27188e-15
0.170833	1.63705e-15	0.554892	1.32871e-15	0.361064	-2.11441e-15	-0.000201721	-1.34495e-15
0.172917	1.72939e-15	0.558844	1.39743e-15	0.359261	-1.75497e-15	-0.000104967	-1.6478e-15
0.175	1.67357e-15	0.563067	1.64543e-15	0.357696	-1.15306e-15	-5.48309e-06	-2.18216e-15
0.177083	1.4638e-15	0.567536	2.03612e-15	0.356372	-3.52934e-16	7.27745e-05	-2.89098e-15
0.179167	1.11813e-15	0.572228	2.47705e-15	0.355287	5.42092e-16	0.000110508	-3.63674e-15
0.18125	6.85769e-16	0.577115	2.80397e-15	0.354431	1.35364e-15	9.91149e-05	-4.17731e-15
0.183333	2.55051e-16	0.582165	2.76317e-15	0.353792	1.8108e-15	4.77433e-05	-4.13929e-15
0.185417	-3.79209e-17	0.587348	1.99238e-15	0.353345	1.5311e-15	-8.61321e-06	-2.98883e-15
0.1875	0	0.592631	0	0.353063	0	0	0
0.189286	-0.00159157	0.597222	-1.13678e-15	0.352973	-6.79423e-16	0	2.13033e-16
0.191071	-0.000844217	0.601854	-1.28797e-15	0.352903	-1.01181e-15	0	1.35755e-15
0.192857	0.000721595	0.606511	-8.86546e-16	0.352875	-1.16138e-15	0	2.96158e-15
0.194643	0.00213948	0.611178	-2.4194e-16	0.352894	-1.22342e-15	0	4.64823e-15
0.196429	0.00287802	0.615838	4.36303e-16	0.352954	-1.24434e-15	0	6.13291e-15
0.198214	0.00273675	0.620477	1.01765e-15	0.35304	-1.23835e-15	0	7.21827e-15
0.2	0.0017563	0.62508	1.43239e-15	0.353132	-1.20082e-15	0	7.78721e-15
0.201786	0.000141911	0.62963	1.65601e-15	0.353205	-1.11878e-15	0	7.79417e-15
0.203571	-0.00180071	0.634113	1.69588e-15	0.353237	-9.78658e-16	0	7.2552e-15
0.205357	-0.00371794	0.638512	1.5801e-15	0.353204	-7.71746e-16	0	6.23692e-15
0.207143	-0.00525026	0.642813	1.34845e-15	0.353084	-4.97434e-16	0	4.84488e-15
0.208929	-0.00606449	0.646999	1.04514e-15	0.352862	-1.64697e-16	0	3.2115e-15
0.210714	-0.00587716	0.651055	7.13256e-16	0.352523	2.08018e-16	0	1.48403e-15
0.2125	-0.00447009	0.654964	3.90738e-16	0.352059	5.94164e-16	0	-1.87263e-16
0.214286	-0.00169874	0.658712	1.07739e-16	0.351465	9.61477e-16	0	-1.66027e-15
0.216071	0.00250544	0.662281	-1.14843e-16	0.350742	1.27508e-15	0	-2.81129e-15
0.217857	0.00813797	0.665658	-2.65787e-16	0.349893	1.50104e-15	0	-3.54407e-15
0.219643	0.0151287	0.668827	-3.43114e-16	0.348926	1.61007e-15	0	-3.79723e-15
0.221429	0.0233523	0.671774	-3.52936e-16	0.347853	1.58115e-15	0	-3.54981e-15
0.223214	0.0326422	0.674484	-3.07784e-16	0.346687	1.40478e-15	0	-2.82464e-15
0.225	0.0428049	0.676944	-2.24545e-16	0.345443	1.08547e-15	0	-1.68916e-15
0.226786	0.053636	0.67914	-1.22211e-16	0.344137	6.43421e-16	0	-2.5335e-16
0.228571	0.0649361	0.681062	-1.95728e-17	0.342785	1.14915e-16	0	1.33546e-15
0.230357	0.0765251	0.682696	6.69616e-17	0.341401	-4.48803e-16	0	2.9013e-15
0.232143	0.088255	0.684033	1.25255e-16	0.34	-9.84383e-16	0	4.25208e-15
0.233929	0.10002	0.685064	1.48884e-16	0.338593	-1.42129e-15	0	5.19626e-15
0.235714	0.111762	0.685778	1.37958e-16	0.337188	-1.68905e-15	0	5.56397e-15
0.2375	0.123474	0.686169	9.91573e-17	0.335791	-1.72713e-15	0	5.23289e-15
0.239286	0.135194	0.686229	4.48274e-17	0.334404	-1.49765e-15	0	4.15929e-15
0.241071	0.146996	0.685951	-9.04565e-18	0.333025	-1.0013e-15	0	2.41444e-15
0.242857	0.158971	0.68533	-4.61334e-17	0.331651	-2.96689e-16	0	2.26768e-16
0.244643	0.171206	0.684361	-5.45079e-17	0.330274	4.76607e-16	0	-1.96989e-15
0.246429	0.183741	0.68304	-3.29914e-17	0.328884	1.07099e-15	0	-3.48168e-15
0.248214	0.196533	0.681362	7.20901e-19	0.327473	1.09951e-15	0	-3.29336e-15
0.25	0.209393	0.679323	0	0.326031	0	0	0
0.254167	0.239709	0.67378	0	0.323009	4.7926e-16	0	0
0.258333	0.270135	0.665853	0	0.320147	8.13813e-16	0	0
0.2625	0.300526	0.655631	0	0.317453	1.02125e-15	0	0
0.266667	0.330739	0.643204	0	0.314934	1.11918e-15	0	0
0.270833	0.360629	0.628662	0	0.312596	1.12517e-15	0	0
0.275	0.390051	0.612095	0	0.310447	1.05684e-15	0	0
[truncated: 7,296 more rows]

## Sheet: 2Jayes1978
U (sqrt(g*l_h)	D (l_b)	l_f (l_b)	l_h (l_b)	m_f (BM)	lb (m)	c'_1
0.38628	1.18	0.79	0.89	0.61	0.61	0.001
footfall locations (l_b):	f_RFT	f_LFT	f_RHT	f_LHT
	1.03794	0.44794	-0.242288	-0.832288
initial kinematics:	x (l_b)	y (l_b)	θ (rad)	u (l_b/T)	v (l_b/T)	ω (rad/T)
	0	0.770206	-0.0786643	1.15067	-0.0411232	0.344643
	Ground Reaction Forces (BW)
time (T)	RF	LFT	LFL	RHT	RHL	LHT	LHL
0	0	0.513562	0	1.66533e-15	0	0.426251	0
0.005	-8.6583e-05	0.512677	-5.53482e-16	0.0182996	-6.97362e-16	0.433674	0
0.01	2.37056e-05	0.510934	-1.22551e-15	0.0421448	-1.18398e-15	0.437656	0
0.015	0.00012314	0.509044	-1.67198e-15	0.0697826	-1.44309e-15	0.439046	0
0.02	0.000142489	0.507316	-1.77175e-15	0.100042	-1.4885e-15	0.437882	0
0.025	8.63054e-05	0.505833	-1.53832e-15	0.132105	-1.35296e-15	0.433804	0
0.03	-9.81049e-06	0.504567	-1.05612e-15	0.165339	-1.07919e-15	0.42634	0
0.035	-0.000105393	0.503459	-4.36449e-16	0.199201	-7.13231e-16	0.41509	0
0.04	-0.000169211	0.502458	2.1117e-16	0.233165	-2.99558e-16	0.399841	0
0.045	-0.00018494	0.501546	7.95872e-16	0.266702	1.22129e-16	0.380611	0
0.05	-0.000151325	0.500736	1.25357e-15	0.299263	5.18916e-16	0.35766	0
0.055	-7.91116e-05	0.500068	1.54885e-15	0.330298	8.65654e-16	0.331464	0
0.06	1.35369e-05	0.499595	1.6727e-15	0.359267	1.14516e-15	0.302679	0
0.065	0.000105899	0.499373	1.63774e-15	0.385666	1.34785e-15	0.272078	0
0.07	0.000178984	0.499443	1.47216e-15	0.409052	1.47092e-15	0.240505	0
0.075	0.000218763	0.499825	1.21347e-15	0.429061	1.51729e-15	0.208812	0
0.08	0.000218084	0.500512	9.02598e-16	0.44543	1.49442e-15	0.177813	0
0.085	0.00017727	0.501463	5.78902e-16	0.458007	1.41301e-15	0.148242	0
0.09	0.000103521	0.50261	2.76349e-16	0.466757	1.2858e-15	0.120719	0
0.095	9.36457e-06	0.50386	2.09374e-17	0.471763	1.12639e-15	0.0957314	0
0.1	-8.95306e-05	0.505107	-1.70626e-16	0.473221	9.48328e-16	0.07362	0
0.105	-0.000176851	0.50624	-2.91113e-16	0.471426	7.64175e-16	0.054577	0
0.11	-0.000238104	0.507155	-3.41996e-16	0.466762	5.84927e-16	0.038653	0
0.115	-0.000262754	0.507771	-3.31948e-16	0.459675	4.19543e-16	0.0257698	0
0.12	-0.000245783	0.508035	-2.74843e-16	0.450661	2.7468e-16	0.01574	0
0.125	-0.000188501	0.507938	-1.87513e-16	0.440236	1.54608e-16	0.00828919	0
0.13	-9.84996e-05	0.507517	-8.75101e-17	0.428919	6.12853e-17	0.00308119	0
0.135	1.12368e-05	0.506862	8.94348e-18	0.417207	-5.43402e-18	-0.000256632	0
0.14	0.000124006	0.506115	8.86241e-17	0.40556	-4.74798e-17	-0.00210891	0
0.145	0.000221664	0.505467	1.42482e-16	0.394379	-6.81706e-17	-0.00285006	0
0.15	0.000287261	0.505148	1.66245e-16	0.384001	-7.17699e-17	-0.0028254	0
0.155	0.000307755	0.50542	1.60427e-16	0.374681	-6.30265e-17	-0.00233644	0
0.16	0.000276426	0.50656	1.29778e-16	0.366597	-4.67309e-17	-0.00163076	0
0.165	0.000194668	0.508846	8.22564e-17	0.359844	-2.73134e-17	-0.000896647	0
0.17	7.27983e-05	0.512534	2.76498e-17	0.354438	-8.51101e-18	-0.000262566	0
0.175	-7.04115e-05	0.517844	-2.39927e-17	0.350327	6.87762e-18	0.000199113	0
0.18	-0.000209661	0.52494	-6.39259e-17	0.347401	1.71338e-17	0.000464664	0
0.185	-0.000316579	0.533911	-8.60751e-17	0.345502	2.1648e-17	0.000548737	0
0.19	-0.00036458	0.544761	-8.8008e-17	0.344443	2.08358e-17	0.000492315	0
0.195	-0.000334731	0.557397	-7.13443e-17	0.344025	1.59452e-17	0.000350061	0
0.2	-0.000221952	0.571624	-4.14794e-17	0.344044	8.77423e-18	0.000178285	0
0.205	-4.0476e-05	0.587146	-6.57444e-18	0.344313	1.31933e-18	2.46968e-05	0
0.21	0.000172939	0.603577	2.41408e-17	0.344668	-4.60564e-18	-7.89852e-05	0
0.215	0.000360092	0.620449	4.257e-17	0.344977	-7.73629e-18	-0.000120738	0
0.22	0.000449373	0.637238	4.41182e-17	0.34514	-7.65092e-18	-0.000107779	0
0.225	0.000374089	0.653386	2.96816e-17	0.345086	-4.92001e-18	-6.19311e-05	0
0.23	0.000105234	0.66833	6.48387e-18	0.344768	-1.02886e-18	-1.14263e-05	0
0.235	-0.000296254	0.681535	-1.33e-17	0.344147	2.02316e-18	1.95015e-05	0
0.24	-0.000601731	0.692513	-1.75103e-17	0.343171	2.55682e-18	2.0929e-05	0
0.245	-0.000304435	0.700851	-4.31004e-18	0.341758	6.04849e-19	4.07858e-06	0
0.25	0.00153194	0.706206	0	0.339768	0	0	0
0.255	0.0483352	0.708395	0	0.337715	0	0	1.05883e-16
0.26	0.0960505	0.70641	0	0.334819	0	0	-3.40768e-17
0.265	0.14513	0.700225	0	0.331546	0	0	-2.06738e-16
0.27	0.195377	0.689846	0	0.328246	0	0	-2.78196e-16
0.275	0.246227	0.675295	0	0.325157	0	0	-1.95474e-16
0.28	0.29695	0.656608	0	0.322424	0	0	2.57559e-17
0.285	0.346783	0.633852	0	0.320113	0	0	3.20985e-16
0.29	0.395004	0.607146	0	0.318235	0	0	5.99323e-16
0.295	0.440983	0.576681	0	0.316763	0	0	7.65052e-16
0.3	0.484198	0.542738	0	0.31565	0	0	7.35869e-16
0.305	0.524231	0.505701	0	0.314845	0	0	4.56376e-16
0.31	0.560766	0.466059	0	0.314297	0	0	-9.38191e-17
0.315	0.593569	0.4244	0	0.313968	0	0	-8.97424e-16
0.32	0.622474	0.381396	0	0.313836	0	0	-1.90173e-15
0.325	0.647374	0.337785	0	0.313889	0	0	-3.02496e-15
0.33	0.668205	0.294343	0	0.314131	0	0	-4.16576e-15
0.335	0.684944	0.251852	0	0.314572	0	0	-5.21442e-15
0.34	0.697602	0.211072	0	0.315226	0	0	-6.06486e-15
0.345	0.706232	0.172706	0	0.316103	0	0	-6.62603e-15
0.35	0.710925	0.137369	0	0.317206	0	0	-6.83175e-15
0.355	0.711822	0.105566	0	0.318524	0	0	-6.64807e-15
0.36	0.709116	0.0776701	0	0.320032	0	0	-6.0776e-15
0.365	0.70306	0.0539047	0	0.321687	0	0	-5.16026e-15
0.37	0.693965	0.0343417	0	0.323427	0	0	-3.97048e-15
0.375	0.682208	0.0189001	0	0.32518	0	0	-2.61095e-15
0.38	0.668224	0.00735579	0	0.326862	0	0	-1.20328e-15
0.385	0.652499	-0.000642681	0	0.328385	0	0	1.23556e-16
0.39	0.635561	-0.00555063	0	0.329669	0	0	1.24627e-15
0.395	0.617965	-0.00789903	0	0.330643	0	0	2.06056e-15
0.4	0.600274	-0.00826226	0	0.331263	0	0	2.49347e-15
0.405	0.583039	-0.00722392	0	0.331514	0	0	2.51356e-15
0.41	0.566772	-0.00534258	0	0.33142	0	0	2.13758e-15
0.415	0.55193	-0.00311982	0	0.33105	0	0	1.43245e-15
0.42	0.538889	-0.000972687	0	0.330522	0	0	5.1173e-16
0.425	0.527922	0.000787458	0	0.329998	0	0	-4.74095e-16
0.43	0.519193	0.00196761	0	0.329685	0	0	-1.3536e-15
0.435	0.512738	0.00249599	0	0.329824	0	0	-1.95619e-15
0.44	0.50847	0.00241418	0	0.330677	0	0	-2.13833e-15
0.445	0.506184	0.00185815	0	0.332506	0	0	-1.81209e-15
0.45	0.50557	0.00102912	0	0.335554	0	0	-9.72611e-16
0.455	0.506243	0.000155849	0	0.34002	0	0	2.80196e-16
0.46	0.50777	-0.000548265	0	0.346029	0	0	1.73183e-15
0.465	0.50971	-0.000928564	0	0.353607	0	0	3.06326e-15
0.47	0.511661	-0.000926356	0	0.36266	0	0	3.89076e-15
0.475	0.513296	-0.000601176	0	0.372952	0	0	3.84768e-15
0.48	0.514401	-0.000126921	0	0.384108	0	0	2.72269e-15
0.485	0.514896	0.000252055	0	0.395618	0	0	6.72004e-16
0.49	0.514829	0.000321804	0	0.406882	0	0	-1.47416e-15
0.495	0.514338	7.69284e-05	0	0.417273	0	0	-1.78703e-15
0.5	0.513562	0	0	0.426251	0	0	3.33067e-15
0.505	0.512678	0	-8.65807e-05	0.433674	0	0	0.0182995
0.51	0.510934	0	2.3705e-05	0.437656	0	0	0.0421447
0.515	0.509044	0	0.000123137	0.439046	0	0	0.0697826
0.52	0.507316	0	0.000142485	0.437882	0	0	0.100042
0.525	0.505833	0	8.63031e-05	0.433804	0	0	0.132105
0.53	0.504567	0	-9.81023e-06	0.42634	0	0	0.165339
0.535	0.503459	0	-0.00010539	0.415091	0	0	0.199201
0.54	0.502458	0	-0.000169207	0.399841	0	0	0.233165
0.545	0.501546	0	-0.000184935	0.380611	0	0	0.266702
0.55	0.500736	0	-0.000151321	0.35766	0	0	0.299263
0.555	0.500068	0	-7.91095e-05	0.331464	0	0	0.330298
0.56	0.499595	0	1.35366e-05	0.302679	0	0	0.359267
0.565	0.499373	0	0.000105896	0.272078	0	0	0.385666
0.57	0.499443	0	0.000178979	0.240505	0	0	0.409052
0.575	0.499825	0	0.000218757	0.208812	0	0	0.429061
0.58	0.500512	0	0.000218078	0.177813	0	0	0.44543
0.585	0.501463	0	0.000177265	0.148242	0	0	0.458007
0.59	0.50261	0	0.000103518	0.120719	0	0	0.466757
0.595	0.50386	0	9.36432e-06	0.0957315	0	0	0.471763
0.6	0.505107	0	-8.95282e-05	0.0736201	0	0	0.473221
0.605	0.50624	0	-0.000176846	0.0545771	0	0	0.471427
0.61	0.507155	0	-0.000238098	0.0386531	0	0	0.466762
0.615	0.507771	0	-0.000262747	0.0257699	0	0	0.459675
0.62	0.508035	0	-0.000245777	0.01574	0	0	0.450661
0.625	0.507938	0	-0.000188496	0.00828922	0	0	0.440236
0.63	0.507517	0	-9.8497e-05	0.00308121	0	0	0.428919
0.635	0.506862	0	1.12365e-05	-0.000256633	0	0	0.417207
0.64	0.506115	0	0.000124003	-0.00210893	0	0	0.40556
0.645	0.505467	0	0.000221658	-0.00285008	0	0	0.394379
0.65	0.505147	0	0.000287254	-0.00282542	0	0	0.384
0.655	0.50542	0	0.000307747	-0.00233647	0	0	0.374681
0.66	0.50656	0	0.000276418	-0.00163078	0	0	0.366597
0.665	0.508846	0	0.000194663	-0.000896658	0	0	0.359844
0.67	0.512534	0	7.27963e-05	-0.00026257	0	0	0.354438
0.675	0.517844	0	-7.04096e-05	0.000199116	0	0	0.350327
0.68	0.52494	0	-0.000209655	0.000464672	0	0	0.347401
0.685	0.533911	0	-0.00031657	0.000548748	0	0	0.345502
0.69	0.544761	0	-0.00036457	0.000492325	0	0	0.344443
0.695	0.557397	0	-0.000334722	0.00035007	0	0	0.344025
0.7	0.571624	0	-0.000221946	0.00017829	0	0	0.344044
0.705	0.587146	0	-4.04749e-05	2.46976e-05	0	0	0.344313
0.71	0.603576	0	0.000172934	-7.89881e-05	0	0	0.344668
0.715	0.620448	0	0.000360082	-0.000120743	0	0	0.344977
0.72	0.637237	0	0.000449361	-0.000107784	0	0	0.34514
0.725	0.653385	0	0.000374079	-6.19345e-05	0	0	0.345086
0.73	0.66833	0	0.000105231	-1.1427e-05	0	0	0.344768
0.735	0.681534	0	-0.000296246	1.9503e-05	0	0	0.344147
0.74	0.692513	0	-0.000601715	2.0931e-05	0	0	0.343171
0.745	0.700851	0	-0.000304427	4.07907e-06	0	0	0.341758
0.75	0.706206	0	0.0015319	0	0	0	0.339768
0.755	0.708395	5.08874e-17	0.0483354	0	3.66099e-16	6.13645e-17	0.337715
0.76	0.706411	-1.39369e-17	0.0960507	0	-1.00402e-16	-1.67469e-17	0.334819
0.765	0.700225	-7.24192e-17	0.14513	0	-5.2246e-16	-8.67158e-17	0.331546
0.77	0.689846	-8.38266e-17	0.195377	0	-6.05663e-16	-1.00029e-16	0.328246
0.775	0.675295	-5.07917e-17	0.246227	0	-3.67557e-16	-6.04071e-17	0.325157
0.78	0.656608	5.77572e-18	0.29695	0	4.18655e-17	6.8474e-18	0.322424
0.785	0.633853	6.20721e-17	0.346783	0	4.50716e-16	7.33757e-17	0.320113
0.79	0.607147	9.96987e-17	0.395004	0	7.25259e-16	1.17555e-16	0.318235
0.795	0.576681	1.09013e-16	0.440984	0	7.94551e-16	1.28275e-16	0.316763
0.8	0.542738	8.9238e-17	0.484198	0	6.51757e-16	1.04866e-16	0.31565
0.805	0.505701	4.6675e-17	0.524231	0	3.41636e-16	5.48281e-17	0.314845
0.81	0.466059	-7.9906e-18	0.560766	0	-5.86219e-17	-9.39493e-18	0.314297
0.815	0.4244	-6.25425e-17	0.593568	0	-4.59961e-16	-7.37299e-17	0.313968
0.82	0.381396	-1.05765e-16	0.622474	0	-7.79866e-16	-1.25312e-16	0.313836
0.825	0.337786	-1.29346e-16	0.647374	0	-9.5641e-16	-1.54521e-16	0.313889
0.83	0.294343	-1.29024e-16	0.668205	0	-9.56883e-16	-1.56101e-16	0.314131
0.835	0.251853	-1.04947e-16	0.684944	0	-7.80811e-16	-1.29371e-16	0.314572
0.84	0.211073	-6.13286e-17	0.697602	0	-4.57864e-16	-7.7684e-17	0.315226
0.845	0.172706	-5.55196e-18	0.706231	0	-4.16038e-17	-7.31242e-18	0.316103
0.85	0.137369	5.3122e-17	0.710925	0	3.99675e-16	7.39869e-17	0.317206
0.855	0.105567	1.05022e-16	0.711822	0	7.93612e-16	1.58487e-16	0.318524
0.86	0.0776701	1.41525e-16	0.709116	0	1.07455e-15	2.39855e-16	0.320032
0.865	0.0539047	1.5633e-16	0.70306	0	1.19315e-15	3.14177e-16	0.321687
0.87	0.0343417	1.46387e-16	0.693965	0	1.12368e-15	3.8049e-16	0.323427
0.875	0.0189001	1.12398e-16	0.682209	0	8.68246e-16	4.4076e-16	0.32518
0.88	0.00735579	5.88055e-17	0.668224	0	4.57458e-16	4.99284e-16	0.326862
0.885	-0.000642681	-6.71757e-18	0.652499	0	-5.26688e-17	5.61572e-16	0.328385
0.89	-0.00555063	-7.42423e-17	0.635561	0	-5.87259e-16	6.3285e-16	0.329669
0.895	-0.00789902	-1.32924e-16	0.617965	0	-1.06203e-15	7.16361e-16	0.330643
0.9	-0.00826226	-1.72567e-16	0.600275	0	-1.39471e-15	8.11701e-16	0.331263
0.905	-0.00722391	-1.85243e-16	0.583039	0	-1.51722e-15	9.13463e-16	0.331514
0.91	-0.00534257	-1.6675e-16	0.566772	0	-1.38728e-15	1.01047e-15	0.33142
0.915	-0.00311982	-1.1772e-16	0.551931	0	-9.9782e-16	1.08584e-15	0.33105
0.92	-0.000972687	-4.41447e-17	0.538889	0	-3.8278e-16	1.11815e-15	0.330522
0.925	0.000787457	4.28321e-17	0.527923	0	3.82093e-16	1.08383e-15	0.329998
0.93	0.0019676	1.28e-16	0.519193	0	1.18456e-15	9.60732e-16	0.329685
0.935	0.00249599	1.94085e-16	0.512738	0	1.88791e-15	7.32914e-16	0.329824
0.94	0.00241417	2.24612e-16	0.50847	0	2.34966e-15	3.96135e-16	0.330677
0.945	0.00185815	2.07427e-16	0.506184	0	2.44594e-15	-3.64436e-17	0.332506
0.95	0.00102912	1.38511e-16	0.50557	0	2.09968e-15	-5.29292e-16	0.335554
0.955	0.000155849	2.54792e-17	0.506243	0	1.30894e-15	-1.02157e-15	0.34002
0.96	-0.000548264	-1.10061e-16	0.50777	0	1.70617e-16	-1.42795e-15	0.346029
0.965	-0.000928563	-2.32455e-16	0.50971	0	-1.10782e-15	-1.64542e-15	0.353607
0.97	-0.000926355	-2.95746e-16	0.511661	0	-2.21752e-15	-1.56898e-15	0.36266
0.975	-0.000601175	-2.53109e-16	0.513296	0	-2.7906e-15	-1.11959e-15	0.372952
0.98	-0.00012692	-7.43306e-17	0.514401	0	-2.49019e-15	-2.88845e-16	0.384108
0.985	0.000252055	2.25794e-16	0.514896	0	-1.16679e-15	7.94812e-16	0.395618
0.99	0.000321804	5.44725e-16	0.514829	0	8.97503e-16	1.77205e-15	0.406882
0.995	7.69283e-05	6.31021e-16	0.514338	0	2.63031e-15	1.92388e-15	0.417273
1	0	0	0.513562	0	1.66533e-15	0	0.426251
0.23875	0.517575	0	-1.01917e-16	0.559082	-2.78932e-17	0	1.55363e-15
0.24	0.517748	0	4.40242e-16	0.584221	9.17793e-17	0	-1.83609e-14
0.24125	0.517896	0	9.2982e-16	0.608869	1.47504e-16	0	-3.59103e-14
0.2425	0.517991	0	1.18299e-15	0.632777	1.41142e-16	0	-4.43839e-14
0.24375	0.517999	0	1.01244e-15	0.655722	8.85735e-17	0	-3.72096e-14
0.245	0.517884	0	2.97322e-16	0.677496	1.81973e-17	0	-1.06972e-14
0.24625	0.517623	0	-9.03176e-16	0.697889	-3.53438e-17	0	3.15563e-14
0.2475	0.517219	0	-2.1789e-15	0.716676	-4.43093e-17	0	7.20811e-14
0.24875	0.516728	0	-2.52408e-15	0.733586	-1.04348e-17	0	7.01575e-14
0.25	0.516302	0	0	0.748284	0	0	-5.10703e-14
0.250625	0.516425	0	0	0.754685	-1.17089e-15	0	0.00108783
0.25125	0.516432	0	0	0.760447	-1.52482e-15	0	0.000851651
0.251875	0.516334	0	0	0.765534	-1.33509e-15	0	0.00021901
0.2525	0.51614	0	0	0.76991	-8.21888e-16	0	-4.82138e-05
0.253125	0.515859	0	0	0.773541	-1.57149e-16	0	0.000658754
0.25375	0.515498	0	0	0.776392	5.30558e-16	0	0.00280814
0.254375	0.515066	0	0	0.778431	1.15115e-15	0	0.0067402
0.255	0.51457	0	0	0.779625	1.64816e-15	0	0.0126797
0.255625	0.514016	0	0	0.779947	1.99382e-15	0	0.0207487
0.25625	0.513412	0	0	0.779367	2.18426e-15	0	0.0309788
0.256875	0.512762	0	0	0.77786	2.23453e-15	0	0.0433239
0.2575	0.512073	0	0	0.775404	2.1738e-15	0	0.0576728
0.258125	0.511349	0	0	0.771977	2.04044e-15	0	0.0738615
0.25875	0.510597	0	0	0.767561	1.87715e-15	0	0.0916861
0.259375	0.50982	0	0	0.762143	1.72608e-15	0	0.110915
0.26	0.509023	0	0	0.755709	1.62396e-15	0	0.131302
0.260625	0.508211	0	0	0.748252	1.5972e-15	0	0.152599
0.26125	0.507387	0	0	0.739768	1.65703e-15	0	0.174566
0.261875	0.506555	0	0	0.730257	1.79461e-15	0	0.196988
0.2625	0.50572	0	0	0.719721	1.97617e-15	0	0.219684
0.263125	0.504886	0	0	0.708169	2.13809e-15	0	0.242523
0.26375	0.504055	0	0	0.695614	2.18205e-15	0	0.26543
0.264375	0.503233	0	0	0.682073	1.97015e-15	0	0.288408
0.265	0.502422	0	0	0.667569	1.32004e-15	0	0.311542
0.265625	0.501627	0	0	0.652129	0	0	0.335017
0.266406	0.500708	0	1.27753e-16	0.631626	0	0	0.364658
0.267188	0.499819	0	1.52011e-16	0.609722	0	0	0.394146
0.267969	0.498965	0	1.07322e-16	0.586513	0	0	0.423316
0.26875	0.498152	0	2.36341e-17	0.562102	0	0	0.452014
0.269531	0.497385	0	-7.36992e-17	0.536598	0	0	0.480096
0.270313	0.496668	0	-1.63924e-16	0.510119	0	0	0.507426
0.271094	0.496004	0	-2.30882e-16	0.482789	0	0	0.53388
0.271875	0.495396	0	-2.63015e-16	0.454738	0	0	0.559344
0.272656	0.494848	0	-2.53359e-16	0.426105	0	0	0.583713
0.273438	0.49436	0	-1.99551e-16	0.397035	0	0	0.606894
0.274219	0.493935	0	-1.03823e-16	0.36768	0	0	0.628802
0.275	0.493573	0	2.69958e-17	0.338199	0	0	0.649363
0.275781	0.493274	0	1.81477e-16	0.308759	0	0	0.668513
0.276562	0.493037	0	3.43595e-16	0.279533	0	0	0.686198
0.277344	0.492863	0	4.92728e-16	0.250701	0	0	0.702374
0.278125	0.49275	0	6.03655e-16	0.222451	0	0	0.717007
0.278906	0.492694	0	6.4656e-16	0.194976	0	0	0.730074
0.279687	0.492695	0	5.87027e-16	0.168479	0	0	0.74156
0.280469	0.492749	0	3.86044e-16	0.143168	0	0	0.751463
0.28125	0.492851	0	0	0.119259	0	0	0.759789
0.281875	0.493032	0	1.47857e-15	0.102107	-1.49506e-13	0	0.765336
0.2825	0.493229	0	2.3417e-15	0.0852269	-1.44798e-13	0	0.769885
0.283125	0.49345	0	2.72552e-15	0.0691687	-5.74852e-14	0	0.773457
0.28375	0.493699	0	2.74961e-15	0.0543511	5.8281e-14	0	0.776072
0.284375	0.49398	0	2.51782e-15	0.0410736	1.63955e-13	0	0.777755
0.285	0.494293	0	2.11913e-15	0.0295279	2.34737e-13	0	0.778528
0.285625	0.49464	0	1.62845e-15	0.0198098	2.57715e-13	0	0.778419
0.28625	0.495017	0	1.10743e-15	0.0119306	2.30006e-13	0	0.777456
0.286875	0.495424	0	6.05331e-16	0.00582914	1.56901e-13	0	0.775665
0.2875	0.495855	0	1.59806e-16	0.00138332	5.00048e-14	0	0.773077
0.288125	0.496307	0	-2.02249e-16	-0.00157815	-7.46229e-14	0	0.769723
0.28875	0.496776	0	-4.63883e-16	-0.00326411	-1.98323e-13	0	0.765634
0.289375	0.497255	0	-6.1726e-16	-0.00390919	-3.01696e-13	0	0.760841
0.29	0.497741	0	-6.62831e-16	-0.00376211	-3.66459e-13	0	0.755377
0.290625	0.498229	0	-6.08517e-16	-0.00307406	-3.77307e-13	0	0.749275
0.29125	0.498713	0	-4.68878e-16	-0.0020869	-3.23766e-13	0	0.742569
0.291875	0.499192	0	-2.64287e-16	-0.00102152	-2.02055e-13	0	0.735292
0.2925	0.49966	0	-2.01105e-17	-6.61265e-05	-1.69404e-14	0	0.727476
0.293125	0.500118	0	2.34121e-16	0.00063544	2.16403e-13	0	0.719157
0.29375	0.500564	0	4.65535e-16	0.000995431	4.70536e-13	0	0.710366
0.294375	0.500999	0	6.38747e-16	0.000993875	7.03895e-13	0	0.701136
0.295	0.501426	0	7.1668e-16	0.000690271	8.58937e-13	0	0.691501
0.295625	0.501849	0	6.6139e-16	0.000235296	8.60281e-13	0	0.681491
0.29625	0.502276	0	4.34896e-16	-0.000117502	6.12846e-13	0	0.671139
0.296875	0.502714	0	0	-2.22045e-15	0	0	0.660474
0.297656	0.503304	0	5.11012e-16	-2.63145e-15	2.77652e-16	0	0.646748
0.298438	0.503837	0	6.08044e-16	-2.73589e-15	4.49704e-16	0	0.632653
0.299219	0.504326	0	4.29287e-16	-2.60737e-15	5.36887e-16	0	0.618252
0.3	0.504778	0	9.45366e-17	-2.31206e-15	5.5805e-16	0	0.603609
0.300781	0.505204	0	-2.94797e-16	-1.90869e-15	5.3016e-16	0	0.588787
0.301563	0.505611	0	-6.55695e-16	-1.4485e-15	4.68299e-16	0	0.573849
0.302344	0.506003	0	-9.23529e-16	-9.75299e-16	3.85667e-16	0	0.558859
0.303125	0.506386	0	-1.05206e-15	-5.2543e-16	2.9358e-16	0	0.543881
0.303906	0.506762	0	-1.01344e-15	-1.27784e-16	2.01473e-16	0	0.528979
0.304688	0.507134	0	-7.98205e-16	1.96205e-16	1.16896e-16	0	0.514217
0.305469	0.507501	0	-4.15291e-16	4.32556e-16	4.55158e-17	0	0.499659
0.30625	0.507862	0	1.07983e-16	5.74748e-16	-8.88233e-18	0	0.48537
0.307031	0.508215	0	7.25907e-16	6.23711e-16	-4.43973e-17	0	0.471412
0.307812	0.508556	0	1.37438e-15	5.87833e-16	-6.10107e-17	0	0.457852
0.308594	0.50888	0	1.97091e-15	4.82956e-16	-6.05873e-17	0	0.444754
0.309375	0.509181	0	2.41462e-15	3.32381e-16	-4.6875e-17	0	0.432181
0.310156	0.509449	0	2.58624e-15	1.6686e-16	-2.55047e-17	0	0.4202
0.310937	0.509678	0	2.34811e-15	2.46034e-17	-3.9902e-18	0	0.408874
0.311719	0.509854	0	1.54417e-15	-4.87235e-17	8.27139e-18	0	0.398268
0.3125	0.509967	0	0	0	0	0	0.388449
0.314286	0.510276	0	0	-1.79054e-15	0	0	0.368422
0.316071	0.510636	0	0	-2.29233e-15	0	0	0.354579
0.317857	0.51099	0	0	-2.04724e-15	0	0	0.345506
0.319643	0.511306	0	0	-1.43302e-15	0	0	0.340019
0.321429	0.511571	0	0	-6.98194e-16	0	0	0.337143
0.323214	0.511784	0	0	7.75037e-18	0	0	0.336084
0.325	0.511951	0	0	6.08534e-16	0	0	0.336215
0.326786	0.512086	0	0	1.07934e-15	0	0	0.337048
0.328571	0.512199	0	0	1.42886e-15	0	0	0.338218
0.330357	0.512304	0	0	1.68479e-15	0	0	0.339464
0.332143	0.512409	0	0	1.8825e-15	0	0	0.340614
0.333929	0.512521	0	0	2.05665e-15	0	0	0.341564
0.335714	0.512643	0	0	2.23525e-15	0	0	0.342267
0.3375	0.512774	0	0	2.43612e-15	0	0	0.342722
0.339286	0.512909	0	0	2.66525e-15	0	0	0.342955
0.341071	0.513043	0	0	2.91684e-15	0	0	0.343014
0.342857	0.513168	0	0	3.17473e-15	0	0	0.342959
0.344643	0.513275	0	0	3.41489e-15	0	0	0.342851
0.346429	0.513357	0	0	3.60867e-15	0	0	0.342747
0.348214	0.513409	0	0	3.72652e-15	0	0	0.342695
0.35	0.513425	0	0	3.74189e-15	0	0	0.34273
0.351786	0.513408	0	0	3.63499e-15	0	0	0.342871
0.353571	0.513359	0	0	3.3961e-15	0	0	0.34312
0.355357	0.513287	0	0	3.02818e-15	0	0	0.343461
0.357143	0.513201	0	0	2.54836e-15	0	0	0.343866
0.358929	0.513114	0	0	1.98823e-15	0	0	0.344294
0.360714	0.51304	0	0	1.39236e-15	0	0	0.344696
0.3625	0.51299	0	0	8.14946e-16	0	0	0.345027
0.364286	0.512973	0	0	3.142e-16	0	0	0.345247
0.366071	0.512986	0	0	-5.57888e-17	0	0	0.345333
0.367857	0.513016	0	0	-2.56052e-16	0	0	0.345292
0.369643	0.513029	0	0	-2.76875e-16	0	0	0.345174
0.371429	0.512966	0	0	-1.55375e-16	0	0	0.345082
0.373214	0.512733	0	0	3.18035e-18	0	0	0.345191
0.375	0.512194	0	0	0	0	0	0.345769
0.377083	0.512192	0	-2.27751e-16	0	0	0	0.345851
0.379167	0.512088	0	-1.6873e-16	0	0	0	0.345934
0.38125	0.511911	0	8.57536e-18	0	0	0	0.346017
0.383333	0.511684	0	1.93137e-16	0	0	0	0.346097
0.385417	0.511426	0	3.20103e-16	0	0	0	0.346172
0.3875	0.511147	0	3.60529e-16	0	0	0	0.346242
0.389583	0.510856	0	3.12121e-16	0	0	0	0.346304
0.391667	0.510557	0	1.90989e-16	0	0	0	0.346358
0.39375	0.510251	0	2.44205e-17	0	0	0	0.346404
0.395833	0.509938	0	-1.5534e-16	0	0	0	0.34644
0.397917	0.509616	0	-3.16292e-16	0	0	0	0.346466
0.4	0.509281	0	-4.30873e-16	0	0	0	0.346482
0.402083	0.508931	0	-4.79134e-16	0	0	0	0.346488
0.404167	0.508561	0	-4.50905e-16	0	0	0	0.346483
0.40625	0.508169	0	-3.46945e-16	0	0	0	0.346467
0.408333	0.507751	0	-1.79083e-16	0	0	0	0.346441
0.410417	0.507306	0	3.06607e-17	0	0	0	0.346404
0.4125	0.506834	0	2.51958e-16	0	0	0	0.346357
0.414583	0.506334	0	4.49081e-16	0	0	0	0.346299
0.416667	0.50581	0	5.84809e-16	0	0	0	0.346231
0.41875	0.505264	0	6.25362e-16	0	0	0	0.346153
0.420833	0.504701	0	5.4634e-16	0	0	0	0.346065
0.422917	0.504127	0	3.39674e-16	0	0	0	0.345967
0.425	0.503551	0	2.16005e-17	0	0	0	0.345859
0.427083	0.502979	0	-3.58367e-16	0	0	0	0.345741
0.429167	0.502421	0	-7.07437e-16	0	0	0	0.345614
0.43125	0.501887	0	-8.78537e-16	0	0	0	0.345477
0.433333	0.501386	0	-6.58294e-16	0	0	0	0.345331
0.435417	0.500927	0	2.46004e-16	0	0	0	0.345176
0.4375	0.500519	0	2.22045e-15	0	0	0	0.345011
0.439286	0.499831	0	1.89926e-15	0	0	0	0.344904
0.441071	0.498232	0	2.07339e-15	0	0	0	0.344709
0.442857	0.496662	0	2.32034e-15	0	0	0	0.344486
0.444643	0.4956	0	2.41003e-15	0	0	0	0.344269
0.446429	0.495187	0	2.25202e-15	0	0	0	0.344072
0.448214	0.495337	0	1.85126e-15	0	0	0	0.343897
0.45	0.495822	0	1.27165e-15	0	0	0	0.343736
0.451786	0.496352	0	6.06797e-16	0	0	0	0.34358
0.453571	0.496631	0	-4.26435e-17	0	0	0	0.343416
0.455357	0.496407	0	-5.85631e-16	0	0	0	0.343234
0.457143	0.495502	0	-9.52107e-16	0	0	0	0.343024
0.458929	0.493841	0	-1.09964e-15	0	0	0	0.342783
0.460714	0.491462	0	-1.01599e-15	0	0	0	0.342509
0.4625	0.48852	0	-7.18223e-16	0	0	0	0.342207
0.464286	0.485282	0	-2.48999e-16	0	0	0	0.341882
0.466071	0.482121	0	3.29358e-16	0	0	0	0.341546
0.467857	0.479495	0	9.4235e-16	0	0	0	0.341209
0.469643	0.477929	0	1.51175e-15	0	0	0	0.340884
0.471429	0.477987	0	1.96438e-15	0	0	0	0.340584
0.473214	0.480248	0	2.24058e-15	0	0	0	0.340319
0.475	0.485278	0	2.30174e-15	0	0	0	0.340097
0.476786	0.493597	0	2.13629e-15	0	0	0	0.339924
0.478571	0.505654	0	1.76354e-15	0	0	0	0.3398
0.480357	0.521804	0	1.23462e-15	0	0	0	0.339721
0.482143	0.542278	0	6.30135e-16	0	0	0	0.33968
0.483929	0.567169	0	5.36002e-17	0	0	0	0.339666
0.485714	0.596416	0	-3.79683e-16	0	0	0	0.339666
0.4875	0.629797	0	-5.59119e-16	0	0	0	0.339664
0.489286	0.666931	0	-4.01235e-16	0	0	0	0.33965
0.491071	0.707282	0	1.21344e-16	0	0	0	0.339615
0.492857	0.750179	0	9.43725e-16	0	0	0	0.339564
0.494643	0.794844	0	1.86478e-15	0	0	0	0.339513
0.496429	0.840433	0	2.49469e-15	0	0	0	0.339503
0.498214	0.886088	0	2.19353e-15	0	0	0	0.339599
0.5	0.931003	0	0	0	0	0	0.339908
0.501042	0.956674	0	7.81693e-16	0	0	0	0.339699
0.502083	0.981716	0	1.15543e-15	0	0	0	0.339531
0.503125	1.00599	0	1.20667e-15	0	0	0	0.339394
0.504167	1.02937	0	1.02086e-15	0	0	0	0.339277
0.505208	1.0517	0	6.83456e-16	0	0	0	0.339167
0.50625	1.07286	0	2.79912e-16	0	0	0	0.339053
0.507292	1.0927	0	-1.04318e-16	0	0	0	0.338924
0.508333	1.11109	0	-3.83781e-16	0	0	0	0.338769
0.509375	1.12789	0	-4.73023e-16	0	0	0	0.338577
0.510417	1.14297	0	-2.86591e-16	0	0	0	0.338335
0.511458	1.15618	0	2.60969e-16	0	0	0	0.338033
0.5125	1.16739	0	1.25511e-15	0	0	0	0.337659
0.513542	1.17647	0	2.78129e-15	0	0	0	0.337202
0.514583	1.18327	0	4.92495e-15	0	0	0	0.33665
0.515625	1.18766	0	7.77156e-15	0	0	0	0.335993
0.516406	1.18926	0	0.0156265	0	6.3039e-16	0	0.335149
0.517188	1.18939	0	0.0341272	0	7.72799e-16	0	0.334208
0.517969	1.18799	0	0.0552985	0	5.65277e-16	0	0.333176
0.51875	1.18499	0	0.0789402	0	1.29926e-16	0	0.332062
0.519531	1.18037	0	0.104855	0	-4.27102e-16	0	0.330875
0.520312	1.17407	0	0.132849	0	-1.0156e-15	0	0.329622
0.521094	1.16606	0	0.16273	0	-1.56131e-15	0	0.328311
0.521875	1.15634	0	0.194312	0	-2.00593e-15	0	0.326951
0.522656	1.14487	0	0.227409	0	-2.30708e-15	0	0.32555
0.523438	1.13165	0	0.26184	0	-2.43837e-15	0	0.324116
0.524219	1.11668	0	0.297427	0	-2.38931e-15	0	0.322658
0.525	1.09996	0	0.333994	0	-2.16541e-15	0	0.321183
0.525781	1.08152	0	0.371369	0	-1.78807e-15	0	0.319701
0.526563	1.06137	0	0.409382	0	-1.29469e-15	0	0.31822
0.527344	1.03954	0	0.447869	0	-7.38582e-16	0	0.316747
0.528125	1.01607	0	0.486667	0	-1.8903e-16	0	0.315293
0.528906	0.990999	0	0.525615	0	2.68748e-16	0	0.313865
0.529687	0.964385	0	0.564557	0	5.33583e-16	0	0.312471
0.530469	0.936286	0	0.603341	0	4.88355e-16	0	0.311121
0.53125	0.906767	0	0.641815	0	0	0	0.309824
0.532031	0.875951	0	0.67984	0	2.49887e-15	0	0.308566
0.532813	0.843843	0	0.717292	0	4.04733e-15	0	0.307348
0.533594	0.810549	0	0.754041	0	4.83198e-15	0	0.306179
0.534375	0.776177	0	0.789967	0	5.02245e-15	0	0.305062
0.535156	0.740842	0	0.824954	0	4.77144e-15	0	0.304005
0.535937	0.704664	0	0.858896	0	4.21469e-15	0	0.30301
0.536719	0.667767	0	0.891695	0	3.471e-15	0	0.302083
0.5375	0.630281	0	0.923259	0	2.64222e-15	0	0.301227
0.538281	0.592341	0	0.953504	0	1.81326e-15	0	0.300445
0.539062	0.554086	0	0.982353	0	1.05206e-15	0	0.29974
0.539844	0.515662	0	1.00974	0	4.09642e-16	0	0.299113
0.540625	0.477218	0	1.0356	0	-7.9941e-17	0	0.298567
0.541406	0.438908	0	1.05988	0	-3.99575e-16	0	0.298102
0.542188	0.400894	0	1.08254	0	-5.49096e-16	0	0.297717
0.542969	0.363339	0	1.10354	0	-5.45286e-16	0	0.297414
0.54375	0.326414	0	1.12284	0	-4.21875e-16	0	0.297192
0.544531	0.290293	0	1.14043	0	-2.29542e-16	0	0.297048
0.545312	0.255157	0	1.15629	0	-3.59118e-17	0	0.296981
0.546094	0.221191	0	1.17041	0	7.44425e-17	0	0.29699
0.546875	0.188584	0	1.18278	0	0	0	0.297069
0.5475	0.166089	0	1.19144	0	-1.93308e-13	-1.09303e-16	0.297028
0.548125	0.141901	0	1.19899	0	-3.20059e-13	-1.05594e-16	0.297111
0.54875	0.117439	0	1.20544	0	-3.89353e-13	-4.13939e-17	0.297296
0.549375	0.0938306	0	1.21081	0	-4.10492e-13	4.35855e-17	0.297563
0.55	0.0719337	0	1.21511	0	-3.92827e-13	1.21082e-16	0.297898
0.550625	0.0523637	0	1.21836	0	-3.45593e-13	1.72919e-16	0.298287
0.55125	0.0355178	0	1.2206	0	-2.77759e-13	1.8964e-16	0.298719
0.551875	0.0215999	0	1.22183	0	-1.97867e-13	1.69149e-16	0.299186
0.5525	0.0106454	0	1.22208	0	-1.13874e-13	1.15343e-16	0.299684
0.553125	0.00254602	0	1.22138	0	-3.29962e-14	3.67504e-17	0.300206
0.55375	-0.0029251	0	1.21975	0	3.84501e-14	-5.48325e-17	0.300751
0.554375	-0.00608869	0	1.21722	0	9.52045e-14	-1.45705e-16	0.301317
0.555	-0.00733445	0	1.21383	0	1.33221e-13	-2.21625e-16	0.301904
0.555625	-0.00709612	0	1.20959	0	1.49824e-13	-2.69175e-16	0.30251
0.55625	-0.00582668	0	1.20454	0	1.43868e-13	-2.77122e-16	0.303138
0.556875	-0.00397341	0	1.1987	0	1.15894e-13	-2.37782e-16	0.303786
0.5575	-0.00195305	0	1.19211	0	6.8287e-14	-1.48386e-16	0.304455
0.558125	-0.000126917	0	1.18479	0	5.43221e-15	-1.24401e-17	0.305145
0.55875	0.00122398	0	1.17678	0	-6.61252e-14	1.58908e-16	0.305854
0.559375	0.00192382	0	1.16811	0	-1.37524e-13	3.45509e-16	0.306581
0.56	0.00192683	0	1.15879	0	-1.97429e-13	5.16846e-16	0.307321
0.560625	0.00134215	0	1.14887	0	-2.31873e-13	6.3067e-16	0.30807
0.56125	0.000458764	0	1.13837	0	-2.24101e-13	6.31639e-16	0.30882
0.561875	-0.00022969	0	1.12731	0	-1.54412e-13	4.49956e-16	0.309563
0.5625	-2.22045e-15	0	1.11572	0	0	0	0.310285
0.563889	2.80709e-15	0	1.08862	0	-3.25388e-16	3.50954e-16	0.311705
0.565278	4.98702e-15	0	1.05864	0	-3.73371e-18	3.94008e-18	0.313107
0.566667	5.20429e-15	0	1.02675	0	4.14785e-16	-4.29597e-16	0.314482
0.568056	4.20571e-15	0	0.993536	0	6.40484e-16	-6.53739e-16	0.315818
0.569444	2.59348e-15	0	0.959373	0	5.72281e-16	-5.78858e-16	0.317108
0.570833	8.27701e-16	0	0.924514	0	2.36359e-16	-2.38753e-16	0.318345
0.572222	-7.6423e-16	0	0.889168	0	-2.64883e-16	2.70196e-16	0.319523
0.573611	-1.97354e-15	0	0.853551	0	-7.93986e-16	8.31767e-16	0.320637
0.575	-2.69285e-15	0	0.817914	0	-1.21026e-15	1.33802e-15	0.321682
0.576389	-2.89738e-15	0	0.782548	0	-1.39299e-15	1.70583e-15	0.322655
0.577778	-2.62566e-15	0	0.747789	0	-1.25677e-15	1.8846e-15	0.323553
0.579167	-1.96089e-15	0	0.714003	0	-7.59887e-16	1.85743e-15	0.324376
0.580556	-1.01358e-15	0	0.681577	0	9.32696e-17	1.63766e-15	0.325122
0.581944	9.38065e-17	0	0.65089	0	1.25487e-15	1.26263e-15	0.325794
0.583333	1.23991e-15	0	0.622305	0	2.64022e-15	7.85832e-16	0.326394
0.584722	2.3149e-15	0	0.59614	0	4.13735e-15	2.68769e-16	0.326926
0.586111	3.22823e-15	0	0.572658	0	5.61842e-15	-2.26865e-16	0.327394
0.5875	3.91365e-15	0	0.55205	0	6.95212e-15	-6.45851e-16	0.327804
0.588889	4.33165e-15	0	0.53443	0	8.01601e-15	-9.44648e-16	0.328162
0.590278	4.46966e-15	0	0.519822	0	8.70789e-15	-1.09487e-15	0.328475
0.591667	4.34008e-15	0	0.508168	0	8.95555e-15	-1.08493e-15	0.32875
0.593056	3.97666e-15	0	0.499325	0	8.72406e-15	-9.19986e-16	0.328994
0.594444	3.42969e-15	0	0.493077	0	8.02016e-15	-6.20273e-16	0.329212
0.595833	2.76026e-15	0	0.489141	0	6.89326e-15	-2.18136e-16	0.329412
0.597222	2.03411e-15	0	0.487188	0	5.43291e-15	2.45888e-16	0.329597
0.598611	1.31565e-15	0	0.486854	0	3.76258e-15	7.27575e-16	0.329773
0.6	6.62344e-16	0	0.487758	0	2.02999e-15	1.18369e-15	0.329942
0.601389	1.20001e-16	0	0.489525	0	3.94338e-16	1.57641e-15	0.330107
0.602778	-2.80715e-16	0	0.491797	0	-9.88897e-16	1.87711e-15	0.330269
0.604167	-5.2633e-16	0	0.494253	0	-1.98479e-15	2.06916e-15	0.330429
0.605556	-6.20943e-16	0	0.496625	0	-2.4961e-15	2.14942e-15	0.330586
0.606944	-5.84878e-16	0	0.498705	0	-2.47936e-15	2.12825e-15	0.33074
0.608333	-4.51641e-16	0	0.500354	0	-1.95802e-15	2.02796e-15	0.330892
0.609722	-2.63356e-16	0	0.501508	0	-1.03044e-15	1.87968e-15	0.331039
0.611111	-6.49909e-17	0	0.50217	0	1.29608e-16	1.71892e-15	0.331183
0.6125	1.02128e-16	0	0.502412	0	1.28305e-15	1.58009e-15	0.331324
0.613889	2.06845e-16	0	0.502352	0	2.14945e-15	1.49064e-15	0.331462
0.615278	2.33879e-16	0	0.502149	0	2.44847e-15	1.46559e-15	0.331599
0.616667	1.87622e-16	0	0.50197	0	1.96313e-15	1.50337e-15	0.331737
0.618056	9.27052e-17	0	0.501974	0	6.29489e-16	1.58449e-15	0.331877
0.619444	-1.02247e-17	0	0.502278	0	-1.34221e-15	1.67434e-15	0.332016
0.620833	-7.53516e-17	0	0.502929	0	-3.30918e-15	1.73232e-15	0.33215
0.622222	-7.12659e-17	0	0.503877	0	-3.99442e-15	1.72925e-15	0.33227
0.623611	-1.16798e-17	0	0.504943	0	-1.23504e-15	1.6759e-15	0.332355
0.625	0	0	0.505806	0	8.32667e-15	1.66533e-15	0.332373
0.626563	0	0	0.506179	0	4.61815e-15	1.20587e-15	0.332681
0.628125	0	0	0.506582	0	1.69051e-15	1.53572e-15	0.332804
0.629687	0	0	0.507011	0	-2.44363e-16	2.05704e-15	0.332857
0.63125	0	0	0.507463	0	-1.20674e-15	2.43385e-15	0.332903
0.632812	0	0	0.50793	0	-1.35804e-15	2.51729e-15	0.332974
0.634375	0	0	0.508403	0	-9.30824e-16	2.285e-15	0.333075
0.635938	0	0	0.508876	0	-1.76916e-16	1.79282e-15	0.333201
0.6375	0	0	0.509341	0	6.69086e-16	1.13746e-15	0.33334
0.639062	0	0	0.509792	0	1.4133e-15	4.28573e-16	0.333478
0.640625	0	0	0.510228	0	1.91542e-15	-2.31018e-16	0.333603
0.642188	0	0	0.510644	0	2.09314e-15	-7.58225e-16	0.333706
0.64375	0	0	0.511042	0	1.9199e-15	-1.09691e-15	0.333782
0.645312	0	0	0.511421	0	1.41793e-15	-1.22052e-15	0.333833
0.646875	0	0	0.511784	0	6.48086e-16	-1.13108e-15	0.333861
0.648438	0	0	0.512131	0	-3.02172e-16	-8.55485e-16	0.333874
0.65	0	0	0.512465	0	-1.33134e-15	-4.4004e-16	0.333878
0.651563	0	0	0.512789	0	-2.336e-15	5.62549e-17	0.333883
0.653125	0	0	0.513103	0	-3.22163e-15	5.68769e-16	0.333895
0.654687	0	0	0.51341	0	-3.91138e-15	1.03422e-15	0.333921
0.65625	0	0	0.513709	0	-4.35248e-15	1.39704e-15	0.333962
0.657813	0	0	0.514	0	-4.51973e-15	1.61469e-15	0.334019
0.659375	0	0	0.514282	0	-4.41614e-15	1.66171e-15	0.334087
0.660937	0	0	0.514555	0	-4.07067e-15	1.53211e-15	0.334161
0.6625	0	0	0.514815	0	-3.53333e-15	1.2401e-15	0.334233
0.664062	0	0	0.515062	0	-2.86808e-15	8.19051e-16	0.334293
0.665625	0	0	0.515293	0	-2.14406e-15	3.18623e-16	0.334332
0.667188	0	0	0.515508	0	-1.42603e-15	-1.99661e-16	0.334342
0.66875	0	0	0.515705	0	-7.64859e-16	-6.68367e-16	0.33432
0.670312	0	0	0.515886	0	-1.89316e-16	-1.02125e-15	0.334263
0.671875	0	0	0.516052	0	2.99594e-16	-1.20116e-15	0.334176
0.673438	0	0	0.516205	0	7.30185e-16	-1.16837e-15	0.334069
0.675	0	0	0.516349	0	1.15589e-15	-9.08608e-16	0.333957
0.676562	0	0	0.516488	0	1.6434e-15	-4.40462e-16	0.33386
0.678125	0	0	0.516625	0	2.25117e-15	1.78856e-16	0.333798
0.679688	0	0	0.516763	0	2.99588e-15	8.49954e-16	0.333789
0.68125	0	0	0.516901	0	3.80471e-15	1.43089e-15	0.333845
0.682813	0	0	0.517033	0	4.45056e-15	1.74096e-15	0.333959
0.684375	0	0	0.517148	0	4.4676e-15	1.56956e-15	0.334101
0.685937	0	0	0.517221	0	3.04416e-15	6.91516e-16	0.334198
0.6875	0	0	0.517215	0	-1.11022e-15	-1.11022e-15	0.334122
0.68875	0	-9.44922e-16	0.517244	0	4.28034e-16	-2.21198e-16	0.332835
0.69	0	-1.10102e-15	0.517309	0	5.06123e-16	2.42196e-17	0.332817
0.69125	0	-8.82685e-16	0.517372	0	1.74877e-17	1.0982e-16	0.33321
0.6925	0	-5.42584e-16	0.517419	0	-5.4345e-16	2.23351e-16	0.333566
0.69375	0	-2.20624e-16	0.517445	0	-9.44832e-16	3.91793e-16	0.33371
0.695	0	1.8665e-17	0.517454	0	-1.11693e-15	5.71118e-16	0.333629
0.69625	0	1.58181e-16	0.517451	0	-1.08057e-15	7.01637e-16	0.333392
0.6975	0	2.07965e-16	0.517441	0	-8.98135e-16	7.38164e-16	0.333096
0.69875	0	1.91012e-16	0.517429	0	-6.42036e-16	6.62539e-16	0.332832
0.7	0	1.33856e-16	0.517415	0	-3.76214e-16	4.8455e-16	0.332657
0.70125	0	6.08031e-17	0.517401	0	-1.47054e-16	2.35999e-16	0.332594
0.7025	0	-9.14224e-18	0.517385	0	1.91823e-17	-3.85088e-17	0.332623
0.70375	0	-6.34122e-17	0.517365	0	1.14761e-16	-2.91437e-16	0.332698
0.705	0	-9.57229e-17	0.517337	0	1.46513e-16	-4.8107e-16	0.332749
0.70625	0	-1.05122e-16	0.5173	0	1.30875e-16	-5.78064e-16	0.3327
0.7075	0	-9.46256e-17	0.51725	0	8.88803e-17	-5.69279e-16	0.332481
0.70875	0	-6.97387e-17	0.517186	0	4.17831e-17	-4.58799e-16	0.33204
0.71	0	-3.70517e-17	0.517108	0	7.66203e-18	-2.6641e-16	0.331357
0.71125	0	-3.05806e-18	0.517017	0	-8.02418e-19	-2.40199e-17	0.330449
0.7125	0	2.6738e-17	0.516916	0	2.26167e-17	2.29341e-16	0.329378
0.71375	0	4.83945e-17	0.516807	0	7.76904e-17	4.53223e-16	0.328251
0.715	0	5.9793e-17	0.516696	0	1.58586e-16	6.11453e-16	0.327224
0.71625	0	6.06235e-17	0.516586	0	2.55325e-16	6.77176e-16	0.326491
0.7175	0	5.21464e-17	0.516483	0	3.55589e-16	6.3667e-16	0.326281
0.71875	0	3.67964e-17	0.516393	0	4.46602e-16	4.9153e-16	0.326846
0.72	0	1.76954e-17	0.516319	0	5.1688e-16	2.58969e-16	0.328454
0.72125	0	-1.85777e-18	0.516267	0	5.57641e-16	-2.98395e-17	0.33137
0.7225	0	-1.88616e-17	0.516239	0	5.63767e-16	-3.33255e-16	0.335844
0.72375	0	-3.09992e-17	0.516237	0	5.34223e-16	-6.04203e-16	0.342101
0.725	0	-3.69025e-17	0.516263	0	4.71958e-16	-7.96276e-16	0.350323
0.72625	0	-3.62716e-17	0.516316	0	3.83329e-16	-8.70296e-16	0.36064
0.7275	0	-2.9842e-17	0.516395	0	2.77153e-16	-8.0061e-16	0.373124
0.72875	0	-1.92118e-17	0.516498	0	1.63574e-16	-5.80351e-16	0.387773
0.73	0	-6.55177e-18	0.516621	0	5.2888e-17	-2.24869e-16	0.40452
0.73125	0	5.76189e-18	0.516761	0	-4.54524e-17	2.27396e-16	0.423222
0.7325	0	1.55447e-17	0.516911	0	-1.23499e-16	7.17182e-16	0.443671
0.73375	0	2.11759e-17	0.517068	0	-1.75011e-16	1.17019e-15	0.465602
0.735	0	2.18887e-17	0.517224	0	-1.95163e-16	1.50643e-15	0.488698
0.73625	0	1.79265e-17	0.517374	0	-1.79839e-16	1.65271e-15	0.512612
0.7375	0	1.05231e-17	0.517511	0	-1.24775e-16	1.55746e-15	0.536979
0.73875	0	1.68305e-18	0.517627	0	-2.5008e-17	1.20607e-15	0.561435
0.74	0	-6.23297e-18	0.517715	0	1.24632e-16	6.34604e-16	0.585637
0.74125	0	-1.10803e-17	0.517766	0	3.26914e-16	-6.1739e-17	0.609274
0.7425	0	-1.15712e-17	0.517772	0	5.76046e-16	-7.29728e-16	0.632083
0.74375	0	-7.84133e-18	0.517723	0	8.46054e-16	-1.17465e-15	0.65385
0.745	0	-1.72472e-18	0.517612	0	1.07126e-15	-1.19954e-15	0.674404
0.74625	0	3.56099e-18	0.517431	0	1.11584e-15	-6.75937e-16	0.693598
0.7475	0	4.71749e-18	0.517175	0	7.28731e-16	3.42957e-16	0.711271
0.74875	0	1.16807e-18	0.516845	0	-5.20559e-16	1.45397e-15	0.727182
0.75	0	0	0.516452	0	-3.33067e-15	1.66533e-15	0.740922
0.750625	0	0	0.516489	0	-0.00132909	1.57353e-15	0.746829
0.75125	0	0	0.516377	0	-0.00168419	1.57531e-15	0.752102
0.751875	0	0	0.516143	0	-0.000876005	1.62945e-15	0.756706
0.7525	0	0	0.515812	0	0.00124556	1.70384e-15	0.760606
0.753125	0	0	0.515404	0	0.00479402	1.7746e-15	0.763769
0.75375	0	0	0.514936	0	0.00984902	1.8252e-15	0.766161
0.754375	0	0	0.514422	0	0.0164589	1.8456e-15	0.767752
0.755	0	0	0.513871	0	0.0246434	1.83141e-15	0.768512
0.755625	0	0	0.513293	0	0.0343964	1.78298e-15	0.768414
0.75625	0	0	0.512692	0	0.0456884	1.70457e-15	0.767432
0.756875	0	0	0.512074	0	0.0584693	1.60345e-15	0.765542
0.7575	0	0	0.511439	0	0.0726708	1.48907e-15	0.762724
0.758125	0	0	0.510788	0	0.0882097	1.37217e-15	0.758958
0.75875	0	0	0.510121	0	0.10499	1.26391e-15	0.75423
0.759375	0	0	0.509437	0	0.122905	1.17503e-15	0.748525
0.76	0	0	0.508732	0	0.141841	1.11495e-15	0.741834
0.760625	0	0	0.508006	0	0.16168	1.09093e-15	0.734151
0.76125	0	0	0.507255	0	0.182302	1.10719e-15	0.725473
0.761875	0	0	0.506476	0	0.203587	1.16404e-15	0.715799
0.7625	0	0	0.50567	0	0.225418	1.25704e-15	0.705136
0.763125	0	0	0.504835	0	0.247684	1.3761e-15	0.69349
0.76375	0	0	0.50397	0	0.270284	1.50462e-15	0.680875
0.764375	0	0	0.503079	0	0.293126	1.61865e-15	0.667308
0.765	0	0	0.502164	0	0.316134	1.68598e-15	0.65281
0.765625	0	0	0.501232	0	0.339245	1.66533e-15	0.637409
0.766406	0	-7.34308e-17	0.500511	0	0.368162	1.33336e-15	0.616992
0.767188	0	-8.6875e-17	0.499758	0	0.396925	1.15049e-15	0.595226
0.767969	0	-6.09408e-17	0.498991	0	0.425372	1.08207e-15	0.572205
0.76875	0	-1.33227e-17	0.498227	0	0.453354	1.09697e-15	0.548032
0.769531	0	4.11997e-17	0.497481	0	0.480728	1.16767e-15	0.522814
0.770312	0	9.07607e-17	0.496766	0	0.507363	1.2702e-15	0.496667
0.771094	0	1.26409e-16	0.496095	0	0.533137	1.38414e-15	0.469713
0.771875	0	1.42109e-16	0.495477	0	0.55794	1.49266e-15	0.442082
0.772656	0	1.34736e-16	0.494922	0	0.581668	1.58248e-15	0.413908
0.773438	0	1.04083e-16	0.494436	0	0.60423	1.64391e-15	0.385336
0.774219	0	5.2857e-17	0.494024	0	0.625544	1.67078e-15	0.356514
0.775	0	-1.33227e-17	0.493689	0	0.645538	1.66054e-15	0.3276
0.775781	0	-8.59209e-17	0.493433	0	0.664149	1.61418e-15	0.298756
0.776563	0	-1.53488e-16	0.493257	0	0.681326	1.53624e-15	0.270154
0.777344	0	-2.01662e-16	0.493158	0	0.697025	1.43486e-15	0.241969
0.778125	0	-2.13163e-16	0.493133	0	0.711215	1.32172e-15	0.214388
0.778906	0	-1.678e-16	0.493177	0	0.723872	1.21208e-15	0.187599
0.779687	0	-4.2466e-17	0.493283	0	0.734984	1.12476e-15	0.161801
0.780469	0	1.88859e-16	0.493443	0	0.744547	1.08216e-15	0.1372
0.78125	0	5.55112e-16	0.493646	0	0.752569	1.11022e-15	0.114006
0.781875	0	-1.82203e-16	0.493464	0	0.757894	1.485e-15	0.0973234
0.7825	0	-6.94736e-16	0.493445	0	0.762246	1.64754e-15	0.0810322
0.783125	0	-1.0143e-15	0.493558	0	0.765643	1.67863e-15	0.0656238
0.78375	0	-1.17087e-15	0.493777	0	0.768107	1.64083e-15	0.0514698
0.784375	0	-1.19257e-15	0.494079	0	0.769661	1.58027e-15	0.0388329
0.785	0	-1.10559e-15	0.494443	0	0.770328	1.5285e-15	0.0278769
0.785625	0	-9.34183e-16	0.494851	0	0.770135	1.5043e-15	0.0186782
0.78625	0	-7.00614e-16	0.49529	0	0.769109	1.51552e-15	0.0112362
0.786875	0	-4.25114e-16	0.495746	0	0.767277	1.56091e-15	0.00548416
0.7875	0	-1.25844e-16	0.496211	0	0.764669	1.63191e-15	0.00130023
0.788125	0	1.81143e-16	0.496676	0	0.761314	1.71451e-15	-0.0014821
0.78875	0	4.81947e-16	0.497137	0	0.757243	1.79108e-15	-0.00306305
0.789375	0	7.64855e-16	0.497589	0	0.752488	1.84216e-15	-0.00366577
0.79	0	1.02039e-15	0.498033	0	0.74708	1.84831e-15	-0.00352553
0.790625	0	1.24133e-15	0.498467	0	0.741052	1.79193e-15	-0.00287899
0.79125	0	1.42278e-15	0.498893	0	0.734436	1.65911e-15	-0.00195337
0.791875	0	1.56219e-15	0.499314	0	0.727265	1.4414e-15	-0.000955654
0.7925	0	1.65941e-15	0.499735	0	0.719572	1.13769e-15	-6.18328e-05
0.793125	0	1.71669e-15	0.50016	0	0.71139	7.55997e-16	0.000593909
0.79375	0	1.73879e-15	0.500595	0	0.702751	3.15321e-16	0.000929976
0.794375	0	1.73294e-15	0.501047	0	0.693688	-1.52552e-16	0.00092815
0.795	0	1.70897e-15	0.501523	0	0.684233	-6.01213e-16	0.000644381
0.795625	0	1.67924e-15	0.502031	0	0.674417	-9.67811e-16	0.000219575
0.79625	0	1.6588e-15	0.502578	0	0.664271	-1.17122e-15	-0.000109615
0.796875	0	1.66533e-15	0.503172	0	0.653824	-1.11022e-15	5.55112e-16
0.797656	0	2.03249e-15	0.503742	0	0.640385	5.11397e-16	2.76981e-15
0.798438	0	2.09971e-15	0.504231	0	0.626593	1.29664e-15	3.69456e-15
0.799219	0	1.97004e-15	0.504662	0	0.61251	1.46661e-15	3.67257e-15
0.8	0	1.73195e-15	0.50505	0	0.598199	1.21651e-15	3.00741e-15
0.800781	0	1.45934e-15	0.505412	0	0.583721	7.1562e-16	1.963e-15
0.801562	0	1.21153e-15	0.50576	0	0.56914	1.07278e-16	7.63581e-16
0.802344	0	1.03329e-15	0.506104	0	0.554518	-4.91085e-16	-4.06252e-16
0.803125	0	9.54792e-16	0.506452	0	0.539918	-9.87961e-16	-1.40156e-15
0.803906	0	9.91655e-16	0.506808	0	0.525401	-1.31777e-15	-2.11708e-15
0.804688	0	1.14492e-15	0.507174	0	0.511032	-1.44084e-15	-2.48718e-15
0.805469	0	1.40105e-15	0.50755	0	0.496874	-1.34345e-15	-2.48591e-15
0.80625	0	1.73195e-15	0.507933	0	0.482988	-1.03777e-15	-2.12696e-15
0.807031	0	2.09494e-15	0.508316	0	0.469439	-5.61905e-16	-1.4637e-15
0.807813	0	2.43278e-15	0.508692	0	0.456289	2.01136e-17	-5.89129e-16
0.808594	0	2.67364e-15	0.509049	0	0.443603	6.18339e-16	3.64065e-16
0.809375	0	2.73115e-15	0.509373	0	0.431443	1.1169e-15	1.22355e-15
0.810156	0	2.50433e-15	0.509648	0	0.419873	1.374e-15	1.77735e-15
0.810937	0	1.87766e-15	0.509856	0	0.408957	1.22192e-15	1.7738e-15
0.811719	0	7.21038e-16	0.509974	0	0.398759	4.67037e-16	9.21596e-16
0.8125	0	-1.11022e-15	0.509978	0	0.389341	-1.11022e-15	-1.11022e-15
0.814583	0	-1.3541e-15	0.510462	0	0.371444	-8.60924e-16	6.76469e-16
0.816667	0	-1.32288e-15	0.510843	0	0.35841	-9.19071e-16	1.48626e-15
0.81875	0	-1.09722e-15	0.511156	0	0.349279	-1.12032e-15	1.66373e-15
0.820833	0	-7.47703e-16	0.511426	0	0.343225	-1.3474e-15	1.47308e-15
0.822917	0	-3.34812e-16	0.511671	0	0.33954	-1.52254e-15	1.10963e-15
0.825	0	9.088e-17	0.5119	0	0.337628	-1.60041e-15	7.10656e-16
0.827083	0	4.88507e-16	0.512117	0	0.336991	-1.56163e-15	3.65345e-16
0.829167	0	8.26585e-16	0.512323	0	0.337222	-1.40687e-15	1.2399e-16
0.83125	0	1.0826e-15	0.512516	0	0.337995	-1.15145e-15	6.38833e-18
0.833333	0	1.2425e-15	0.512693	0	0.339053	-8.20605e-16	9.43274e-18
0.835417	0	1.30013e-15	0.51285	0	0.340205	-4.45171e-16	1.1392e-16
0.8375	0	1.25648e-15	0.512984	0	0.341312	-5.7963e-17	2.90559e-16
0.839583	0	1.11899e-15	0.513092	0	0.342283	3.09366e-16	5.0518e-16
0.841667	0	9.00607e-16	0.513173	0	0.343067	6.28874e-16	7.23159e-16
0.84375	0	6.18883e-16	0.513228	0	0.343642	8.78325e-16	9.13037e-16
0.845833	0	2.9488e-16	0.513258	0	0.344014	1.04262e-15	1.04935e-15
0.847917	0	-4.79569e-17	0.513267	0	0.34421	1.11469e-15	1.11466e-15
0.85	0	-3.85035e-16	0.513259	0	0.344266	1.09576e-15	1.10079e-15
0.852083	0	-6.91947e-16	0.513241	0	0.344229	9.95146e-16	1.00928e-15
0.854167	0	-9.45885e-16	0.513218	0	0.34415	8.29431e-16	8.51024e-16
0.85625	0	-1.12716e-15	0.513195	0	0.344074	6.21079e-16	6.45127e-16
0.858333	0	-1.22078e-15	0.513177	0	0.344045	3.96517e-16	4.16956e-16
0.860417	0	-1.2182e-15	0.513163	0	0.344094	1.83634e-16	1.95412e-16
0.8625	0	-1.11903e-15	0.513151	0	0.34424	8.72856e-18	9.39462e-18
0.864583	0	-9.32979e-16	0.513132	0	0.344486	-1.07107e-16	-1.16527e-16
0.866667	0	-6.8179e-16	0.51309	0	0.344815	-1.52166e-16	-1.67235e-16
0.86875	0	-4.01311e-16	0.513002	0	0.345189	-1.28864e-16	-1.4298e-16
0.870833	0	-1.43645e-16	0.51283	0	0.345548	-5.9039e-17	-6.60935e-17
0.872917	0	2.06052e-17	0.512526	0	0.345808	1.01902e-17	1.15037e-17
0.875	0	0	0.512025	0	0.345857	0	0
0.877083	0	0	0.512294	0	0.345938	0	0
0.879167	0	0	0.512238	0	0.346018	0	0
0.88125	0	0	0.511991	0	0.346097	0	0
0.883333	0	0	0.51165	0	0.346172	0	0
0.885417	0	0	0.511279	0	0.346243	0	0
0.8875	0	0	0.51092	0	0.346309	0	0
0.889583	0	0	0.510593	0	0.346368	0	0
0.891667	0	0	0.510304	0	0.346419	0	0
0.89375	0	0	0.510046	0	0.346462	0	0
0.895833	0	0	0.509806	0	0.346496	0	0
0.897917	0	0	0.509567	0	0.346519	0	0
0.9	0	0	0.50931	0	0.346533	0	0
0.902083	0	0	0.509018	0	0.346535	0	0
0.904167	0	0	0.508678	0	0.346527	0	0
0.90625	0	0	0.50828	0	0.346507	0	0
0.908333	0	0	0.507819	0	0.346476	0	0
0.910417	0	0	0.507299	0	0.346435	0	0
0.9125	0	0	0.506726	0	0.346382	0	0
0.914583	0	0	0.506114	0	0.34632	0	0
0.916667	0	0	0.505482	0	0.346247	0	0
0.91875	0	0	0.50485	0	0.346165	0	0
0.920833	0	0	0.504241	0	0.346073	0	0
0.922917	0	0	0.503675	0	0.345972	0	0
0.925	0	0	0.50317	0	0.345863	0	0
0.927083	0	0	0.502736	0	0.345744	0	0
0.929167	0	0	0.502372	0	0.345616	0	0
0.93125	0	0	0.502061	0	0.345479	0	0
0.933333	0	0	0.501767	0	0.345331	0	0
0.935417	0	0	0.501427	0	0.34517	0	0
0.9375	0	0	0.500949	0	0.344997	0	0
0.939286	0	0	0.499083	0	0.34488	0	9.04979e-15
0.941071	0	0	0.497045	0	0.34468	0	4.62536e-15
0.942857	0	0	0.49552	0	0.344454	0	-3.79869e-15
0.944643	0	0	0.49478	0	0.344236	0	-1.07875e-14
0.946429	0	0	0.494806	0	0.34404	0	-1.38497e-14
0.948214	0	0	0.495387	0	0.343865	0	-1.25192e-14
0.95	0	0	0.496213	0	0.343705	0	-7.60265e-15
0.951786	0	0	0.496941	0	0.343549	0	-5.78316e-16
0.953571	0	0	0.497254	0	0.343383	0	6.86768e-15
0.955357	0	0	0.4969	0	0.343197	0	1.31802e-14
0.957143	0	0	0.495727	0	0.342982	0	1.71636e-14
0.958929	0	0	0.493697	0	0.342734	0	1.81128e-14
0.960714	0	0	0.490897	0	0.342453	0	1.58609e-14
0.9625	0	0	0.487536	0	0.342143	0	1.07567e-14
0.964286	0	0	0.483941	0	0.341812	0	3.58648e-15
0.966071	0	0	0.48054	0	0.341469	0	-4.54844e-15
0.967857	0	0	0.47784	0	0.341128	0	-1.2382e-14
0.969643	0	0	0.476406	0	0.340801	0	-1.86501e-14
0.971429	0	0	0.476831	0	0.340502	0	-2.22592e-14
0.973214	0	0	0.47971	0	0.34024	0	-2.24436e-14
0.975	0	0	0.485605	0	0.340026	0	-1.88974e-14
0.976786	0	0	0.495019	0	0.339862	0	-1.18676e-14
0.978571	0	0	0.508367	0	0.33975	0	-2.19602e-15
0.980357	0	0	0.52595	0	0.339685	0	8.7061e-15
0.982143	0	0	0.547935	0	0.339659	0	1.89617e-14
0.983929	0	0	0.574339	0	0.339658	0	2.64249e-14
0.985714	0	0	0.605017	0	0.339669	0	2.8985e-14
0.9875	0	0	0.639661	0	0.339675	0	2.49896e-14
0.989286	0	0	0.677808	0	0.339664	0	1.38022e-14
0.991071	0	0	0.718853	0	0.339627	0	-3.49263e-15
0.992857	0	0	0.762076	0	0.339568	0	-2.32244e-14
0.994643	0	0	0.806686	0	0.339504	0	-3.8096e-14
0.996429	0	0	0.851866	0	0.339476	0	-3.5956e-14
0.998214	0	0	0.896848	0	0.339555	0	1.63116e-15
1	0	0	0.94099	0	0.33985	0	1.0103e-13
0	0	0.513562	0	1.66533e-15	0	0.426251	0
0.005	-8.6583e-05	0.512677	-5.53482e-16	0.0182996	-6.97362e-16	0.433674	0
0.01	2.37056e-05	0.510934	-1.22551e-15	0.0421448	-1.18398e-15	0.437656	0
0.015	0.00012314	0.509044	-1.67198e-15	0.0697826	-1.44309e-15	0.439046	0
0.02	0.000142489	0.507316	-1.77175e-15	0.100042	-1.4885e-15	0.437882	0
0.025	8.63054e-05	0.505833	-1.53832e-15	0.132105	-1.35296e-15	0.433804	0
0.03	-9.81049e-06	0.504567	-1.05612e-15	0.165339	-1.07919e-15	0.42634	0
0.035	-0.000105393	0.503459	-4.36449e-16	0.199201	-7.13231e-16	0.41509	0
0.04	-0.000169211	0.502458	2.1117e-16	0.233165	-2.99558e-16	0.399841	0
0.045	-0.00018494	0.501546	7.95872e-16	0.266702	1.22129e-16	0.380611	0
0.05	-0.000151325	0.500736	1.25357e-15	0.299263	5.18916e-16	0.35766	0
0.055	-7.91116e-05	0.500068	1.54885e-15	0.330298	8.65654e-16	0.331464	0
0.06	1.35369e-05	0.499595	1.6727e-15	0.359267	1.14516e-15	0.302679	0
0.065	0.000105899	0.499373	1.63774e-15	0.385666	1.34785e-15	0.272078	0
0.07	0.000178984	0.499443	1.47216e-15	0.409052	1.47092e-15	0.240505	0
0.075	0.000218763	0.499825	1.21347e-15	0.429061	1.51729e-15	0.208812	0
0.08	0.000218084	0.500512	9.02598e-16	0.44543	1.49442e-15	0.177813	0
0.085	0.00017727	0.501463	5.78902e-16	0.458007	1.41301e-15	0.148242	0
0.09	0.000103521	0.50261	2.76349e-16	0.466757	1.2858e-15	0.120719	0
0.095	9.36457e-06	0.50386	2.09374e-17	0.471763	1.12639e-15	0.0957314	0
0.1	-8.95306e-05	0.505107	-1.70626e-16	0.473221	9.48328e-16	0.07362	0
0.105	-0.000176851	0.50624	-2.91113e-16	0.471426	7.64175e-16	0.054577	0
0.11	-0.000238104	0.507155	-3.41996e-16	0.466762	5.84927e-16	0.038653	0
0.115	-0.000262754	0.507771	-3.31948e-16	0.459675	4.19543e-16	0.0257698	0
0.12	-0.000245783	0.508035	-2.74843e-16	0.450661	2.7468e-16	0.01574	0
0.125	-0.000188501	0.507938	-1.87513e-16	0.440236	1.54608e-16	0.00828919	0
0.13	-9.84996e-05	0.507517	-8.75101e-17	0.428919	6.12853e-17	0.00308119	0
0.135	1.12368e-05	0.506862	8.94348e-18	0.417207	-5.43402e-18	-0.000256632	0
0.14	0.000124006	0.506115	8.86241e-17	0.40556	-4.74798e-17	-0.00210891	0
0.145	0.000221664	0.505467	1.42482e-16	0.394379	-6.81706e-17	-0.00285006	0
0.15	0.000287261	0.505148	1.66245e-16	0.384001	-7.17699e-17	-0.0028254	0
0.155	0.000307755	0.50542	1.60427e-16	0.374681	-6.30265e-17	-0.00233644	0
0.16	0.000276426	0.50656	1.29778e-16	0.366597	-4.67309e-17	-0.00163076	0
0.165	0.000194668	0.508846	8.22564e-17	0.359844	-2.73134e-17	-0.000896647	0
0.17	7.27983e-05	0.512534	2.76498e-17	0.354438	-8.51101e-18	-0.000262566	0
0.175	-7.04115e-05	0.517844	-2.39927e-17	0.350327	6.87762e-18	0.000199113	0
0.18	-0.000209661	0.52494	-6.39259e-17	0.347401	1.71338e-17	0.000464664	0
0.185	-0.000316579	0.533911	-8.60751e-17	0.345502	2.1648e-17	0.000548737	0
0.19	-0.00036458	0.544761	-8.8008e-17	0.344443	2.08358e-17	0.000492315	0
0.195	-0.000334731	0.557397	-7.13443e-17	0.344025	1.59452e-17	0.000350061	0
0.2	-0.000221952	0.571624	-4.14794e-17	0.344044	8.77423e-18	0.000178285	0
0.205	-4.0476e-05	0.587146	-6.57444e-18	0.344313	1.31933e-18	2.46968e-05	0
0.21	0.000172939	0.603577	2.41408e-17	0.344668	-4.60564e-18	-7.89852e-05	0
0.215	0.000360092	0.620449	4.257e-17	0.344977	-7.73629e-18	-0.000120738	0
0.22	0.000449373	0.637238	4.41182e-17	0.34514	-7.65092e-18	-0.000107779	0
0.225	0.000374089	0.653386	2.96816e-17	0.345086	-4.92001e-18	-6.19311e-05	0
0.23	0.000105234	0.66833	6.48387e-18	0.344768	-1.02886e-18	-1.14263e-05	0
0.235	-0.000296254	0.681535	-1.33e-17	0.344147	2.02316e-18	1.95015e-05	0
0.24	-0.000601731	0.692513	-1.75103e-17	0.343171	2.55682e-18	2.0929e-05	0
0.245	-0.000304435	0.700851	-4.31004e-18	0.341758	6.04849e-19	4.07858e-06	0
0.25	0.00153194	0.706206	0	0.339768	0	0	0
0.255	0.0483352	0.708395	0	0.337715	0	0	1.05883e-16
0.26	0.0960505	0.70641	0	0.334819	0	0	-3.40768e-17
0.265	0.14513	0.700225	0	0.331546	0	0	-2.06738e-16
0.27	0.195377	0.689846	0	0.328246	0	0	-2.78196e-16
0.275	0.246227	0.675295	0	0.325157	0	0	-1.95474e-16
0.28	0.29695	0.656608	0	0.322424	0	0	2.57559e-17
0.285	0.346783	0.633852	0	0.320113	0	0	3.20985e-16
0.29	0.395004	0.607146	0	0.318235	0	0	5.99323e-16
0.295	0.440983	0.576681	0	0.316763	0	0	7.65052e-16
0.3	0.484198	0.542738	0	0.31565	0	0	7.35869e-16
0.305	0.524231	0.505701	0	0.314845	0	0	4.56376e-16
0.31	0.560766	0.466059	0	0.314297	0	0	-9.38191e-17
0.315	0.593569	0.4244	0	0.313968	0	0	-8.97424e-16
0.32	0.622474	0.381396	0	0.313836	0	0	-1.90173e-15
0.325	0.647374	0.337785	0	0.313889	0	0	-3.02496e-15
0.33	0.668205	0.294343	0	0.314131	0	0	-4.16576e-15
0.335	0.684944	0.251852	0	0.314572	0	0	-5.21442e-15
0.34	0.697602	0.211072	0	0.315226	0	0	-6.06486e-15
0.345	0.706232	0.172706	0	0.316103	0	0	-6.62603e-15
0.35	0.710925	0.137369	0	0.317206	0	0	-6.83175e-15
0.355	0.711822	0.105566	0	0.318524	0	0	-6.64807e-15
0.36	0.709116	0.0776701	0	0.320032	0	0	-6.0776e-15
0.365	0.70306	0.0539047	0	0.321687	0	0	-5.16026e-15
0.37	0.693965	0.0343417	0	0.323427	0	0	-3.97048e-15
0.375	0.682208	0.0189001	0	0.32518	0	0	-2.61095e-15
0.38	0.668224	0.00735579	0	0.326862	0	0	-1.20328e-15
0.385	0.652499	-0.000642681	0	0.328385	0	0	1.23556e-16
0.39	0.635561	-0.00555063	0	0.329669	0	0	1.24627e-15
0.395	0.617965	-0.00789903	0	0.330643	0	0	2.06056e-15
0.4	0.600274	-0.00826226	0	0.331263	0	0	2.49347e-15
0.405	0.583039	-0.00722392	0	0.331514	0	0	2.51356e-15
0.41	0.566772	-0.00534258	0	0.33142	0	0	2.13758e-15
0.415	0.55193	-0.00311982	0	0.33105	0	0	1.43245e-15
0.42	0.538889	-0.000972687	0	0.330522	0	0	5.1173e-16
0.425	0.527922	0.000787458	0	0.329998	0	0	-4.74095e-16
0.43	0.519193	0.00196761	0	0.329685	0	0	-1.3536e-15
0.435	0.512738	0.00249599	0	0.329824	0	0	-1.95619e-15
0.44	0.50847	0.00241418	0	0.330677	0	0	-2.13833e-15
0.445	0.506184	0.00185815	0	0.332506	0	0	-1.81209e-15
0.45	0.50557	0.00102912	0	0.335554	0	0	-9.72611e-16
0.455	0.506243	0.000155849	0	0.34002	0	0	2.80196e-16
0.46	0.50777	-0.000548265	0	0.346029	0	0	1.73183e-15
0.465	0.50971	-0.000928564	0	0.353607	0	0	3.06326e-15
0.47	0.511661	-0.000926356	0	0.36266	0	0	3.89076e-15
0.475	0.513296	-0.000601176	0	0.372952	0	0	3.84768e-15
0.48	0.514401	-0.000126921	0	0.384108	0	0	2.72269e-15
0.485	0.514896	0.000252055	0	0.395618	0	0	6.72004e-16
0.49	0.514829	0.000321804	0	0.406882	0	0	-1.47416e-15
0.495	0.514338	7.69284e-05	0	0.417273	0	0	-1.78703e-15
0.5	0.513562	0	0	0.426251	0	0	3.33067e-15
0.505	0.512678	0	-8.65807e-05	0.433674	0	0	0.0182995
0.51	0.510934	0	2.3705e-05	0.437656	0	0	0.0421447
0.515	0.509044	0	0.000123137	0.439046	0	0	0.0697826
0.52	0.507316	0	0.000142485	0.437882	0	0	0.100042
0.525	0.505833	0	8.63031e-05	0.433804	0	0	0.132105
0.53	0.504567	0	-9.81023e-06	0.42634	0	0	0.165339
0.535	0.503459	0	-0.00010539	0.415091	0	0	0.199201
0.54	0.502458	0	-0.000169207	0.399841	0	0	0.233165
0.545	0.501546	0	-0.000184935	0.380611	0	0	0.266702
0.55	0.500736	0	-0.000151321	0.35766	0	0	0.299263
0.555	0.500068	0	-7.91095e-05	0.331464	0	0	0.330298
0.56	0.499595	0	1.35366e-05	0.302679	0	0	0.359267
0.565	0.499373	0	0.000105896	0.272078	0	0	0.385666
0.57	0.499443	0	0.000178979	0.240505	0	0	0.409052
0.575	0.499825	0	0.000218757	0.208812	0	0	0.429061
0.58	0.500512	0	0.000218078	0.177813	0	0	0.44543
0.585	0.501463	0	0.000177265	0.148242	0	0	0.458007
0.59	0.50261	0	0.000103518	0.120719	0	0	0.466757
0.595	0.50386	0	9.36432e-06	0.0957315	0	0	0.471763
0.6	0.505107	0	-8.95282e-05	0.0736201	0	0	0.473221
0.605	0.50624	0	-0.000176846	0.0545771	0	0	0.471427
0.61	0.507155	0	-0.000238098	0.0386531	0	0	0.466762
0.615	0.507771	0	-0.000262747	0.0257699	0	0	0.459675
0.62	0.508035	0	-0.000245777	0.01574	0	0	0.450661
0.625	0.507938	0	-0.000188496	0.00828922	0	0	0.440236
0.63	0.507517	0	-9.8497e-05	0.00308121	0	0	0.428919
0.635	0.506862	0	1.12365e-05	-0.000256633	0	0	0.417207
0.64	0.506115	0	0.000124003	-0.00210893	0	0	0.40556
0.645	0.505467	0	0.000221658	-0.00285008	0	0	0.394379
0.65	0.505147	0	0.000287254	-0.00282542	0	0	0.384
0.655	0.50542	0	0.000307747	-0.00233647	0	0	0.374681
0.66	0.50656	0	0.000276418	-0.00163078	0	0	0.366597
0.665	0.508846	0	0.000194663	-0.000896658	0	0	0.359844
0.67	0.512534	0	7.27963e-05	-0.00026257	0	0	0.354438
0.675	0.517844	0	-7.04096e-05	0.000199116	0	0	0.350327
0.68	0.52494	0	-0.000209655	0.000464672	0	0	0.347401
0.685	0.533911	0	-0.00031657	0.000548748	0	0	0.345502
0.69	0.544761	0	-0.00036457	0.000492325	0	0	0.344443
0.695	0.557397	0	-0.000334722	0.00035007	0	0	0.344025
0.7	0.571624	0	-0.000221946	0.00017829	0	0	0.344044
0.705	0.587146	0	-4.04749e-05	2.46976e-05	0	0	0.344313
0.71	0.603576	0	0.000172934	-7.89881e-05	0	0	0.344668
0.715	0.620448	0	0.000360082	-0.000120743	0	0	0.344977
0.72	0.637237	0	0.000449361	-0.000107784	0	0	0.34514
0.725	0.653385	0	0.000374079	-6.19345e-05	0	0	0.345086
0.73	0.66833	0	0.000105231	-1.1427e-05	0	0	0.344768
0.735	0.681534	0	-0.000296246	1.9503e-05	0	0	0.344147
0.74	0.692513	0	-0.000601715	2.0931e-05	0	0	0.343171
0.745	0.700851	0	-0.000304427	4.07907e-06	0	0	0.341758
0.75	0.706206	0	0.0015319	0	0	0	0.339768
0.755	0.708395	5.08874e-17	0.0483354	0	3.66099e-16	6.13645e-17	0.337715
0.76	0.706411	-1.39369e-17	0.0960507	0	-1.00402e-16	-1.67469e-17	0.334819
0.765	0.700225	-7.24192e-17	0.14513	0	-5.2246e-16	-8.67158e-17	0.331546
0.77	0.689846	-8.38266e-17	0.195377	0	-6.05663e-16	-1.00029e-16	0.328246
0.775	0.675295	-5.07917e-17	0.246227	0	-3.67557e-16	-6.04071e-17	0.325157
0.78	0.656608	5.77572e-18	0.29695	0	4.18655e-17	6.8474e-18	0.322424
0.785	0.633853	6.20721e-17	0.346783	0	4.50716e-16	7.33757e-17	0.320113
0.79	0.607147	9.96987e-17	0.395004	0	7.25259e-16	1.17555e-16	0.318235
0.795	0.576681	1.09013e-16	0.440984	0	7.94551e-16	1.28275e-16	0.316763
0.8	0.542738	8.9238e-17	0.484198	0	6.51757e-16	1.04866e-16	0.31565
0.805	0.505701	4.6675e-17	0.524231	0	3.41636e-16	5.48281e-17	0.314845
0.81	0.466059	-7.9906e-18	0.560766	0	-5.86219e-17	-9.39493e-18	0.314297
0.815	0.4244	-6.25425e-17	0.593568	0	-4.59961e-16	-7.37299e-17	0.313968
0.82	0.381396	-1.05765e-16	0.622474	0	-7.79866e-16	-1.25312e-16	0.313836
0.825	0.337786	-1.29346e-16	0.647374	0	-9.5641e-16	-1.54521e-16	0.313889
0.83	0.294343	-1.29024e-16	0.668205	0	-9.56883e-16	-1.56101e-16	0.314131
0.835	0.251853	-1.04947e-16	0.684944	0	-7.80811e-16	-1.29371e-16	0.314572
0.84	0.211073	-6.13286e-17	0.697602	0	-4.57864e-16	-7.7684e-17	0.315226
0.845	0.172706	-5.55196e-18	0.706231	0	-4.16038e-17	-7.31242e-18	0.316103
0.85	0.137369	5.3122e-17	0.710925	0	3.99675e-16	7.39869e-17	0.317206
0.855	0.105567	1.05022e-16	0.711822	0	7.93612e-16	1.58487e-16	0.318524
0.86	0.0776701	1.41525e-16	0.709116	0	1.07455e-15	2.39855e-16	0.320032
0.865	0.0539047	1.5633e-16	0.70306	0	1.19315e-15	3.14177e-16	0.321687
0.87	0.0343417	1.46387e-16	0.693965	0	1.12368e-15	3.8049e-16	0.323427
0.875	0.0189001	1.12398e-16	0.682209	0	8.68246e-16	4.4076e-16	0.32518
0.88	0.00735579	5.88055e-17	0.668224	0	4.57458e-16	4.99284e-16	0.326862
0.885	-0.000642681	-6.71757e-18	0.652499	0	-5.26688e-17	5.61572e-16	0.328385
0.89	-0.00555063	-7.42423e-17	0.635561	0	-5.87259e-16	6.3285e-16	0.329669
0.895	-0.00789902	-1.32924e-16	0.617965	0	-1.06203e-15	7.16361e-16	0.330643
0.9	-0.00826226	-1.72567e-16	0.600275	0	-1.39471e-15	8.11701e-16	0.331263
0.905	-0.00722391	-1.85243e-16	0.583039	0	-1.51722e-15	9.13463e-16	0.331514
0.91	-0.00534257	-1.6675e-16	0.566772	0	-1.38728e-15	1.01047e-15	0.33142
0.915	-0.00311982	-1.1772e-16	0.551931	0	-9.9782e-16	1.08584e-15	0.33105
0.92	-0.000972687	-4.41447e-17	0.538889	0	-3.8278e-16	1.11815e-15	0.330522
0.925	0.000787457	4.28321e-17	0.527923	0	3.82093e-16	1.08383e-15	0.329998
0.93	0.0019676	1.28e-16	0.519193	0	1.18456e-15	9.60732e-16	0.329685
0.935	0.00249599	1.94085e-16	0.512738	0	1.88791e-15	7.32914e-16	0.329824
0.94	0.00241417	2.24612e-16	0.50847	0	2.34966e-15	3.96135e-16	0.330677
0.945	0.00185815	2.07427e-16	0.506184	0	2.44594e-15	-3.64436e-17	0.332506
0.95	0.00102912	1.38511e-16	0.50557	0	2.09968e-15	-5.29292e-16	0.335554
0.955	0.000155849	2.54792e-17	0.506243	0	1.30894e-15	-1.02157e-15	0.34002
0.96	-0.000548264	-1.10061e-16	0.50777	0	1.70617e-16	-1.42795e-15	0.346029
0.965	-0.000928563	-2.32455e-16	0.50971	0	-1.10782e-15	-1.64542e-15	0.353607
0.97	-0.000926355	-2.95746e-16	0.511661	0	-2.21752e-15	-1.56898e-15	0.36266
0.975	-0.000601175	-2.53109e-16	0.513296	0	-2.7906e-15	-1.11959e-15	0.372952
0.98	-0.00012692	-7.43306e-17	0.514401	0	-2.49019e-15	-2.88845e-16	0.384108
0.985	0.000252055	2.25794e-16	0.514896	0	-1.16679e-15	7.94812e-16	0.395618
0.99	0.000321804	5.44725e-16	0.514829	0	8.97503e-16	1.77205e-15	0.406882
0.995	7.69283e-05	6.31021e-16	0.514338	0	2.63031e-15	1.92388e-15	0.417273
1	0	0	0.513562	0	1.66533e-15	0	0.426251
0	0	0.563869	0	0	0	0.331336	0
0.005	-1.86546e-16	0.555825	1.2941e-15	-0.00152365	1.00677e-15	0.333674	-1.18717e-16
0.01	5.62027e-17	0.547049	9.88533e-16	0.000449942	3.73599e-16	0.336253	3.50698e-17
0.015	3.24604e-16	0.538664	1.58204e-16	0.0025363	-7.36757e-16	0.33976	1.98512e-16
0.02	4.23019e-16	0.531283	-6.08314e-16	0.00320661	-1.68467e-15	0.344355	2.53423e-16
0.025	2.93317e-16	0.525167	-1.0474e-15	0.00213855	-2.1895e-15	0.349905	1.72054e-16
0.03	-3.89984e-17	0.520337	-1.09939e-15	-0.000270018	-2.20194e-15	0.356146	-2.23871e-17
0.035	-5.04747e-16	0.516669	-8.2035e-16	-0.00325449	-1.80724e-15	0.362778	-2.83409e-16
0.04	-1.01953e-15	0.513964	-3.20221e-16	-0.00593034	-1.15439e-15	0.369523	-5.59613e-16
0.045	-1.50282e-15	0.511992	2.78456e-16	-0.0074557	-4.06684e-16	0.376149	-8.05917e-16
0.05	-1.88966e-15	0.510532	8.65892e-16	-0.00712911	2.90383e-16	0.382471	-9.89447e-16
0.055	-2.13648e-15	0.509388	1.35854e-15	-0.00443842	8.27493e-16	0.388347	-1.09158e-15
0.06	-2.2227e-15	0.508406	1.70406e-15	0.000925452	1.13934e-15	0.393665	-1.10736e-15
0.065	-2.14917e-15	0.507475	1.88045e-15	0.00907899	1.20469e-15	0.398325	-1.04331e-15
0.07	-1.93457e-15	0.506524	1.89159e-15	0.0199717	1.04104e-15	0.402231	-9.144e-16
0.075	-1.61067e-15	0.505519	1.76079e-15	0.0334199	6.95912e-16	0.40528	-7.40662e-16
0.08	-1.21715e-15	0.504455	1.52378e-15	0.0491435	2.36422e-16	0.407357	-5.44062e-16
0.085	-7.96436e-16	0.503347	1.22187e-15	0.0668014	-2.61473e-16	0.408336	-3.45745e-16
0.09	-3.8914e-16	0.502223	8.96152e-16	0.0860235	-7.23053e-16	0.408083	-1.63906e-16
0.095	-3.02565e-17	0.501114	5.8287e-16	0.106436	-1.08341e-15	0.406464	-1.23523e-17
0.1	2.53617e-16	0.500046	3.10313e-16	0.127685	-1.29405e-15	0.403352	1.00247e-16
0.105	4.4598e-16	0.499041	9.71222e-17	0.149442	-1.3271e-15	0.398639	1.70479e-16
0.11	5.41041e-16	0.498109	-4.80599e-17	0.171423	-1.17721e-15	0.392246	1.99758e-16
0.115	5.43302e-16	0.497248	-1.25821e-16	0.193381	-8.61035e-16	0.384127	1.93486e-16
0.12	4.66249e-16	0.496448	-1.44357e-16	0.215107	-4.14598e-16	0.374278	1.59931e-16
0.125	3.30327e-16	0.495688	-1.17286e-16	0.236427	1.11052e-16	0.362737	1.08965e-16
0.13	1.60397e-16	0.494945	-6.12022e-17	0.257194	6.5557e-16	0.349585	5.07957e-17
0.135	-1.70907e-17	0.494196	6.76691e-18	0.277277	1.15582e-15	0.334942	-5.18655e-18
0.14	-1.76956e-16	0.493423	7.11345e-17	0.29656	1.55261e-15	0.318959	-5.13569e-17
0.145	-2.97957e-16	0.49262	1.19783e-16	0.314928	1.79718e-15	0.301808	-8.25164e-17
0.15	-3.65026e-16	0.491798	1.451e-16	0.332271	1.85667e-15	0.283676	-9.62296e-17
0.155	-3.70889e-16	0.490989	1.44449e-16	0.348475	1.71833e-15	0.264746	-9.28232e-17
0.16	-3.16879e-16	0.490245	1.19974e-16	0.363424	1.39174e-15	0.245197	-7.50642e-17
0.165	-2.12849e-16	0.489647	7.77862e-17	0.377006	9.08944e-16	0.225188	-4.75644e-17
0.17	-7.61143e-17	0.489295	2.66691e-17	0.389115	3.22137e-16	0.204861	-1.59848e-17
0.175	7.05682e-17	0.489313	-2.35483e-17	0.399656	-3.01147e-16	0.184337	1.38681e-17
0.18	2.0189e-16	0.489838	-6.37216e-17	0.408555	-8.85104e-16	0.163727	3.69448e-17
0.185	2.93566e-16	0.491013	-8.70003e-17	0.415764	-1.35471e-15	0.143144	4.97401e-17
0.19	3.26318e-16	0.49298	-9.00768e-17	0.421266	-1.64609e-15	0.122716	5.08529e-17
0.195	2.89871e-16	0.495866	-7.3858e-17	0.425079	-1.71727e-15	0.102615	4.12218e-17
0.2	1.86442e-16	0.499772	-4.33901e-17	0.427258	-1.55817e-15	0.0830742	2.39654e-17
0.205	3.3076e-17	0.504757	-6.94324e-18	0.427893	-1.19807e-15	0.0644122	3.79839e-18
0.21	-1.37955e-16	0.510833	2.57203e-17	0.4271	-7.08782e-16	0.0470444	-1.39473e-17
0.215	-2.81645e-16	0.517949	4.57261e-17	0.425016	-2.00931e-16	0.0314803	-2.45948e-17
0.22	-3.46726e-16	0.525992	4.77484e-17	0.421784	1.89395e-16	0.0182964	-2.54896e-17
0.225	-2.87407e-16	0.534782	3.23508e-17	0.417547	3.27038e-16	0.00807024	-1.71492e-17
0.23	-8.18232e-17	0.54409	7.11353e-18	0.412433	1.21084e-16	0.00126305	-3.74631e-18
0.235	2.41164e-16	0.553654	-1.46816e-17	0.406557	-4.1045e-16	-0.00196883	7.68485e-18
0.24	5.64961e-16	0.56322	-1.94412e-17	0.400027	-1.04951e-15	-0.00205561	1.01181e-17
0.245	6.36002e-16	0.572596	-4.81139e-18	0.392976	-1.25479e-15	-0.000414543	2.49061e-18
0.25	0	0.581732	0	0.385614	0	-2.22045e-15	0
0.2525	-0.00249508	0.586204	0	0.382007	0	-4.58788e-16	0
0.255	-0.00283672	0.590558	0	0.3783	0	7.1888e-16	0
0.2575	-0.00133594	0.594771	0	0.374541	0	1.44148e-15	0
0.26	0.00173364	0.598818	0	0.370779	0	1.82038e-15	0
0.2625	0.00613327	0.602676	0	0.367055	0	1.95045e-15	0
0.265	0.0116567	0.606325	0	0.363408	0	1.91125e-15	0
0.2675	0.0181277	0.609743	0	0.35987	0	1.76808e-15	0
0.27	0.0253975	0.612909	0	0.356472	0	1.57313e-15	0
0.2725	0.0333427	0.615807	0	0.353238	0	1.36659e-15	0
0.275	0.0418624	0.618417	0	0.350191	0	1.17774e-15	0
0.2775	0.0508759	0.620723	0	0.347347	0	1.02609e-15	0
0.28	0.0603203	0.62271	0	0.34472	0	9.22485e-16	0
0.2825	0.0701482	0.624362	0	0.342317	0	8.70219e-16	0
0.285	0.0803249	0.625666	0	0.340145	0	8.66139e-16	0
0.2875	0.0908262	0.626609	0	0.338204	0	9.01774e-16	0
0.29	0.101636	0.62718	0	0.33649	0	9.64438e-16	0
0.2925	0.112744	0.627367	0	0.334997	0	1.03835e-15	0
0.295	0.124141	0.627162	0	0.333713	0	1.10573e-15	0
0.2975	0.135823	0.626555	0	0.332624	0	1.14795e-15	0
0.3	0.147778	0.625539	0	0.33171	0	1.14662e-15	0
0.3025	0.159996	0.624107	0	0.330949	0	1.08469e-15	0
0.305	0.172456	0.622254	0	0.330313	0	9.47584e-16	0
0.3075	0.185129	0.619975	0	0.329772	0	7.24327e-16	0
0.31	0.197975	0.617267	0	0.329291	0	4.08626e-16	0
0.3125	0.21094	0.614126	0	0.328833	0	0	0
0.316667	0.232856	0.608227	0	0.327478	0	0	0
0.320833	0.254883	0.600944	0	0.326187	0	0	0
0.325	0.276937	0.592329	0	0.324962	0	0	0
0.329167	0.298937	0.582432	0	0.323807	0	0	0
0.333333	0.320803	0.571302	0	0.322726	0	0	0
0.3375	0.342451	0.558991	0	0.321723	0	0	0
0.341667	0.363801	0.545548	0	0.3208	0	0	0
0.345833	0.384771	0.531023	0	0.319961	0	0	0
0.35	0.405278	0.515468	0	0.319211	0	0	0
0.354167	0.425242	0.498932	0	0.318552	0	0	0
0.358333	0.444581	0.481466	0	0.317988	0	0	0
0.3625	0.463214	0.46312	0	0.317523	0	0	0
0.366667	0.481057	0.443945	0	0.31716	0	0	0
0.370833	0.498031	0.423989	0	0.316903	0	0	0
0.375	0.514053	0.403305	0	0.316756	0	0	0
0.378125	0.525411	0.387375	0	0.316716	0	0	0
0.38125	0.536197	0.371125	0	0.316716	0	0	0
0.384375	0.546393	0.354593	0	0.316757	0	0	0
0.3875	0.55598	0.337821	0	0.316841	0	0	0
0.390625	0.564944	0.32085	0	0.316968	0	0	0
0.39375	0.573271	0.303722	0	0.317139	0	0	0
0.396875	0.580952	0.286478	0	0.317352	0	0	0
0.4	0.587978	0.269161	0	0.317608	0	0	0
0.403125	0.594344	0.251814	0	0.317906	0	0	0
0.40625	0.600046	0.234481	0	0.318243	0	0	0
0.409375	0.605083	0.217203	0	0.318617	0	0	0
0.4125	0.609456	0.200027	0	0.319027	0	0	0
0.415625	0.613169	0.182995	0	0.319469	0	0	0
0.41875	0.616228	0.166154	0	0.319939	0	0	0
0.421875	0.61864	0.149548	0	0.320434	0	0	0
0.425	0.620417	0.133223	0	0.32095	0	0	0
0.428125	0.621572	0.117226	0	0.321481	0	0	0
0.43125	0.622118	0.101602	0	0.322022	0	0	0
0.434375	0.622075	0.0863993	0	0.322569	0	0	0
0.4375	0.621461	0.0716647	0	0.323113	0	0	0
0.439583	0.620747	0.0635065	0	0.323479	0	1.64391e-15	2.27751e-16
0.441667	0.619796	0.053653	0	0.323844	0	2.50225e-15	1.6873e-16
0.44375	0.618615	0.0432394	0	0.32422	0	2.77791e-15	-8.57536e-18
0.445833	0.617213	0.0331042	0	0.324613	0	2.6443e-15	-1.93137e-16
0.447917	0.615602	0.0238325	0	0.325023	0	2.24706e-15	-3.20103e-16
0.45	0.61379	0.0157965	0	0.325449	0	1.70572e-15	-3.60529e-16
0.452083	0.611789	0.00919277	0	0.325888	0	1.11548e-15	-3.12121e-16
0.454167	0.609609	0.00407728	0	0.326334	0	5.49095e-16	-1.90989e-16
0.45625	0.607263	0.000396561	0	0.32678	0	5.87788e-17	-2.44205e-17
0.458333	0.60476	-0.00198344	0	0.327217	0	-3.21761e-16	1.5534e-16
0.460417	0.602114	-0.00325166	0	0.327639	0	-5.75242e-16	3.16292e-16
0.4625	0.599335	-0.00362916	0	0.328038	0	-6.98644e-16	4.30873e-16
0.464583	0.596437	-0.00334932	0	0.328405	0	-7.00962e-16	4.79134e-16
0.466667	0.593432	-0.00264088	0	0.328736	0	-6.00888e-16	4.50905e-16
0.46875	0.590331	-0.00171411	0	0.329024	0	-4.24415e-16	3.46945e-16
0.470833	0.587147	-0.000749747	0	0.329266	0	-2.02363e-16	1.79083e-16
0.472917	0.583892	0.000109049	0	0.32946	0	3.21679e-17	-3.06607e-17
0.475	0.580579	0.000761762	0	0.329606	0	2.46431e-16	-2.51958e-16
0.477083	0.57722	0.0011527	0	0.329704	0	4.10733e-16	-4.49081e-16
0.479167	0.573827	0.0012702	0	0.32976	0	5.01212e-16	-5.84809e-16
0.48125	0.570413	0.0011429	0	0.329776	0	5.02702e-16	-6.25362e-16
0.483333	0.56699	0.000833032	0	0.329761	0	4.11663e-16	-5.4634e-16
0.485417	0.563571	0.000426842	0	0.329724	0	2.39192e-16	-3.39674e-16
0.4875	0.560167	2.1983e-05	0	0.329674	0	1.41139e-17	-2.16005e-17
0.489583	0.556792	-0.000287985	0	0.329623	0	-2.13854e-16	3.58367e-16
0.491667	0.553458	-0.00043206	0	0.329584	0	-3.70861e-16	7.07437e-16
0.49375	0.550177	-0.000383198	0	0.329571	0	-3.55604e-16	8.78537e-16
0.495833	0.546963	-0.000182673	0	0.329598	0	-3.59284e-17	6.58294e-16
0.497917	0.543828	3.26368e-05	0	0.329679	0	7.54639e-16	-2.46004e-16
0.5	0.540785	0	0	0.329827	0	2.22045e-15	-2.22045e-15
0.5025	0.537208	0	0	0.330041	0	2.17981e-15	0.000148881
0.505	0.533844	0	0	0.330434	0	1.68771e-15	0.000143433
0.5075	0.530717	0	0	0.331029	0	9.54757e-16	5.6058e-05
0.51	0.527846	0	0	0.331841	0	1.42448e-16	-5.88309e-05
0.5125	0.525241	0	0	0.332882	0	-6.317e-16	-0.000162838
0.515	0.522909	0	0	0.334153	0	-1.28906e-15	-0.000231611
0.5175	0.52085	0	0	0.335656	0	-1.78476e-15	-0.000252861
0.52	0.519061	0	0	0.337383	0	-2.10259e-15	-0.000224396
0.5225	0.517532	0	0	0.339325	0	-2.24992e-15	-0.000152139
0.525	0.516251	0	0	0.341466	0	-2.2525e-15	-4.81577e-05
0.5275	0.515203	0	0	0.343791	0	-2.14946e-15	7.13128e-05
0.53	0.514369	0	0	0.346277	0	-1.98811e-15	0.000187842
0.5325	0.513729	0	0	0.348902	0	-1.81888e-15	0.000282781
0.535	0.513259	0	0	0.351641	0	-1.6902e-15	0.000339236
0.5375	0.512935	0	0	0.354468	0	-1.64338e-15	0.000344042
0.54	0.51273	0	0	0.357354	0	-1.70748e-15	0.00028974
0.5425	0.51262	0	0	0.360272	0	-1.89427e-15	0.000176549
0.545	0.512577	0	0	0.363193	0	-2.19302e-15	1.43419e-05
0.5475	0.512575	0	0	0.366089	0	-2.56548e-15	-0.000175379
0.55	0.512588	0	0	0.368932	0	-2.94071e-15	-0.00035751
0.5525	0.512594	0	0	0.371696	0	-3.20999e-15	-0.000481368
0.555	0.512568	0	0	0.374357	0	-3.22173e-15	-0.00047872
0.5575	0.512492	0	0	0.376893	0	-2.77631e-15	-0.000261803
0.56	0.512346	0	0	0.379284	0	-1.62101e-15	0.000278645
0.5625	0.512116	0	0	0.381514	0	5.55112e-16	0.00127536
0.565	0.511723	0	0	0.383559	0	1.90239e-16	0.00901548
0.5675	0.511245	0	0	0.385388	0	1.87888e-17	0.017168
0.57	0.510704	0	0	0.386978	0	-1.71651e-17	0.0257076
0.5725	0.510118	0	0	0.38831	0	3.44327e-17	0.0346088
0.575	0.509503	0	0	0.389365	0	1.34821e-16	0.0438459
0.5775	0.50887	0	0	0.390125	0	2.53621e-16	0.0533927
0.58	0.508232	0	0	0.390574	0	3.68036e-16	0.063223
0.5825	0.507595	0	0	0.390697	0	4.62052e-16	0.0733106
0.585	0.506969	0	0	0.390482	0	5.25639e-16	0.083629
0.5875	0.506356	0	0	0.389916	0	5.53945e-16	0.0941517
0.59	0.505761	0	0	0.388989	0	5.46503e-16	0.104852
0.5925	0.505185	0	0	0.387693	0	5.06427e-16	0.115704
0.595	0.504631	0	0	0.386019	0	4.39612e-16	0.126681
0.5975	0.504098	0	0	0.383962	0	3.53936e-16	0.137757
0.6	0.503586	0	0	0.381516	0	2.58456e-16	0.148905
0.6025	0.503094	0	0	0.378678	0	1.62612e-16	0.1601
0.605	0.502621	0	0	0.375446	0	7.54244e-17	0.171317
0.6075	0.502167	0	0	0.371818	0	4.69401e-18	0.182529
0.61	0.501729	0	0	0.367797	0	-4.37971e-17	0.193712
0.6125	0.501309	0	0	0.363382	0	-6.70865e-17	0.204842
0.615	0.500905	0	0	0.358578	0	-6.58312e-17	0.215894
0.6175	0.500519	0	0	0.353389	0	-4.51082e-17	0.226844
0.62	0.500154	0	0	0.347821	0	-1.52141e-17	0.23767
0.6225	0.499811	0	0	0.34188	0	7.53431e-18	0.248348
0.625	0.499497	0	0	0.335575	0	0	0.258857
0.628125	0.499162	0	0	0.327215	0	0	0.271719
0.63125	0.49895	0	0	0.31831	0	0	0.28425
0.634375	0.49882	0	0	0.308887	0	0	0.296409
0.6375	0.49874	0	0	0.298981	0	0	0.308159
0.640625	0.498679	0	0	0.288626	0	0	0.319463
0.64375	0.498614	0	0	0.277855	0	0	0.330291
0.646875	0.498525	0	0	0.266708	0	0	0.340611
0.65	0.498398	0	0	0.255223	0	0	0.350398
0.653125	0.498225	0	0	0.243441	0	0	0.359628
0.65625	0.498	0	0	0.231404	0	0	0.36828
0.659375	0.497725	0	0	0.219157	0	0	0.376335
0.6625	0.497406	0	0	0.206745	0	0	0.383779
0.665625	0.497054	0	0	0.194215	0	0	0.390599
0.66875	0.496685	0	0	0.181617	0	0	0.396785
0.671875	0.49632	0	0	0.169001	0	0	0.402331
0.675	0.495985	0	0	0.156421	0	0	0.407233
0.678125	0.49571	0	0	0.143929	0	0	0.41149
0.68125	0.495533	0	0	0.131583	0	0	0.415104
0.684375	0.495494	0	0	0.11944	0	0	0.41808
0.6875	0.495639	0	0	0.107559	0	0	0.420425
0.69	0.495869	0	9.15027e-16	0.0981172	0	0	0.421854
0.6925	0.496311	0	8.83283e-16	0.0890861	0	0	0.422896
0.695	0.496991	0	3.45962e-16	0.0804065	0	0	0.423557
0.6975	0.497932	0	-3.63939e-16	0.0720444	0	0	0.423846
0.7	0.499147	0	-1.01e-15	0.0639867	0	0	0.423773
0.7025	0.500648	0	-1.44075e-15	0.0562387	0	0	0.423348
0.705	0.502437	0	-1.57808e-15	0.0488204	0	0	0.422586
0.7075	0.504516	0	-1.40558e-15	0.0417635	0	0	0.421499
0.71	0.50688	0	-9.56938e-16	0.0351084	0	0	0.420105
0.7125	0.509519	0	-3.04346e-16	0.0289008	0	0	0.418418
0.715	0.512424	0	4.53153e-16	0.0231885	0	0	0.416458
0.7175	0.515578	0	1.20127e-15	0.0180184	0	0	0.414243
0.72	0.518965	0	1.82208e-15	0.0134333	0	0	0.411793
0.7225	0.522565	0	2.20567e-15	0.00946855	0	0	0.409128
0.725	0.526357	0	2.26172e-15	0.0061489	0	0	0.406269
0.7275	0.530319	0	1.93114e-15	0.0034855	0	0	0.403239
0.73	0.534426	0	1.19769e-15	0.00147256	0	0	0.40006
0.7325	0.538657	0	9.96105e-17	8.42548e-05	0	0	0.396754
0.735	0.542985	0	-1.25879e-15	-0.000728534	0	0	0.393346
0.7375	0.547389	0	-2.69549e-15	-0.00104133	0	0	0.389859
0.74	0.551845	0	-3.93915e-15	-0.00095929	0	0	0.386317
0.7425	0.556332	0	-4.61748e-15	-0.000620335	0	0	0.382743
0.745	0.560831	0	-4.24564e-15	-0.000198377	0	0	0.379162
0.7475	0.565322	0	-2.21461e-15	9.35306e-05	0	0	0.375598
0.75	0.569792	0	2.22045e-15	-2.22045e-15	0	0	0.372074
0.755556	0.579171	0	0.000578645	-7.23306e-16	0	-2.01663e-16	0.36384
0.761111	0.588843	0	-3.09238e-06	-3.78468e-18	0	-2.16985e-18	0.357156
0.766667	0.597855	0	0.00222836	2.54832e-16	0	2.25507e-16	0.351719
0.772222	0.605691	0	0.00927734	2.67365e-16	0	3.24887e-16	0.347265
0.777778	0.612101	0	0.0217988	1.72455e-16	0	2.70017e-16	0.343571
0.783333	0.61698	0	0.0395793	5.33195e-17	0	1.03366e-16	0.340454
0.788889	0.620284	0	0.0619007	-4.57744e-17	0	-1.0693e-16	0.33777
0.794444	0.621982	0	0.0878066	-1.06666e-16	0	-2.94449e-16	0.335406
0.8	0.622029	0	0.116288	-1.27524e-16	0	-4.09974e-16	0.333278
0.805556	0.620354	0	0.146405	-1.15622e-16	0	-4.28094e-16	0.331328
0.811111	0.616866	0	0.177358	-8.22048e-17	0	-3.47498e-16	0.329517
0.816667	0.611463	0	0.208519	-3.90334e-17	0	-1.87104e-16	0.327822
0.822222	0.60404	0	0.239436	3.73373e-18	0	2.01858e-17	0.32623
0.827778	0.594513	0	0.269813	3.86508e-17	0	2.34688e-16	0.324738
0.833333	0.582821	0	0.299489	6.13438e-17	0	4.16997e-16	0.323349
0.838889	0.568947	0	0.328396	7.03483e-17	0	5.34086e-16	0.322067
0.844444	0.552915	0	0.356523	6.66145e-17	0	5.63914e-16	0.320898
0.85	0.5348	0	0.383889	5.28322e-17	0	4.98219e-16	0.319849
0.855556	0.51472	0	0.410504	3.26986e-17	0	3.43408e-16	0.318926
0.861111	0.492837	0	0.436355	1.02205e-17	0	1.19586e-16	0.318135
0.866667	0.469345	0	0.461385	-1.08832e-17	0	-1.4202e-16	0.317478
0.872222	0.444464	0	0.485491	-2.76369e-17	0	-4.02948e-16	0.316961
0.877778	0.418423	0	0.50852	-3.80983e-17	0	-6.22247e-16	0.316587
0.883333	0.391455	0	0.530281	-4.14808e-17	0	-7.6163e-16	0.316357
0.888889	0.363788	0	0.550554	-3.81181e-17	0	-7.905e-16	0.316274
0.894444	0.335631	0	0.569106	-2.92946e-17	0	-6.90369e-16	0.316341
0.9	0.307178	0	0.585715	-1.69734e-17	0	-4.58179e-16	0.316559
0.905556	0.278604	0	0.600184	-3.46014e-18	0	-1.0811e-16	0.31693
0.911111	0.25007	0	0.612359	8.95551e-18	0	3.28439e-16	0.31745
0.916667	0.221732	0	0.622146	1.83379e-17	0	8.04922e-16	0.318117
0.922222	0.193753	0	0.629517	2.33844e-17	0	1.26381e-15	0.318921
0.927778	0.166317	0	0.634519	2.36088e-17	0	1.64273e-15	0.319848
0.933333	0.139648	0	0.637265	1.94053e-17	0	1.88232e-15	0.320878
0.938889	0.114027	0	0.637927	1.19743e-17	0	1.93506e-15	0.321981
0.944444	0.0897972	0	0.636725	3.11156e-18	0	1.7745e-15	0.323122
0.95	0.0673785	0	0.633897	-5.12664e-18	0	1.40357e-15	0.324258
0.955556	0.0472531	0	0.629683	-1.08462e-17	0	8.60552e-16	0.325342
0.961111	0.0299444	0	0.624296	-1.2769e-17	0	2.21029e-16	0.326327
0.966667	0.0159677	0	0.617907	-1.06349e-17	0	-4.06534e-16	0.327172
0.972222	0.00574994	0	0.610628	-5.44163e-18	0	-8.94059e-16	0.327854
0.977778	-0.000490368	0	0.602522	6.201e-19	0	-1.11908e-15	0.328378
0.983333	-0.00291407	0	0.593629	4.71191e-18	0	-1.00539e-15	0.328802
0.988889	-0.00229378	0	0.584026	4.58648e-18	0	-5.83192e-16	0.329255
0.994444	-0.000320725	0	0.573932	7.72322e-19	0	-7.32229e-17	0.329973
1	0	0	0.563869	0	0	0	0.331336
0	0	0.577332	0	0.359914	0	-1.11022e-15	0
0.003125	0.00950364	0.580058	-3.76978e-16	0.356554	3.83259e-16	-1.42289e-16	1.2626e-15
0.00625	0.0194781	0.582524	-4.65591e-16	0.35339	4.56033e-16	5.0847e-16	2.09332e-15
0.009375	0.0298984	0.584708	-3.43467e-16	0.35042	3.21965e-16	9.01108e-16	2.56994e-15
0.0125	0.0407394	0.586592	-7.97186e-17	0.347643	7.09024e-17	1.08946e-15	2.76368e-15
0.015625	0.051976	0.588155	2.65052e-16	0.345056	-2.21098e-16	1.12212e-15	2.73915e-15
0.01875	0.0635832	0.589382	6.38758e-16	0.342656	-4.91771e-16	1.04249e-15	2.55441e-15
0.021875	0.0755359	0.590256	9.97823e-16	0.340438	-6.92647e-16	8.88714e-16	2.26094e-15
0.025	0.087809	0.590762	1.30718e-15	0.338397	-7.89044e-16	6.93742e-16	1.90363e-15
0.028125	0.100377	0.590887	1.54029e-15	0.336526	-7.60078e-16	4.85285e-16	1.5208e-15
0.03125	0.113216	0.590618	1.67911e-15	0.334818	-5.98653e-16	2.85833e-16	1.14418e-15
0.034375	0.1263	0.589944	1.71412e-15	0.333264	-3.11468e-16	1.12655e-16	7.98952e-16
0.0375	0.139603	0.588854	1.6443e-15	0.331856	8.09873e-17	-2.22056e-17	5.03689e-16
0.040625	0.153101	0.58734	1.47716e-15	0.330583	5.4443e-16	-1.11927e-16	2.704e-16
0.04375	0.166769	0.585395	1.22871e-15	0.329434	1.03078e-15	-1.54912e-16	1.04517e-16
0.046875	0.180582	0.583011	9.23483e-16	0.328397	1.47818e-15	-1.54785e-16	4.89088e-18
0.05	0.194513	0.580183	5.94514e-16	0.327458	1.81097e-15	-1.20395e-16	-3.62039e-17
0.053125	0.208539	0.576907	2.83359e-16	0.326605	1.93968e-15	-6.58152e-17	-3.30704e-17
0.05625	0.222633	0.573181	4.00833e-17	0.325821	1.76108e-15	-1.03396e-17	-6.58988e-18
0.059375	0.236772	0.569002	-7.67336e-17	0.325091	1.15813e-15	2.15128e-17	1.57791e-17
0.0625	0.250928	0.564369	0	0.324399	0	0	0
0.0666667	0.269856	0.557625	3.10396e-16	0.32345	0	0	0
0.0708333	0.288676	0.549997	4.43191e-16	0.322557	0	0	0
0.075	0.307345	0.541516	4.29135e-16	0.321723	0	0	0
0.0791667	0.325821	0.532213	2.98982e-16	0.320948	0	0	0
0.0833333	0.34406	0.522117	8.34835e-17	0.320237	0	0	0
0.0875	0.362019	0.51126	-1.86608e-16	0.319589	0	0	0
0.0916667	0.379656	0.499672	-4.80541e-16	0.319008	0	0	0
0.0958333	0.396928	0.487383	-7.67562e-16	0.318496	0	0	0
0.1	0.413791	0.474424	-1.01692e-15	0.318054	0	0	0
0.104167	0.430203	0.460825	-1.19786e-15	0.317684	0	0	0
0.108333	0.446121	0.446616	-1.27963e-15	0.31739	0	0	0
0.1125	0.461501	0.431829	-1.23149e-15	0.317171	0	0	0
0.116667	0.476301	0.416493	-1.02267e-15	0.317032	0	0	0
0.120833	0.490477	0.400639	-6.22422e-16	0.316973	0	0	0
0.125	0.503988	0.384297	0	0.316998	0	0	0
0.128125	0.513663	0.371755	7.07297e-16	0.316941	-3.03986e-16	0	-1.11311e-09
0.13125	0.522942	0.358987	1.19391e-15	0.316956	-5.89013e-16	0	-1.31691e-09
0.134375	0.531813	0.346017	1.49617e-15	0.317034	-8.44796e-16	0	-9.2378e-10
0.1375	0.540266	0.332865	1.64758e-15	0.317165	-1.06295e-15	0	-2.01954e-10
0.140625	0.548292	0.319555	1.67883e-15	0.317342	-1.23702e-15	0	6.24531e-10
0.14375	0.555883	0.306109	1.61782e-15	0.317556	-1.36244e-15	0	1.37581e-09
0.146875	0.56303	0.29255	1.48961e-15	0.317802	-1.43655e-15	0	1.91619e-09
0.15	0.569727	0.278901	1.31647e-15	0.318073	-1.45862e-15	0	2.15417e-09
0.153125	0.57597	0.265186	1.11785e-15	0.318363	-1.42981e-15	0	2.04241e-09
0.15625	0.581755	0.251429	9.10392e-16	0.318669	-1.3532e-15	0	1.57776e-09
0.159375	0.587078	0.237653	7.0792e-16	0.318988	-1.23378e-15	0	8.0124e-10
0.1625	0.591936	0.223882	5.21453e-16	0.319315	-1.07844e-15	0	-2.01954e-10
0.165625	0.596331	0.210142	3.59195e-16	0.31965	-8.95979e-16	0	-1.30244e-09
0.16875	0.60026	0.196457	2.26538e-16	0.31999	-6.9712e-16	0	-2.32667e-09
0.171875	0.603726	0.182851	1.26066e-16	0.320336	-4.9448e-16	0	-3.05691e-09
0.175	0.606731	0.169351	5.75462e-17	0.320687	-3.02593e-16	0	-3.23126e-09
0.178125	0.609278	0.155981	1.79389e-17	0.321045	-1.37897e-16	0	-2.54362e-09
0.18125	0.611372	0.142768	1.39051e-18	0.321411	-1.87418e-17	0	-6.43727e-10
0.184375	0.613017	0.129737	-7.63699e-19	0.321788	3.4613e-17	0	2.86285e-09
0.1875	0.61422	0.116915	0	0.32218	0	0	8.41473e-09
0.189583	0.614781	0.10762	2.35546e-16	0.322486	2.08365e-16	0	-0.000123633
0.191667	0.615152	0.0996105	4.22401e-16	0.322796	1.54476e-16	0	-9.15956e-05
0.19375	0.615337	0.0921918	5.60153e-16	0.323128	-7.85682e-18	0	4.6552e-06
0.195833	0.615338	0.0849004	6.50729e-16	0.323495	-1.77097e-16	0	0.000104846
0.197917	0.615157	0.0774627	6.97878e-16	0.323914	-2.93776e-16	0	0.000173771
0.2	0.614798	0.0697582	7.06696e-16	0.324397	-3.31193e-16	0	0.000195717
0.202083	0.614265	0.0617857	6.83191e-16	0.324954	-2.87022e-16	0	0.000169438
0.204167	0.613561	0.0536322	6.33896e-16	0.325596	-1.75831e-16	0	0.000103681
0.20625	0.612692	0.0454455	5.65524e-16	0.326332	-2.25104e-17	0	1.32569e-05
0.208333	0.611662	0.0374089	4.84661e-16	0.327166	1.43388e-16	0	-8.4328e-05
0.210417	0.610476	0.0297201	3.97509e-16	0.328105	2.92406e-16	0	-0.000171703
0.2125	0.609139	0.0225721	3.09667e-16	0.329151	3.99018e-16	0	-0.000233904
0.214583	0.607658	0.0161381	2.25955e-16	0.330305	4.44567e-16	0	-0.000260103
0.216667	0.606038	0.0105589	1.50289e-16	0.331567	4.1929e-16	0	-0.000244778
0.21875	0.604285	0.00593322	8.55828e-17	0.332935	3.23425e-16	0	-0.000188343
0.220833	0.602405	0.0023119	3.37109e-17	0.334404	1.67424e-16	0	-9.72168e-05
0.222917	0.600405	-0.000305751	-4.49787e-18	0.335971	-2.87609e-17	0	1.66444e-05
0.225	0.598292	-0.00197197	-2.92192e-17	0.337628	-2.37285e-16	0	0.000136778
0.227083	0.596071	-0.00278768	-4.15497e-17	0.339368	-4.24942e-16	0	0.000243788
0.229167	0.593751	-0.00289658	-4.33803e-17	0.341183	-5.56592e-16	0	0.000317468
0.23125	0.591337	-0.00247605	-3.72271e-17	0.343063	-5.99511e-16	0	0.000339482
0.233333	0.588837	-0.00172511	-2.60188e-17	0.344998	-5.28641e-16	0	0.000296584
0.235417	0.586257	-0.000849251	-1.28413e-17	0.346977	-3.32755e-16	0	0.000184394
0.2375	0.583605	-4.22015e-05	-6.39405e-19	0.348991	-2.15283e-17	0	1.17259e-05
0.239583	0.580887	0.000535377	8.12449e-18	0.351028	3.66478e-16	0	-0.000194539
0.241667	0.57811	0.000780244	1.18549e-17	0.35308	7.54925e-16	0	-0.000384027
0.24375	0.575282	0.000674023	1.02502e-17	0.355138	1.0199e-15	0	-0.000476898
0.245833	0.572409	0.000313699	4.77354e-18	0.357192	9.79181e-16	0	-0.000357314
0.247917	0.569498	-5.48084e-05	-8.3468e-19	0.359238	3.80662e-16	0	0.000133625
0.25	0.566556	0	0	0.361271	-1.11022e-15	0	0.00120552
0.2525	0.562965	4.44092e-15	9.1801e-17	0.36368	-1.01364e-15	0	0.000518982
0.255	0.559378	4.58284e-15	9.00277e-17	0.366044	-1.03449e-15	0	-1.40148e-05
0.2575	0.555795	1.94213e-15	3.58878e-17	0.368345	-1.08964e-15	0	-0.000144669
0.26	0.55222	-2.24601e-15	-3.85046e-17	0.37057	-1.11879e-15	0	0.000318159
0.2625	0.548661	-7.00406e-15	-1.09263e-16	0.372702	-1.08197e-15	0	0.00151299
0.265	0.545124	-1.15887e-14	-1.59861e-16	0.374728	-9.57125e-16	0	0.00353077
0.2675	0.541621	-1.54672e-14	-1.80267e-16	0.376633	-7.37641e-16	0	0.00641992
0.27	0.538162	-1.82943e-14	-1.66076e-16	0.378403	-4.29918e-16	0	0.0101913
0.2725	0.534762	-1.98883e-14	-1.17648e-16	0.380026	-5.09127e-17	0	0.0148235
0.275	0.531434	-2.02076e-14	-3.92339e-17	0.38149	3.74307e-16	0	0.0202675
0.2775	0.528191	-1.93278e-14	6.1885e-17	0.382781	8.15008e-16	0	0.0264521
0.28	0.52505	-1.74174e-14	1.76265e-16	0.383891	1.23724e-15	0	0.0332885
0.2825	0.522025	-1.47149e-14	2.93169e-16	0.384806	1.60629e-15	0	0.040676
0.285	0.51913	-1.1505e-14	4.01427e-16	0.385519	1.88911e-15	0	0.0485063
0.2875	0.51638	-8.09533e-15	4.90309e-16	0.386018	2.05679e-15	0	0.0566692
0.29	0.513787	-4.7929e-15	5.50389e-16	0.386296	2.087e-15	0	0.0650572
0.2925	0.511363	-1.8805e-15	5.74409e-16	0.386344	1.9664e-15	0	0.0735707
0.295	0.509119	4.06644e-16	5.58149e-16	0.386155	1.69315e-15	0	0.082123
0.2975	0.507062	1.90443e-15	5.01293e-16	0.385723	1.27931e-15	0	0.0906456
0.3	0.505201	2.54331e-15	4.08292e-16	0.38504	7.53321e-16	0	0.0990927
0.3025	0.503538	2.37182e-15	2.89236e-16	0.384103	1.62408e-16	0	0.107447
0.305	0.502075	1.58003e-15	1.60714e-16	0.382906	-4.24927e-16	0	0.115723
0.3075	0.50081	5.2305e-16	4.66876e-17	0.381445	-9.16482e-16	0	0.123976
0.31	0.499739	-2.555e-16	-2.06495e-17	0.379718	-1.1939e-15	0	0.132302
0.3125	0.498853	0	0	0.377722	-1.11022e-15	0	0.140845
0.316667	0.498315	-4.7926e-16	0	0.373979	-1.89697e-16	0	0.155538
0.320833	0.497892	-8.13813e-16	0	0.369368	5.17008e-16	0	0.170196
0.325	0.497569	-1.02125e-15	0	0.36392	1.03621e-15	0	0.184771
0.329167	0.497334	-1.11918e-15	0	0.35767	1.39422e-15	0	0.199215
0.333333	0.497172	-1.12517e-15	0	0.350648	1.61736e-15	0	0.213477
0.3375	0.497069	-1.05684e-15	0	0.342889	1.73195e-15	0	0.227509
0.341667	0.49701	-9.31773e-16	0	0.334425	1.7643e-15	0	0.241263
0.345833	0.496983	-7.67562e-16	0	0.325289	1.74072e-15	0	0.254688
0.35	0.496972	-5.81802e-16	0	0.315513	1.68754e-15	0	0.267737
0.354167	0.496965	-3.92089e-16	0	0.305131	1.63107e-15	0	0.280359
0.358333	0.496946	-2.16015e-16	0	0.294174	1.59762e-15	0	0.292506
0.3625	0.496903	-7.11751e-17	0	0.282677	1.61352e-15	0	0.30413
0.366667	0.49682	2.48366e-17	0	0.270671	1.70508e-15	0	0.31518
0.370833	0.496685	5.44264e-17	0	0.258189	1.89862e-15	0	0.325609
0.375	0.496482	0	0	0.245264	2.22045e-15	0	0.335366
0.378125	0.496405	0	0	0.23532	1.30778e-15	0	0.342228
0.38125	0.496265	0	0	0.225185	7.94018e-16	0	0.348698
0.384375	0.496087	0	0	0.214885	5.70347e-16	0	0.354767
0.3875	0.495892	0	0	0.204448	5.41789e-16	0	0.360427
0.390625	0.495702	0	0	0.193899	6.27211e-16	0	0.365672
0.39375	0.495539	0	0	0.183268	7.59323e-16	0	0.370497
0.396875	0.495425	0	0	0.17258	8.84679e-16	0	0.374898
0.4	0.49538	0	0	0.161865	9.63674e-16	0	0.378875
0.403125	0.495427	0	0	0.151149	9.70547e-16	0	0.382427
0.40625	0.495585	0	0	0.140463	8.93383e-16	0	0.385554
0.409375	0.495876	0	0	0.129834	7.34105e-16	0	0.388261
0.4125	0.496319	0	0	0.119291	5.08482e-16	0	0.390551
0.415625	0.496935	0	0	0.108864	2.46127e-16	0	0.39243
0.41875	0.497744	0	0	0.0985833	-9.50628e-18	0	0.393906
0.421875	0.498764	0	0	0.0884777	-2.0112e-16	0	0.394986
0.425	0.500016	0	0	0.078578	-2.57572e-16	0	0.395682
0.428125	0.501519	0	0	0.0689145	-9.38789e-17	0	0.396006
0.43125	0.50329	0	0	0.0595183	3.88786e-16	0	0.39597
0.434375	0.50535	0	0	0.0504202	1.30309e-15	0	0.395589
0.4375	0.507715	0	0	0.0416519	2.77556e-15	0	0.39488
0.439583	0.509463	9.449e-17	8.80053e-08	0.0367797	1.37599e-15	0	0.394234
0.441667	0.511335	7.01108e-17	6.60278e-08	0.0309923	4.92128e-16	0	0.393455
0.44375	0.513323	-3.56914e-18	-3.40112e-09	0.0249272	-1.60788e-17	0	0.392548
0.445833	0.51542	-8.05284e-17	-7.77056e-08	0.0190543	-2.61539e-16	0	0.391521
0.447917	0.517618	-1.33725e-16	-1.30773e-07	0.0137001	-3.33441e-16	0	0.39038
0.45	0.519909	-1.50928e-16	-1.4972e-07	0.00907103	-3.00441e-16	0	0.389132
0.452083	0.522286	-1.30961e-16	-1.31915e-07	0.00527422	-2.13654e-16	0	0.387785
0.454167	0.52474	-8.03362e-17	-8.22612e-08	0.00233751	-1.09421e-16	0	0.386345
0.45625	0.527264	-1.03002e-17	-1.07351e-08	0.000227201	-1.18711e-17	0	0.384822
0.458333	0.529849	6.57182e-17	6.98138e-08	-0.00113572	6.47249e-17	0	0.383222
0.460417	0.532489	1.3426e-16	1.45608e-07	-0.00186098	1.13817e-16	0	0.381554
0.4625	0.535176	1.83581e-16	2.03629e-07	-0.00207612	1.34648e-16	0	0.379826
0.464583	0.537901	2.05e-16	2.3304e-07	-0.00191527	1.30533e-16	0	0.378045
0.466667	0.540657	1.93838e-16	2.26365e-07	-0.00150962	1.07358e-16	0	0.37622
0.46875	0.543436	1.49953e-16	1.80389e-07	-0.000979537	7.22801e-17	0	0.374359
0.470833	0.546231	7.78826e-17	9.682e-08	-0.000428321	3.26452e-17	0	0.37247
0.472917	0.549034	-1.34306e-17	-1.73191e-08	6.22817e-05	-4.88467e-18	0	0.370562
0.475	0.551836	-1.11306e-16	-1.49553e-07	0.000434965	-3.49942e-17	0	0.368642
0.477083	0.554631	-2.00401e-16	-2.82075e-07	0.000658045	-5.41655e-17	0	0.366718
0.479167	0.557411	-2.64188e-16	-3.92125e-07	0.000724975	-6.09176e-17	0	0.364799
0.48125	0.560167	-2.8683e-16	-4.52627e-07	0.000652191	-5.58359e-17	0	0.362893
0.483333	0.562893	-2.55471e-16	-4.33085e-07	0.000475284	-4.13894e-17	0	0.361007
0.485417	0.565581	-1.62918e-16	-3.00736e-07	0.000243494	-2.15373e-17	0	0.35915
0.4875	0.568222	-1.0728e-17	-2.19588e-08	1.25384e-05	-1.12503e-18	0	0.357331
0.489583	0.57081	1.87295e-16	4.36052e-07	-0.000164234	1.49319e-17	0	0.355556
0.491667	0.573337	4.01207e-16	1.10336e-06	-0.000246365	2.26743e-17	0	0.353834
0.49375	0.575795	5.80627e-16	2.00511e-06	-0.000218476	2.03365e-17	0	0.352174
0.495833	0.578177	6.50034e-16	3.15906e-06	-0.000104137	9.79604e-18	0	0.350583
0.497917	0.580475	5.03664e-16	4.57292e-06	1.86033e-05	-1.76727e-18	0	0.34907
0.5	0.582681	0	6.24135e-06	-2.22045e-15	0	0	0.347644
0.503125	0.585805	5.43221e-17	0.00913182	-1.95049e-15	-6.38559e-16	0	0.345725
0.50625	0.588677	6.51362e-17	0.0187342	-1.68128e-15	-1.0175e-15	0	0.34401
0.509375	0.591276	4.63808e-17	0.0287868	-1.4191e-15	-1.17348e-15	0	0.342472
0.5125	0.593582	1.03115e-17	0.0392633	-1.16939e-15	-1.14253e-15	0	0.341089
0.515625	0.595576	-3.24995e-17	0.0501374	-9.36721e-16	-9.60066e-16	0	0.339837
0.51875	0.59724	-7.3163e-17	0.0613831	-7.24823e-16	-6.60883e-16	0	0.338697
0.521875	0.598558	-1.04473e-16	0.0729747	-5.36573e-16	-2.79148e-16	0	0.33765
0.525	0.599515	-1.20906e-16	0.0848866	-3.73998e-16	1.5159e-16	0	0.336677
0.528125	0.600096	-1.18623e-16	0.0970934	-2.38269e-16	5.98403e-16	0	0.335764
0.53125	0.600288	-9.54677e-17	0.10957	-1.29708e-16	1.02899e-15	0	0.334896
0.534375	0.600079	-5.09657e-17	0.122291	-4.7785e-17	1.41166e-15	0	0.33406
0.5375	0.599459	1.36731e-17	0.135232	8.88288e-18	1.71536e-15	0	0.333246
0.540625	0.598417	9.55558e-17	0.148369	4.25295e-17	1.90964e-15	0	0.332445
0.54375	0.596945	1.90107e-16	0.161677	5.62407e-17	1.96469e-15	0	0.331647
0.546875	0.595035	2.91066e-16	0.175131	5.39541e-17	1.8513e-15	0	0.330849
0.55	0.592683	3.90493e-16	0.188708	4.04594e-17	1.54092e-15	0	0.330044
0.553125	0.589881	4.7876e-16	0.202385	2.13976e-17	1.00557e-15	0	0.32923
0.55625	0.586627	5.44561e-16	0.216136	3.26194e-18	2.17928e-16	0	0.328406
0.559375	0.582917	5.74903e-16	0.22994	-6.60281e-18	-8.48714e-16	0	0.327572
0.5625	0.57875	5.55112e-16	0.243773	0	-2.22045e-15	0	0.326729
0.566667	0.572613	4.7068e-16	0.26229	0	-1.71934e-15	0	0.325708
0.570833	0.565579	3.698e-16	0.280727	0	-1.38271e-15	0	0.324753
0.575	0.557677	2.59052e-16	0.299041	0	-1.18424e-15	0	0.323864
0.579167	0.548933	1.45014e-16	0.317188	0	-1.09761e-15	0	0.32304
0.583333	0.539375	3.42661e-17	0.335126	0	-1.09652e-15	0	0.322284
0.5875	0.529028	-6.66134e-17	0.352809	0	-1.15463e-15	0	0.321594
0.591667	0.517922	-1.51045e-16	0.370196	0	-1.24564e-15	0	0.320971
0.595833	0.506082	-2.1245e-16	0.387243	0	-1.34323e-15	0	0.320415
0.6	0.493536	-2.44249e-16	0.403906	0	-1.42109e-15	0	0.319927
0.604167	0.480311	-2.39863e-16	0.420143	0	-1.45288e-15	0	0.319506
0.608333	0.466434	-1.92713e-16	0.435909	0	-1.41231e-15	0	0.319154
0.6125	0.451932	-9.62193e-17	0.451161	0	-1.27306e-15	0	0.31887
0.616667	0.436832	5.61965e-17	0.465856	0	-1.0088e-15	0	0.318654
0.620833	0.421162	2.71114e-16	0.47995	0	-5.93215e-16	0	0.318507
0.625	0.404949	5.55112e-16	0.493401	0	0	0	0.318429
0.628125	0.392463	4.03119e-16	0.503044	0	2.51319e-16	-2.55506e-16	0.318325
0.63125	0.379717	2.60605e-16	0.512303	0	3.10394e-16	-3.04022e-16	0.318287
0.634375	0.366731	1.32714e-16	0.521166	0	2.28978e-16	-2.14643e-16	0.318309
0.6375	0.353526	2.36341e-17	0.529622	0	5.31457e-17	-4.72683e-17	0.318383
0.640625	0.340122	-6.33993e-17	0.537661	0	-1.76702e-16	1.47398e-16	0.318503
0.64375	0.326541	-1.26107e-16	0.545273	0	-4.25839e-16	3.27847e-16	0.318663
0.646875	0.312803	-1.63163e-16	0.552451	0	-6.65215e-16	4.61764e-16	0.318858
0.65	0.298931	-1.74197e-16	0.559187	0	-8.71456e-16	5.2603e-16	0.319081
0.653125	0.284947	-1.59793e-16	0.565476	0	-1.02686e-15	5.06719e-16	0.319329
0.65625	0.270872	-1.21489e-16	0.571313	0	-1.11941e-15	3.99102e-16	0.319594
0.659375	0.256729	-6.17773e-17	0.576694	0	-1.14275e-15	2.07645e-16	0.319874
0.6625	0.242542	1.58935e-17	0.581617	0	-1.0962e-15	-5.39915e-17	0.320163
0.665625	0.228333	1.07122e-16	0.58608	0	-9.84773e-16	-3.62953e-16	0.320457
0.66875	0.214125	2.06552e-16	0.590082	0	-8.19141e-16	-6.8719e-16	0.320751
0.671875	0.199943	3.07871e-16	0.593625	0	-6.15655e-16	-9.85456e-16	0.321043
0.675	0.185811	4.03815e-16	0.596709	0	-3.96343e-16	-1.20731e-15	0.321329
0.678125	0.171752	4.86163e-16	0.599338	0	-1.88906e-16	-1.29312e-15	0.321605
0.68125	0.157791	5.45741e-16	0.601515	0	-2.67222e-17	-1.17405e-15	0.321869
0.684375	0.143954	5.72418e-16	0.603245	0	5.11557e-17	-7.72087e-16	0.322117
0.6875	0.130266	5.55112e-16	0.604534	0	0	0	0.322347
0.689583	0.120184	1.55311e-16	0.605152	0	-2.49797e-13	0	0.322518
0.691667	0.111585	6.51945e-19	0.60558	0	-1.7479e-13	0	0.322678
0.69375	0.103641	2.35684e-18	0.605822	0	3.21241e-14	0	0.322843
0.695833	0.0957932	9.20827e-17	0.60588	0	2.44147e-13	0	0.323028
0.697917	0.0877143	2.19053e-16	0.605755	0	3.87567e-13	0	0.323247
0.7	0.0792575	3.47384e-16	0.605452	0	4.2992e-13	0	0.323515
0.702083	0.0704189	4.53595e-16	0.604974	0	3.69311e-13	0	0.323842
0.704167	0.0613007	5.24323e-16	0.604325	0	2.2492e-13	0	0.324239
0.70625	0.0520776	5.54218e-16	0.603509	0	2.86681e-14	0	0.324716
0.708333	0.0429682	5.44034e-16	0.602533	0	-1.81947e-13	0	0.32528
0.710417	0.0342087	4.98914e-16	0.6014	0	-3.69837e-13	0	0.325938
0.7125	0.0260309	4.26867e-16	0.600117	0	-5.03151e-13	0	0.326694
0.714583	0.0186437	3.37428e-16	0.59869	0	-5.5892e-13	0	0.327551
0.716667	0.0122184	2.40525e-16	0.597125	0	-5.25541e-13	0	0.328511
0.71875	0.00687733	1.45523e-16	0.595427	0	-4.04089e-13	0	0.329574
0.720833	0.00268608	6.04727e-17	0.593605	0	-2.08457e-13	0	0.330738
0.722917	-0.000350206	-8.46237e-18	0.591664	0	3.56727e-14	0	0.332
0.725	-0.00228737	-5.73739e-17	0.589612	0	2.9303e-13	0	0.333356
0.727083	-0.00323892	-8.47935e-17	0.587456	0	5.22121e-13	0	0.334801
0.729167	-0.00336914	-9.1682e-17	0.585203	0	6.79775e-13	0	0.336327
0.73125	-0.00288258	-8.12283e-17	0.582859	0	7.26844e-13	0	0.337929
0.733333	-0.00200991	-5.84556e-17	0.580434	0	6.35091e-13	0	0.339597
0.735417	-0.000990145	-2.96358e-17	0.577934	0	3.95235e-13	0	0.341324
0.7375	-4.92337e-05	-1.5127e-18	0.575366	0	2.6171e-14	0	0.3431
0.739583	0.000624947	1.96673e-17	0.572738	0	-4.14638e-13	0	0.344918
0.741667	0.000911258	2.9316e-17	0.570058	0	-8.19606e-13	0	0.346767
0.74375	0.000787575	2.58562e-17	0.567332	0	-1.01829e-12	0	0.348642
0.745833	0.000366698	1.22666e-17	0.564568	0	-7.63489e-13	0	0.350535
0.747917	-6.41179e-05	-2.18243e-18	0.561773	0	2.83818e-13	0	0.35244
0.75	0	0	0.558954	0	2.57072e-12	0	0.354353
0.755556	3.98997e-15	1.2034e-16	0.551234	0	0.000310159	-7.09434e-16	0.359178
0.761111	4.99592e-15	1.2892e-18	0.543835	0	-2.06474e-06	-1.10791e-15	0.364382
0.766667	4.39619e-15	-1.33368e-16	0.536614	0	0.00132542	-1.28132e-15	0.369337
0.772222	3.10558e-15	-1.9121e-16	0.529609	0	0.00545806	-1.30678e-15	0.373707
0.777778	1.69348e-15	-1.581e-16	0.522955	0	0.0128047	-1.24865e-15	0.377331
0.783333	4.79303e-16	-6.0193e-17	0.51682	0	0.0232822	-1.15684e-15	0.380141
0.788889	-3.91616e-16	6.19084e-17	0.511367	0	0.0365156	-1.06672e-15	0.382108
0.794444	-8.88772e-16	1.69425e-16	0.50672	0	0.0519863	-1.00019e-15	0.383207
0.8	-1.05137e-15	2.34349e-16	0.502951	0	0.069135	-9.67641e-16	0.383403
0.805556	-9.5492e-16	2.4299e-16	0.500076	0	0.0874309	-9.70247e-16	0.382638
0.811111	-6.87583e-16	1.9576e-16	0.498055	0	0.106412	-1.00255e-15	0.38084
0.816667	-3.34248e-16	1.04552e-16	0.4968	0	0.125704	-1.05493e-15	0.377927
0.822222	3.31252e-17	-1.11816e-17	0.496186	0	0.145024	-1.11594e-15	0.373814
0.827778	3.60422e-16	-1.28781e-16	0.496062	0	0.164175	-1.1742e-15	0.36843
0.833333	6.12747e-16	-2.26491e-16	0.496266	0	0.183029	-1.22002e-15	0.361718
0.838889	7.73298e-16	-2.86878e-16	0.496639	0	0.201511	-1.24641e-15	0.353648
0.844444	8.4063e-16	-2.99241e-16	0.497032	0	0.21958	-1.24981e-15	0.344224
0.85	8.25018e-16	-2.60881e-16	0.497322	0	0.23721	-1.23016e-15	0.333477
0.855556	7.44499e-16	-1.77196e-16	0.497416	0	0.254376	-1.19073e-15	0.321473
0.861111	6.21033e-16	-6.07101e-17	0.497257	0	0.271042	-1.13756e-15	0.308305
0.866667	4.77108e-16	7.08046e-17	0.496826	0	0.287153	-1.07855e-15	0.294091
0.872222	3.33006e-16	1.96849e-16	0.496145	0	0.302633	-1.02252e-15	0.278963
0.877778	2.04846e-16	2.97078e-16	0.495271	0	0.317381	-9.78058e-16	0.263063
0.883333	1.03447e-16	3.54226e-16	0.494293	0	0.331281	-9.52447e-16	0.246537
0.888889	3.39817e-17	3.56733e-16	0.493327	0	0.344202	-9.50698e-16	0.229523
0.894444	-3.67674e-18	3.0079e-16	0.492507	0	0.356014	-9.74774e-16	0.212152
0.9	-1.40293e-17	1.91504e-16	0.491975	0	0.366592	-1.0231e-15	0.194544
0.905556	-4.62938e-18	4.29844e-17	0.491877	0	0.375829	-1.09039e-15	0.176804
0.911111	1.5463e-17	-1.22806e-16	0.492345	0	0.383644	-1.16793e-15	0.15903
0.916667	3.72552e-17	-2.78457e-16	0.493497	0	0.38999	-1.24418e-15	0.141317
0.922222	5.32421e-17	-3.94719e-16	0.495426	0	0.39486	-1.30582e-15	0.123764
0.927778	5.85038e-17	-4.45081e-16	0.49819	0	0.398286	-1.33916e-15	0.106486
0.933333	5.13449e-17	-4.10951e-16	0.501814	0	0.40034	-1.33181e-15	0.0896225
0.938889	3.33838e-17	-2.86882e-16	0.506281	0	0.401126	-1.27449e-15	0.0733539
0.944444	9.05329e-18	-8.50813e-17	0.511537	0	0.400773	-1.16289e-15	0.0579052
0.95	-1.54556e-17	1.6177e-16	0.51749	0	0.399423	-9.99196e-16	0.0435517
0.955556	-3.36949e-17	4.00613e-16	0.524013	0	0.39722	-7.93265e-16	0.0306144
0.961111	-4.06999e-17	5.62505e-16	0.530957	0	0.39429	-5.6283e-16	0.0194446
0.966667	-3.46591e-17	5.73289e-16	0.53815	0	0.390739	-3.32562e-16	0.0103915
0.972222	-1.80817e-17	3.72495e-16	0.545416	0	0.38664	-1.31425e-16	0.00374988
0.977778	2.096e-18	-5.71057e-17	0.55258	0	0.382038	1.2192e-17	-0.000320443
0.983333	1.61699e-17	-6.46567e-16	0.55948	0	0.376966	7.81757e-17	-0.00190791
0.988889	1.59538e-17	-1.18133e-15	0.565975	0	0.371476	6.59099e-17	-0.00150451
0.994444	2.71931e-18	-1.2218e-15	0.571953	0	0.365695	9.80549e-18	-0.000210724
1	0	0	0.577332	0	0.359914	0	-1.11022e-15
0	0	0.548261	0	0.367801	0	0.0463829	0
0.005	-0.00337692	0.551759	-4.94253e-16	0.366508	-1.42595e-15	0.0369972	1.22874e-15
0.01	0.00134447	0.554978	1.30819e-16	0.365152	-9.46131e-16	0.0264192	-3.68889e-16
0.015	0.0111296	0.557863	6.50534e-16	0.363473	1.17935e-16	0.0167201	-2.18466e-15
0.02	0.0239378	0.560364	7.1011e-16	0.361375	1.06265e-15	0.00890699	-3.13046e-15
0.025	0.0384527	0.562437	3.96322e-16	0.358865	1.59052e-15	0.0032873	-3.01572e-15
0.03	0.0538713	0.564037	-3.98282e-17	0.356015	1.65288e-15	-0.000259247	-2.11105e-15
0.035	0.0697419	0.565129	-3.47547e-16	0.352927	1.33685e-15	-0.00208287	-8.57328e-16
0.04	0.0858417	0.565675	-3.59296e-16	0.349713	7.87214e-16	-0.00262582	3.14003e-16
0.045	0.102087	0.565644	-1.80046e-17	0.346479	1.55725e-16	-0.00233133	1.07826e-15
0.05	0.118469	0.565009	6.3124e-16	0.343316	-4.28872e-16	-0.00158865	1.2562e-15
0.055	0.135012	0.563742	1.46927e-15	0.340298	-8.75501e-16	-0.000704871	8.13355e-16
0.06	0.151744	0.561821	2.33896e-15	0.337476	-1.13465e-15	0.000103883	-1.6484e-16
0.065	0.16868	0.559228	3.08093e-15	0.334885	-1.19511e-15	0.000708231	-1.51012e-15
0.07	0.185817	0.555945	3.56349e-15	0.332539	-1.07657e-15	0.00105315	-3.01202e-15
0.075	0.203134	0.55196	3.70347e-15	0.330443	-8.20109e-16	0.00114138	-4.45582e-15
0.08	0.220587	0.547261	3.47688e-15	0.328586	-4.78455e-16	0.00101547	-5.65371e-15
0.085	0.238122	0.541843	2.91946e-15	0.326955	-1.07027e-16	0.000740622	-6.46702e-15
0.09	0.255673	0.5357	2.1185e-15	0.325528	2.43429e-16	0.000389816	-6.81863e-15
0.095	0.273172	0.528831	1.19799e-15	0.324285	5.32206e-16	3.19024e-05	-6.69605e-15
0.1	0.290551	0.521238	2.99493e-16	0.323202	7.31891e-16	-0.000276803	-6.14613e-15
0.105	0.307746	0.512925	-4.3849e-16	0.32226	8.2958e-16	-0.000497508	-5.26335e-15
0.11	0.3247	0.5039	-9.0032e-16	0.321441	8.26301e-16	-0.000610764	-4.17364e-15
0.115	0.341362	0.494171	-1.00972e-15	0.320729	7.34998e-16	-0.000615615	-3.01599e-15
0.12	0.357689	0.483752	-7.41201e-16	0.320112	5.77495e-16	-0.000526669	-1.92403e-15
0.125	0.373645	0.472657	-1.25195e-16	0.319579	3.80874e-16	-0.000369778	-1.00944e-15
0.13	0.3892	0.460903	7.53918e-16	0.319121	1.73708e-16	-0.000177001	-3.4894e-16
0.135	0.404329	0.44851	1.76672e-15	0.318732	-1.74686e-17	1.85024e-05	2.3969e-17
0.14	0.419005	0.4355	2.75396e-15	0.318406	-1.71107e-16	0.000187095	1.21818e-16
0.145	0.433206	0.421896	3.54674e-15	0.318137	-2.72773e-16	0.000306334	2.87281e-19
0.15	0.446907	0.407724	3.98961e-15	0.31792	-3.16287e-16	0.000363385	-2.50049e-16
0.155	0.460081	0.393011	3.96431e-15	0.317752	-3.03811e-16	0.00035599	-5.16503e-16
0.16	0.472701	0.377789	3.41129e-15	0.31763	-2.4493e-16	0.000291975	-6.80304e-16
0.165	0.484736	0.362087	2.34619e-15	0.317551	-1.54852e-16	0.000187417	-6.3418e-16
0.17	0.496157	0.34594	8.6844e-16	0.317516	-5.19573e-17	6.37374e-05	-2.9954e-16
0.175	0.506932	0.329383	-8.40563e-16	0.31753	4.50267e-17	-5.59064e-05	3.58872e-16
0.18	0.517035	0.31245	-2.53139e-15	0.317599	1.19863e-16	-0.000150453	1.32294e-15
0.185	0.526439	0.295182	-3.91368e-15	0.317738	1.61304e-16	-0.000204474	2.51765e-15
0.19	0.535126	0.277615	-4.69586e-15	0.317963	1.64876e-16	-0.000210885	3.81566e-15
0.195	0.54308	0.259792	-4.63519e-15	0.3183	1.33645e-16	-0.000172345	5.05059e-15
0.2	0.550295	0.241753	-3.59394e-15	0.318777	7.77056e-17	-0.000100964	6.03912e-15
0.205	0.556768	0.22354	-1.59427e-15	0.319429	1.23186e-17	-1.61169e-05	6.61048e-15
0.21	0.562505	0.205197	1.13825e-15	0.320292	-4.52459e-17	5.95774e-05	6.6403e-15
0.215	0.567511	0.186768	4.15671e-15	0.321406	-7.98167e-17	0.000105724	6.08414e-15
0.22	0.571796	0.168296	6.81906e-15	0.322803	-8.27555e-17	0.000110223	5.0034e-15
0.225	0.575368	0.149826	8.38181e-15	0.324512	-5.57028e-17	7.45735e-05	3.57374e-15
0.23	0.578232	0.131405	8.19066e-15	0.326546	-1.21745e-17	1.63774e-05	2.06294e-15
0.235	0.580391	0.113075	6.00343e-15	0.3289	2.49867e-17	-3.3764e-05	7.61447e-16
0.24	0.581847	0.0948847	2.48836e-15	0.331543	3.29156e-17	-4.46662e-05	-1.55259e-16
0.245	0.58261	0.0768786	-5.1669e-17	0.334409	8.10677e-18	-1.10445e-05	-8.58116e-16
0.25	0.582711	0.0591039	3.33067e-15	0.337392	0	0	-2.22045e-15
0.252083	0.58257	0.0530684	5.85772e-15	0.338644	0	0	0.00021892
0.254167	0.58232	0.0452631	6.62307e-15	0.339905	0	0	0.000334888
0.25625	0.581963	0.0367418	6.05919e-15	0.34117	0	0	0.000334447
0.258333	0.581503	0.028289	4.5711e-15	0.342435	0	0	0.000233134
0.260417	0.580942	0.0204587	2.52819e-15	0.343698	0	0	6.84798e-05
0.2625	0.580283	0.0136111	2.57378e-16	0.344954	0	0	-0.000106376
0.264583	0.57953	0.0079458	-1.96211e-15	0.346199	0	0	-0.000228458
0.266667	0.578685	0.00353358	-3.90268e-15	0.34743	0	0	-0.00023011
0.26875	0.577752	0.000344466	-5.39078e-15	0.348642	0	0	-4.35315e-05
0.270833	0.576733	-0.0017263	-6.30789e-15	0.349833	0	0	0.000395299
0.272917	0.575634	-0.00283503	-6.59009e-15	0.350997	0	0	0.00114332
0.275	0.574456	-0.00316904	-6.22616e-15	0.352132	0	0	0.00224768
0.277083	0.573204	-0.00292868	-5.25427e-15	0.353234	0	0	0.0037437
0.279167	0.57188	-0.00231205	-3.75717e-15	0.354298	0	0	0.00565337
0.28125	0.570489	-0.00150234	-1.85603e-15	0.355322	0	0	0.00798453
0.283333	0.569035	-0.000657778	2.97253e-16	0.356302	0	0	0.0107307
0.285417	0.56752	9.57592e-05	2.52911e-15	0.357235	0	0	0.0138712
0.2875	0.565948	0.000669486	4.65488e-15	0.358116	0	0	0.0173728
0.289583	0.564324	0.00101384	6.49073e-15	0.358944	0	0	0.0211904
0.291667	0.56265	0.00111798	7.86711e-15	0.359714	0	0	0.0252701
0.29375	0.56093	0.00100658	8.64361e-15	0.360424	0	0	0.0295516
0.295833	0.559167	0.000734118	8.72521e-15	0.361071	0	0	0.0339718
0.297917	0.557366	0.00037637	8.08008e-15	0.361652	0	0	0.0384691
0.3	0.55553	1.93937e-05	6.75871e-15	0.362164	0	0	0.0429875
0.302083	0.553662	-0.000254189	4.91455e-15	0.362605	0	0	0.0474827
0.304167	0.551766	-0.000381529	2.82609e-15	0.362972	0	0	0.0519273
0.30625	0.549847	-0.000338527	9.20315e-16	0.363263	0	0	0.0563179
0.308333	0.547906	-0.000161443	-2.02325e-16	0.363475	0	0	0.0606819
0.310417	0.54595	2.88547e-05	2.58471e-16	0.363606	0	0	0.0650857
0.3125	0.54398	0	3.33067e-15	0.363654	0	0	0.0696425
0.315625	0.541082	0	-3.24137e-15	0.363565	0	0	0.0767395
0.31875	0.538127	0	-6.15423e-15	0.363279	0	0	0.0839641
0.321875	0.535142	0	-6.43233e-15	0.362789	0	0	0.0913041
0.325	0.532154	0	-4.97541e-15	0.362089	0	0	0.0987471
0.328125	0.529185	0	-2.55854e-15	0.361175	0	0	0.106281
0.33125	0.526257	0	1.67886e-16	0.360042	0	0	0.113894
0.334375	0.523392	0	2.67813e-15	0.358684	0	0	0.121573
0.3375	0.520605	0	4.57114e-15	0.357099	0	0	0.129307
0.340625	0.517916	0	5.57052e-15	0.355284	0	0	0.137084
0.34375	0.515337	0	5.52455e-15	0.353236	0	0	0.144892
0.346875	0.512882	0	4.40617e-15	0.350952	0	0	0.152719
0.35	0.510562	0	2.31301e-15	0.348433	0	0	0.160552
0.353125	0.508387	0	-5.32642e-16	0.345676	0	0	0.168382
0.35625	0.506363	0	-3.78384e-15	0.342681	0	0	0.176194
0.359375	0.504497	0	-6.96895e-15	0.339449	0	0	0.183979
0.3625	0.502792	0	-9.49167e-15	0.335981	0	0	0.191724
0.365625	0.50125	0	-1.0631e-14	0.332277	0	0	0.199418
0.36875	0.499872	0	-9.54142e-15	0.32834	0	0	0.207049
0.371875	0.498657	0	-5.25251e-15	0.324173	0	0	0.214606
0.375	0.4976	0	3.33067e-15	0.319778	0	0	0.222077
0.379167	0.496353	0	-1.5258e-16	0.313625	0	0	0.231935
0.383333	0.495301	0	-3.4451e-15	0.307054	0	0	0.241562
0.3875	0.494451	0	-6.4834e-15	0.300083	0	0	0.250944
0.391667	0.493811	0	-9.20397e-15	0.292736	0	0	0.260065
0.395833	0.493386	0	-1.15433e-14	0.285033	0	0	0.268911
0.4	0.493183	0	-1.3438e-14	0.276995	0	0	0.277468
0.404167	0.493209	0	-1.48244e-14	0.268644	0	0	0.285722
0.408333	0.49347	0	-1.56391e-14	0.260002	0	0	0.293658
0.4125	0.493973	0	-1.58185e-14	0.251088	0	0	0.301261
0.416667	0.494724	0	-1.52993e-14	0.241925	0	0	0.308517
0.420833	0.495731	0	-1.40179e-14	0.232534	0	0	0.315411
0.425	0.496998	0	-1.19107e-14	0.222936	0	0	0.32193
0.429167	0.498534	0	-8.91435e-15	0.213153	0	0	0.328057
0.433333	0.500344	0	-4.96528e-15	0.203206	0	0	0.33378
0.4375	0.502435	0	0	0.193116	0	0	0.339084
0.440625	0.504187	0	-0.000319555	0.185472	0	0	0.342783
0.44375	0.506085	0	-0.000378061	0.177778	0	0	0.346246
0.446875	0.508115	0	-0.000265201	0.170044	0	0	0.34947
0.45	0.510265	0	-5.79774e-05	0.162285	0	0	0.352456
0.453125	0.512522	0	0.000179292	0.154512	0	0	0.355203
0.45625	0.514874	0	0.000394971	0.146738	0	0	0.35771
0.459375	0.517308	0	0.000550106	0.138976	0	0	0.359979
0.4625	0.519811	0	0.000618426	0.13124	0	0	0.362011
0.465625	0.522371	0	0.000586342	0.123542	0	0	0.363807
0.46875	0.524975	0	0.000452948	0.115895	0	0	0.365371
0.471875	0.52761	0	0.000230022	0.108314	0	0	0.366704
0.475	0.530264	0	-5.79774e-05	0.100811	0	0	0.36781
0.478125	0.532924	0	-0.000373909	0.0933999	0	0	0.368693
0.48125	0.535577	0	-0.000667948	0.0860943	0	0	0.369358
0.484375	0.538212	0	-0.000877588	0.0789079	0	0	0.369809
0.4875	0.540816	0	-0.000927639	0.0718544	0	0	0.370052
0.490625	0.543376	0	-0.000730228	0.0649479	0	0	0.370093
0.49375	0.545879	0	-0.000184803	0.0582022	0	0	0.369939
0.496875	0.548314	0	0.000821875	0.0516315	0	0	0.369596
0.5	0.550667	0	0.00241573	0.0452499	0	0	0.369072
0.505	0.554232	0	-0.000512054	0.0360196	-2.27848e-16	5.08874e-17	0.367688
0.51	0.557511	0	0.000520831	0.0256878	6.25497e-17	-1.39369e-17	0.366254
0.515	0.56045	0	0.00584399	0.0162427	3.2583e-16	-7.24192e-17	0.364499
0.52	0.562999	0	0.015127	0.00864701	3.78138e-16	-8.38266e-17	0.362324
0.525	0.56511	0	0.0276929	0.00318976	2.29748e-16	-5.07917e-17	0.359735
0.53	0.566741	0	0.0427361	-0.000251455	-2.62012e-17	5.77572e-18	0.356806
0.535	0.567853	0	0.0594669	-0.00201963	-2.82446e-16	6.20721e-17	0.35364
0.54	0.56841	0	0.0771971	-0.00254542	-4.55123e-16	9.96987e-17	0.350351
0.545	0.568379	0	0.0953831	-0.00225945	-4.99342e-16	1.09013e-16	0.347046
0.55	0.567731	0	0.113639	-0.00153938	-4.10245e-16	8.9238e-17	0.343819
0.555	0.566442	0	0.131725	-0.0006829	-2.154e-16	4.6675e-17	0.340744
0.56	0.564488	0	0.14953	0.000100631	3.7027e-17	-7.9906e-18	0.337872
0.565	0.56185	0	0.167038	0.000685974	2.91078e-16	-6.25425e-17	0.335238
0.57	0.558514	0	0.184298	0.00101994	4.94537e-16	-1.05765e-16	0.332857
0.575	0.554465	0	0.201397	0.00110528	6.07829e-16	-1.29346e-16	0.330729
0.58	0.549694	0	0.218433	0.000983264	6.09577e-16	-1.29024e-16	0.328846
0.585	0.544195	0	0.23549	0.000717079	4.98693e-16	-1.04947e-16	0.32719
0.59	0.537964	0	0.252631	0.000377397	2.93248e-16	-6.13286e-17	0.32574
0.595	0.531	0	0.269882	3.0884e-05	2.6727e-17	-5.55196e-18	0.324474
0.6	0.523305	0	0.287234	-0.000267952	-2.57612e-16	5.3122e-17	0.323368
0.605	0.514885	0	0.30464	-0.000481572	-5.13389e-16	1.05022e-16	0.322402
0.61	0.505746	0	0.322024	-0.000591171	-6.97922e-16	1.41525e-16	0.321558
0.615	0.495899	0	0.339288	-0.000595838	-7.78394e-16	1.5633e-16	0.32082
0.62	0.485357	0	0.35632	-0.000509727	-7.36692e-16	1.46387e-16	0.320175
0.625	0.474135	0	0.373006	-0.000357868	-5.72374e-16	1.12398e-16	0.319615
0.63	0.462252	0	0.389238	-0.000171294	-3.03446e-16	5.88055e-17	0.319131
0.635	0.449727	0	0.404924	1.79052e-05	3.51831e-17	-6.71757e-18	0.318718
0.64	0.436582	0	0.419992	0.00018105	3.95453e-16	-7.42423e-17	0.318371
0.645	0.422844	0	0.434392	0.000296428	7.21799e-16	-1.32924e-16	0.318084
0.65	0.408537	0	0.448102	0.000351624	9.58152e-16	-1.72567e-16	0.317855
0.655	0.393692	0	0.461119	0.000344459	1.0556e-15	-1.85243e-16	0.31768
0.66	0.378339	0	0.47346	0.00028251	9.79892e-16	-1.6675e-16	0.317555
0.665	0.362511	0	0.485154	0.000181337	7.17828e-16	-1.1772e-16	0.31748
0.67	0.346242	0	0.496232	6.16683e-05	2.81672e-16	-4.41447e-17	0.317455
0.675	0.329567	0	0.506724	-5.40903e-05	-2.89326e-16	4.28321e-17	0.317482
0.68	0.312524	0	0.516646	-0.000145563	-9.30973e-16	1.28e-16	0.31757
0.685	0.295152	0	0.526002	-0.000197823	-1.5602e-15	1.94085e-16	0.31773
0.69	0.27749	0	0.534773	-0.000204022	-2.08519e-15	2.24612e-16	0.317979
0.695	0.259581	0	0.542922	-0.000166734	-2.41922e-15	2.07427e-16	0.31834
0.7	0.241465	0	0.550394	-9.76748e-05	-2.49701e-15	1.38511e-16	0.318841
0.705	0.223186	0	0.557129	-1.55917e-05	-2.29185e-15	2.54792e-17	0.319516
0.71	0.204787	0	0.563065	5.76348e-05	-1.83054e-15	-1.10061e-16	0.320402
0.715	0.186314	0	0.568157	0.000102275	-1.20231e-15	-2.32455e-16	0.321536
0.72	0.16781	0	0.572387	0.000106626	-5.56275e-16	-2.95746e-16	0.322953
0.725	0.149323	0	0.575775	7.21389e-05	-8.08012e-17	-2.53109e-16	0.324682
0.73	0.130898	0	0.57838	1.58425e-05	4.40437e-17	-7.43306e-17	0.326736
0.735	0.112581	0	0.580297	-3.26608e-05	-2.68745e-16	2.25794e-16	0.329112
0.74	0.0944185	0	0.581625	-4.32063e-05	-8.78242e-16	5.44725e-16	0.331781
0.745	0.0764584	0	0.582413	-1.06834e-05	-1.21546e-15	6.31021e-16	0.334675
0.75	0.0587473	0	0.582564	0	0	0	0.337689
0.752083	0.0527326	0	0.582402	0	0.000175969	7.68993e-16	0.338955
0.754167	0.0449671	0	0.582131	0	0.000288504	1.06079e-15	0.340229
0.75625	0.0364957	0	0.581755	0	0.000306723	1.10968e-15	0.341508
0.758333	0.028096	0	0.581276	0	0.000232671	1.0745e-15	0.342788
0.760417	0.0203171	0	0.580696	0	9.37986e-05	1.05313e-15	0.344066
0.7625	0.0135158	0	0.58002	0	-6.39085e-05	1.09571e-15	0.345338
0.764583	0.00788962	0	0.579249	0	-0.000182152	1.21651e-15	0.346599
0.766667	0.0035084	0	0.578387	0	-0.000195895	1.40456e-15	0.347847
0.76875	0.000341994	0	0.577438	0	-3.82905e-05	1.633e-15	0.349076
0.770833	-0.00171384	0	0.576405	0	0.00035504	1.8671e-15	0.350285
0.772917	-0.00281446	0	0.575291	0	0.00104238	2.07105e-15	0.351468
0.775	-0.00314594	0	0.574099	0	0.00207292	2.21341e-15	0.352622
0.777083	-0.00290725	0	0.572834	0	0.00348446	2.2713e-15	0.353743
0.779167	-0.00229507	0	0.571498	0	0.00530168	2.23331e-15	0.354828
0.78125	-0.00149127	0	0.570096	0	0.00753513	2.10113e-15	0.355874
0.783333	-0.000652917	0	0.56863	0	0.0101808	1.88983e-15	0.356875
0.785417	9.50498e-05	0	0.567105	0	0.0132205	1.62695e-15	0.35783
0.7875	0.000664515	0	0.565524	0	0.0166226	1.35023e-15	0.358735
0.789583	0.0010063	0	0.56389	0	0.0203436	1.10407e-15	0.359586
0.791667	0.00110964	0	0.562208	0	0.0243306	9.34756e-16	0.360381
0.79375	0.000999064	0	0.560481	0	0.0285237	8.843e-16	0.361116
0.795833	0.000728625	0	0.558712	0	0.0328599	9.83085e-16	0.361788
0.797917	0.000373549	0	0.556905	0	0.0372771	1.24118e-15	0.362395
0.8	1.92481e-05	0	0.555063	0	0.0417188	1.63836e-15	0.362934
0.802083	-0.000252278	0	0.553191	0	0.0461397	2.11289e-15	0.363402
0.804167	-0.000378658	0	0.551292	0	0.0505117	2.54895e-15	0.363797
0.80625	-0.000335976	0	0.54937	0	0.0548306	2.76284e-15	0.364116
0.808333	-0.000160225	0	0.547427	0	0.0591237	2.48786e-15	0.364357
0.810417	2.86368e-05	0	0.545469	0	0.0634575	1.3579e-15	0.364517
0.8125	0	0	0.543499	0	0.0679467	-1.11022e-15	0.364595
0.815625	0	0	0.540605	0	0.0749478	-4.71458e-16	0.364552
0.81875	0	0	0.537653	0	0.0820811	-3.50167e-16	0.364312
0.821875	0	0	0.534672	0	0.0893343	-5.73615e-16	0.36387
0.825	0	0	0.531689	0	0.0966953	-9.92052e-16	0.363219
0.828125	0	0	0.528726	0	0.104152	-1.47872e-15	0.362353
0.83125	0	0	0.525806	0	0.111692	-1.92984e-15	0.361269
0.834375	0	0	0.52295	0	0.119304	-2.26463e-15	0.359962
0.8375	0	0	0.520176	0	0.126974	-2.4253e-15	0.358427
0.840625	0	0	0.517501	0	0.134693	-2.37702e-15	0.356662
0.84375	0	0	0.514939	0	0.142446	-2.10798e-15	0.354664
0.846875	0	0	0.512503	0	0.150224	-1.62934e-15	0.352431
0.85	0	0	0.510205	0	0.158013	-9.75244e-16	0.349961
0.853125	0	0	0.508053	0	0.165801	-2.0284e-16	0.347254
0.85625	0	0	0.506055	0	0.173578	6.07751e-16	0.344308
0.859375	0	0	0.504216	0	0.181331	1.35342e-15	0.341125
0.8625	0	0	0.50254	0	0.189049	1.90805e-15	0.337704
0.865625	0	0	0.501028	0	0.19672	2.12258e-15	0.334047
0.86875	0	0	0.499681	0	0.204332	1.82491e-15	0.330156
0.871875	0	0	0.498495	0	0.211874	8.19995e-16	0.326034
0.875	0	0	0.497467	0	0.219334	-1.11022e-15	0.321682
0.879167	0	0	0.496303	0	0.229185	4.20171e-16	0.315585
0.883333	0	0	0.49531	0	0.23881	1.39143e-15	0.309066
0.8875	0	0	0.494496	0	0.248196	1.887e-15	0.302145
0.891667	0	0	0.493868	0	0.257328	1.99036e-15	0.294843
0.895833	0	0	0.493436	0	0.266191	1.78495e-15	0.287182
0.9	0	0	0.493206	0	0.27477	1.35425e-15	0.279182
0.904167	0	0	0.493187	0	0.283051	7.81699e-16	0.270864
0.908333	0	0	0.493387	0	0.291018	1.50771e-16	0.26225
0.9125	0	0	0.493813	0	0.298657	-4.55078e-16	0.25336
0.916667	0	0	0.494473	0	0.305954	-9.52389e-16	0.244215
0.920833	0	0	0.495375	0	0.312892	-1.2577e-15	0.234837
0.925	0	0	0.496527	0	0.319459	-1.28756e-15	0.225247
0.929167	0	0	0.497938	0	0.325638	-9.58494e-16	0.215464
0.933333	0	0	0.499614	0	0.331416	-1.87054e-16	0.205511
0.9375	0	0	0.501564	0	0.336776	1.11022e-15	0.195409
0.940625	0	3.83259e-16	0.503209	0	0.340521	7.46073e-16	0.187752
0.94375	0	4.56033e-16	0.505002	0	0.344029	6.75928e-16	0.18004
0.946875	0	3.21965e-16	0.506932	0	0.347301	8.02818e-16	0.172284
0.95	0	7.09024e-17	0.508984	0	0.350336	1.04233e-15	0.164498
0.953125	0	-2.21098e-16	0.511148	0	0.353132	1.32262e-15	0.156694
0.95625	0	-4.91771e-16	0.513408	0	0.35569	1.5844e-15	0.148885
0.959375	0	-6.92647e-16	0.515754	0	0.35801	1.78093e-15	0.141084
0.9625	0	-7.89044e-16	0.518173	0	0.360094	1.87807e-15	0.133303
0.965625	0	-7.60078e-16	0.520651	0	0.361943	1.85419e-15	0.125556
0.96875	0	-5.98653e-16	0.523176	0	0.36356	1.70026e-15	0.117855
0.971875	0	-3.11468e-16	0.525736	0	0.364946	1.4198e-15	0.110215
0.975	0	8.09873e-17	0.528318	0	0.366106	1.02889e-15	0.102648
0.978125	0	5.4443e-16	0.530909	0	0.367044	5.56158e-16	0.0951674
0.98125	0	1.03078e-15	0.533497	0	0.367763	4.28203e-17	0.0877873
0.984375	0	1.47818e-15	0.53607	0	0.368268	-4.57365e-16	0.0805211
0.9875	0	1.81097e-15	0.538614	0	0.368566	-8.78073e-16	0.0733826
0.990625	0	1.93968e-15	0.541118	0	0.368661	-1.14042e-15	0.0663855
0.99375	0	1.76108e-15	0.543568	0	0.36856	-1.15295e-15	0.0595438
0.996875	0	1.15813e-15	0.545954	0	0.368271	-8.1167e-16	0.0528716
1	0	0	0.548261	0	0.367801	0	0.0463829
0	0	0.556368	0	0.00130441	0	0.373882	0
0.00208333	6.81446e-18	0.555639	5.74835e-16	0.00701755	-9.19489e-16	0.376475	-9.80861e-17
0.00416667	6.35646e-18	0.554802	9.15139e-16	0.0132751	-1.20669e-15	0.378896	-5.17657e-16
0.00625	-4.00387e-19	0.553885	1.11719e-15	0.0200509	-1.09994e-15	0.38112	-1.14039e-15
0.00833333	-1.10655e-17	0.55291	1.24634e-15	0.0273181	-7.81667e-16	0.383123	-1.86306e-15
0.0104167	-2.238e-17	0.551893	1.34326e-15	0.0350494	-3.86375e-16	0.384882	-2.59774e-15
0.0125	-3.07001e-17	0.550849	1.42957e-15	0.0432167	-7.98379e-18	0.386376	-3.27177e-15
0.0145833	-3.2417e-17	0.549788	1.51293e-15	0.0517914	2.93293e-16	0.387585	-3.82767e-15
0.0166667	-2.43111e-17	0.54872	1.59148e-15	0.0607446	4.8463e-16	0.388489	-4.22271e-15
0.01875	-3.84277e-18	0.547652	1.65779e-15	0.070047	5.54804e-16	0.389071	-4.42849e-15
0.0208333	3.06225e-17	0.546588	1.70213e-15	0.079669	5.08933e-16	0.389314	-4.43022e-15
0.0229167	7.96527e-17	0.545533	1.71522e-15	0.0895809	3.63756e-16	0.389203	-4.22587e-15
0.025	1.42653e-16	0.54449	1.69036e-15	0.0997529	1.43447e-16	0.388725	-3.82514e-15
0.0270833	2.17833e-16	0.543462	1.62499e-15	0.110155	-1.24046e-16	0.387866	-3.24831e-15
0.0291667	3.0224e-16	0.542452	1.52166e-15	0.120757	-4.10121e-16	0.386616	-2.52481e-15
0.03125	3.91856e-16	0.541462	1.38846e-15	0.131529	-6.88109e-16	0.384966	-1.69169e-15
0.0333333	4.8176e-16	0.540495	1.23874e-15	0.142441	-9.35334e-16	0.382908	-7.91956e-16
0.0354167	5.66352e-16	0.539554	1.09041e-15	0.153464	-1.13463e-15	0.380434	1.27372e-16
0.0375	6.39646e-16	0.538641	9.64546e-16	0.164569	-1.27535e-15	0.37754	1.0173e-15
0.0395833	6.95626e-16	0.537759	8.83422e-16	0.175725	-1.35377e-15	0.374222	1.82907e-15
0.0416667	7.28661e-16	0.536911	8.68009e-16	0.186905	-1.37309e-15	0.370478	2.51662e-15
0.04375	7.33995e-16	0.536102	9.34835e-16	0.198081	-1.34274e-15	0.366307	3.03909e-15
0.0458333	7.08295e-16	0.535333	1.09229e-15	0.209223	-1.27731e-15	0.361711	3.36363e-15
0.0479167	6.50259e-16	0.534607	1.33635e-15	0.220305	-1.19482e-15	0.356691	3.46828e-15
0.05	5.61304e-16	0.533926	1.64566e-15	0.2313	-1.11454e-15	0.351252	3.3451e-15
0.0520833	4.46298e-16	0.533291	1.97615e-15	0.242181	-1.05421e-15	0.345398	3.0034e-15
0.0541667	3.14374e-16	0.532703	2.25493e-15	0.252923	-1.02681e-15	0.339137	2.47322e-15
0.05625	1.79801e-16	0.532158	2.37369e-15	0.2635	-1.03672e-15	0.332477	1.80889e-15
0.0583333	6.29177e-17	0.531653	2.1815e-15	0.273889	-1.07538e-15	0.325428	1.09287e-15
0.0604167	-8.86548e-18	0.531182	1.47699e-15	0.284066	-1.11642e-15	0.318001	4.39673e-16
0.0625	0	0.530734	0	0.294007	-1.11022e-15	0.310209	0
0.0645833	7.04674e-16	0.530244	-1.64795e-16	0.30369	6.89472e-16	0.302064	2.02929e-15
0.0666667	7.79863e-16	0.529862	1.04272e-16	0.313098	1.25092e-15	0.293584	2.23542e-15
0.06875	5.41324e-16	0.529563	5.77739e-16	0.322211	1.09382e-15	0.284786	1.63202e-15
0.0708333	2.06174e-16	0.529328	1.09006e-15	0.331012	5.93018e-16	0.275685	8.85021e-16
0.0729167	-8.86086e-17	0.529141	1.52952e-15	0.339482	3.4267e-18	0.266302	3.81356e-16
0.075	-2.69328e-16	0.528992	1.82883e-15	0.347605	-5.1704e-16	0.256654	2.91571e-16
0.0770833	-3.10345e-16	0.528875	1.95655e-15	0.355367	-8.8661e-16	0.246765	6.26229e-16
0.0791667	-2.20495e-16	0.528785	1.90915e-15	0.362753	-1.08081e-15	0.236655	1.28621e-15
0.08125	-3.11364e-17	0.52872	1.70386e-15	0.369752	-1.1157e-15	0.226348	2.10686e-15
0.0833333	2.14159e-16	0.52868	1.37223e-15	0.376353	-1.03306e-15	0.215869	2.896e-15
0.0854167	4.68282e-16	0.528667	9.54437e-16	0.382547	-8.87753e-16	0.205242	3.46577e-15
0.0875	6.87625e-16	0.528682	4.94311e-16	0.388326	-7.36981e-16	0.194494	3.65838e-15
0.0895833	8.3748e-16	0.528727	3.51075e-17	0.393683	-6.31684e-16	0.183652	3.36569e-15
0.0916667	8.95803e-16	0.528803	-3.84e-16	0.398613	-6.09929e-16	0.172742	2.5426e-15
0.09375	8.55343e-16	0.528912	-7.30685e-16	0.403114	-6.92349e-16	0.161794	1.21443e-15
0.0958333	7.2413e-16	0.529054	-9.81506e-16	0.407182	-8.79624e-16	0.150836	-5.22021e-16
0.0979167	5.24329e-16	0.529228	-1.12321e-15	0.410817	-1.152e-15	0.139898	-2.50338e-15
0.1	2.89454e-16	0.529433	-1.15329e-15	0.414021	-1.47082e-15	0.129009	-4.51088e-15
0.102083	5.99487e-17	0.529666	-1.07985e-15	0.416796	-1.78219e-15	0.1182	-6.2876e-15
0.104167	-1.2287e-16	0.529921	-9.2068e-16	0.419145	-2.0225e-15	0.107501	-7.56193e-15
0.10625	-2.24511e-16	0.530193	-7.0164e-16	0.421074	-2.12621e-15	0.0969442	-8.07704e-15
0.108333	-2.26638e-16	0.530474	-4.54297e-16	0.422591	-2.03547e-15	0.0865599	-7.62668e-15
0.110417	-1.38038e-16	0.530755	-2.12834e-16	0.423702	-1.71195e-15	0.0763801	-6.09692e-15
0.1125	-7.22976e-18	0.531025	-1.02145e-17	0.424418	-1.15054e-15	0.0664364	-3.51422e-15
0.114583	6.3295e-17	0.531273	1.26372e-16	0.42475	-3.9527e-16	0.0567608	-9.9494e-17
0.116667	-9.88078e-17	0.531486	1.80804e-16	0.42471	4.42899e-16	0.0473852	3.67161e-15
0.11875	-7.53252e-16	0.531651	1.54057e-16	0.424313	1.16613e-15	0.038342	7.00228e-15
0.120833	-2.26628e-15	0.531753	7.09619e-17	0.423573	1.46778e-15	0.0296631	8.70203e-15
0.122917	-5.13143e-15	0.531778	-1.23066e-17	0.422507	9.08411e-16	0.0213808	7.10797e-15
0.125	-9.99201e-15	0.531713	0	0.421132	-1.11022e-15	0.0135274	0
0.127083	-7.30658e-15	0.531531	9.10174e-16	0.419447	-7.51648e-16	0.00670623	-2.48702e-15
0.129167	-5.05751e-15	0.531328	1.16912e-15	0.417516	-8.44034e-16	0.00239851	-3.37159e-15
0.13125	-3.26114e-15	0.531114	1.10396e-15	0.415354	-1.12378e-15	-7.8364e-05	-3.31561e-15
0.133333	-1.90386e-15	0.5309	9.39985e-16	0.412979	-1.4163e-15	-0.00127467	-2.79938e-15
0.135417	-9.4934e-16	0.530706	8.19303e-16	0.41041	-1.61879e-15	-0.0016251	-2.15244e-15
0.1375	-3.45068e-16	0.530557	8.17857e-16	0.407667	-1.6846e-15	-0.00146427	-1.58192e-15
0.139583	-2.82167e-17	0.530477	9.60899e-16	0.404773	-1.60897e-15	-0.0010413	-1.1984e-15
0.141667	6.91161e-17	0.530496	1.23688e-15	0.401753	-1.41641e-15	-0.000533289	-1.03928e-15
0.14375	1.53501e-17	0.530643	1.60975e-15	0.39863	-1.14951e-15	-5.78565e-05	-1.0896e-15
0.145833	-1.24485e-16	0.530948	2.02976e-15	0.395433	-8.59302e-16	0.000315453	-1.30041e-15
0.147917	-2.91992e-16	0.53144	2.44254e-15	0.392187	-5.97071e-16	0.000554716	-1.60462e-15
0.15	-4.37995e-16	0.532146	2.79678e-15	0.388921	-4.07755e-16	0.000656239	-1.93035e-15
0.152083	-5.24464e-16	0.533092	3.05022e-15	0.385663	-3.24788e-16	0.000636186	-2.21178e-15
0.154167	-5.25778e-16	0.5343	3.17409e-15	0.38244	-3.66487e-16	0.000523236	-2.3975e-15
0.15625	-4.29338e-16	0.535789	3.15602e-15	0.379281	-5.3393e-16	0.000352275	-2.45637e-15
0.158333	-2.35504e-16	0.537576	3.00128e-15	0.376213	-8.10352e-16	0.000159105	-2.38082e-15
0.160417	4.31065e-17	0.539671	2.73259e-15	0.373262	-1.16205e-15	-2.38066e-05	-2.18778e-15
0.1625	3.83001e-16	0.542083	2.38822e-15	0.370453	-1.54078e-15	-0.000170553	-1.91693e-15
0.164583	7.51838e-16	0.544815	2.01859e-15	0.367809	-1.88769e-15	-0.000263988	-1.62664e-15
0.166667	1.11112e-15	0.547865	1.68128e-15	0.365351	-2.13876e-15	-0.000296897	-1.38723e-15
0.16875	1.41956e-15	0.551227	1.43444e-15	0.363098	-2.23169e-15	-0.00027213	-1.27188e-15
0.170833	1.63705e-15	0.554892	1.32871e-15	0.361064	-2.11441e-15	-0.000201721	-1.34495e-15
0.172917	1.72939e-15	0.558844	1.39743e-15	0.359261	-1.75497e-15	-0.000104967	-1.6478e-15
0.175	1.67357e-15	0.563067	1.64543e-15	0.357696	-1.15306e-15	-5.48309e-06	-2.18216e-15
0.177083	1.4638e-15	0.567536	2.03612e-15	0.356372	-3.52934e-16	7.27745e-05	-2.89098e-15
0.179167	1.11813e-15	0.572228	2.47705e-15	0.355287	5.42092e-16	0.000110508	-3.63674e-15
0.18125	6.85769e-16	0.577115	2.80397e-15	0.354431	1.35364e-15	9.91149e-05	-4.17731e-15
0.183333	2.55051e-16	0.582165	2.76317e-15	0.353792	1.8108e-15	4.77433e-05	-4.13929e-15
0.185417	-3.79209e-17	0.587348	1.99238e-15	0.353345	1.5311e-15	-8.61321e-06	-2.98883e-15
0.1875	0	0.592631	0	0.353063	0	0	0
0.189286	-0.00159157	0.597222	-1.13678e-15	0.352973	-6.79423e-16	0	2.13033e-16
0.191071	-0.000844217	0.601854	-1.28797e-15	0.352903	-1.01181e-15	0	1.35755e-15
0.192857	0.000721595	0.606511	-8.86546e-16	0.352875	-1.16138e-15	0	2.96158e-15
0.194643	0.00213948	0.611178	-2.4194e-16	0.352894	-1.22342e-15	0	4.64823e-15
0.196429	0.00287802	0.615838	4.36303e-16	0.352954	-1.24434e-15	0	6.13291e-15
0.198214	0.00273675	0.620477	1.01765e-15	0.35304	-1.23835e-15	0	7.21827e-15
0.2	0.0017563	0.62508	1.43239e-15	0.353132	-1.20082e-15	0	7.78721e-15
0.201786	0.000141911	0.62963	1.65601e-15	0.353205	-1.11878e-15	0	7.79417e-15
0.203571	-0.00180071	0.634113	1.69588e-15	0.353237	-9.78658e-16	0	7.2552e-15
0.205357	-0.00371794	0.638512	1.5801e-15	0.353204	-7.71746e-16	0	6.23692e-15
0.207143	-0.00525026	0.642813	1.34845e-15	0.353084	-4.97434e-16	0	4.84488e-15
0.208929	-0.00606449	0.646999	1.04514e-15	0.352862	-1.64697e-16	0	3.2115e-15
0.210714	-0.00587716	0.651055	7.13256e-16	0.352523	2.08018e-16	0	1.48403e-15
0.2125	-0.00447009	0.654964	3.90738e-16	0.352059	5.94164e-16	0	-1.87263e-16
0.214286	-0.00169874	0.658712	1.07739e-16	0.351465	9.61477e-16	0	-1.66027e-15
0.216071	0.00250544	0.662281	-1.14843e-16	0.350742	1.27508e-15	0	-2.81129e-15
0.217857	0.00813797	0.665658	-2.65787e-16	0.349893	1.50104e-15	0	-3.54407e-15
0.219643	0.0151287	0.668827	-3.43114e-16	0.348926	1.61007e-15	0	-3.79723e-15
0.221429	0.0233523	0.671774	-3.52936e-16	0.347853	1.58115e-15	0	-3.54981e-15
0.223214	0.0326422	0.674484	-3.07784e-16	0.346687	1.40478e-15	0	-2.82464e-15
0.225	0.0428049	0.676944	-2.24545e-16	0.345443	1.08547e-15	0	-1.68916e-15
0.226786	0.053636	0.67914	-1.22211e-16	0.344137	6.43421e-16	0	-2.5335e-16
0.228571	0.0649361	0.681062	-1.95728e-17	0.342785	1.14915e-16	0	1.33546e-15
0.230357	0.0765251	0.682696	6.69616e-17	0.341401	-4.48803e-16	0	2.9013e-15
0.232143	0.088255	0.684033	1.25255e-16	0.34	-9.84383e-16	0	4.25208e-15
0.233929	0.10002	0.685064	1.48884e-16	0.338593	-1.42129e-15	0	5.19626e-15
0.235714	0.111762	0.685778	1.37958e-16	0.337188	-1.68905e-15	0	5.56397e-15
0.2375	0.123474	0.686169	9.91573e-17	0.335791	-1.72713e-15	0	5.23289e-15
0.239286	0.135194	0.686229	4.48274e-17	0.334404	-1.49765e-15	0	4.15929e-15
0.241071	0.146996	0.685951	-9.04565e-18	0.333025	-1.0013e-15	0	2.41444e-15
0.242857	0.158971	0.68533	-4.61334e-17	0.331651	-2.96689e-16	0	2.26768e-16
0.244643	0.171206	0.684361	-5.45079e-17	0.330274	4.76607e-16	0	-1.96989e-15
0.246429	0.183741	0.68304	-3.29914e-17	0.328884	1.07099e-15	0	-3.48168e-15
0.248214	0.196533	0.681362	7.20901e-19	0.327473	1.09951e-15	0	-3.29336e-15
0.25	0.209393	0.679323	0	0.326031	0	0	0
0.254167	0.239709	0.67378	0	0.323009	4.7926e-16	0	0
0.258333	0.270135	0.665853	0	0.320147	8.13813e-16	0	0
0.2625	0.300526	0.655631	0	0.317453	1.02125e-15	0	0
0.266667	0.330739	0.643204	0	0.314934	1.11918e-15	0	0
0.270833	0.360629	0.628662	0	0.312596	1.12517e-15	0	0
0.275	0.390051	0.612095	0	0.310447	1.05684e-15	0	0
[truncated: 4,935 more rows]

## Sheet: 3Jayes1978
U (sqrt(g*l_h)	D (l_b)	l_f (l_b)	l_h (l_b)	m_f (BM)	lb (m)	c'_1
0.38628	1.18	0.79	0.89	0.61	0.61	0.00292979
footfall locations (l_b):	f_RFT	f_LFT	f_RHT	f_LHT
	1.10347	0.52325	-0.135669	-0.747594
initial kinematics:	x (l_b)	y (l_b)	θ (rad)	u (l_b/T)	v (l_b/T)	ω (rad/T)
	0	0.744209	-0.129795	1.14161	0.0544455	0.408575
	Ground Reaction Forces (BW)
time (T)	RF	LFT	LFL	RHT	RHL	LHT	LHL
0	0	0.563869	0	0	0	0.331336	0
0.005	-1.86546e-16	0.555825	1.2941e-15	-0.00152365	1.00677e-15	0.333674	-1.18717e-16
0.01	5.62027e-17	0.547049	9.88533e-16	0.000449942	3.73599e-16	0.336253	3.50698e-17
0.015	3.24604e-16	0.538664	1.58204e-16	0.0025363	-7.36757e-16	0.33976	1.98512e-16
0.02	4.23019e-16	0.531283	-6.08314e-16	0.00320661	-1.68467e-15	0.344355	2.53423e-16
0.025	2.93317e-16	0.525167	-1.0474e-15	0.00213855	-2.1895e-15	0.349905	1.72054e-16
0.03	-3.89984e-17	0.520337	-1.09939e-15	-0.000270018	-2.20194e-15	0.356146	-2.23871e-17
0.035	-5.04747e-16	0.516669	-8.2035e-16	-0.00325449	-1.80724e-15	0.362778	-2.83409e-16
0.04	-1.01953e-15	0.513964	-3.20221e-16	-0.00593034	-1.15439e-15	0.369523	-5.59613e-16
0.045	-1.50282e-15	0.511992	2.78456e-16	-0.0074557	-4.06684e-16	0.376149	-8.05917e-16
0.05	-1.88966e-15	0.510532	8.65892e-16	-0.00712911	2.90383e-16	0.382471	-9.89447e-16
0.055	-2.13648e-15	0.509388	1.35854e-15	-0.00443842	8.27493e-16	0.388347	-1.09158e-15
0.06	-2.2227e-15	0.508406	1.70406e-15	0.000925452	1.13934e-15	0.393665	-1.10736e-15
0.065	-2.14917e-15	0.507475	1.88045e-15	0.00907899	1.20469e-15	0.398325	-1.04331e-15
0.07	-1.93457e-15	0.506524	1.89159e-15	0.0199717	1.04104e-15	0.402231	-9.144e-16
0.075	-1.61067e-15	0.505519	1.76079e-15	0.0334199	6.95912e-16	0.40528	-7.40662e-16
0.08	-1.21715e-15	0.504455	1.52378e-15	0.0491435	2.36422e-16	0.407357	-5.44062e-16
0.085	-7.96436e-16	0.503347	1.22187e-15	0.0668014	-2.61473e-16	0.408336	-3.45745e-16
0.09	-3.8914e-16	0.502223	8.96152e-16	0.0860235	-7.23053e-16	0.408083	-1.63906e-16
0.095	-3.02565e-17	0.501114	5.8287e-16	0.106436	-1.08341e-15	0.406464	-1.23523e-17
0.1	2.53617e-16	0.500046	3.10313e-16	0.127685	-1.29405e-15	0.403352	1.00247e-16
0.105	4.4598e-16	0.499041	9.71222e-17	0.149442	-1.3271e-15	0.398639	1.70479e-16
0.11	5.41041e-16	0.498109	-4.80599e-17	0.171423	-1.17721e-15	0.392246	1.99758e-16
0.115	5.43302e-16	0.497248	-1.25821e-16	0.193381	-8.61035e-16	0.384127	1.93486e-16
0.12	4.66249e-16	0.496448	-1.44357e-16	0.215107	-4.14598e-16	0.374278	1.59931e-16
0.125	3.30327e-16	0.495688	-1.17286e-16	0.236427	1.11052e-16	0.362737	1.08965e-16
0.13	1.60397e-16	0.494945	-6.12022e-17	0.257194	6.5557e-16	0.349585	5.07957e-17
0.135	-1.70907e-17	0.494196	6.76691e-18	0.277277	1.15582e-15	0.334942	-5.18655e-18
0.14	-1.76956e-16	0.493423	7.11345e-17	0.29656	1.55261e-15	0.318959	-5.13569e-17
0.145	-2.97957e-16	0.49262	1.19783e-16	0.314928	1.79718e-15	0.301808	-8.25164e-17
0.15	-3.65026e-16	0.491798	1.451e-16	0.332271	1.85667e-15	0.283676	-9.62296e-17
0.155	-3.70889e-16	0.490989	1.44449e-16	0.348475	1.71833e-15	0.264746	-9.28232e-17
0.16	-3.16879e-16	0.490245	1.19974e-16	0.363424	1.39174e-15	0.245197	-7.50642e-17
0.165	-2.12849e-16	0.489647	7.77862e-17	0.377006	9.08944e-16	0.225188	-4.75644e-17
0.17	-7.61143e-17	0.489295	2.66691e-17	0.389115	3.22137e-16	0.204861	-1.59848e-17
0.175	7.05682e-17	0.489313	-2.35483e-17	0.399656	-3.01147e-16	0.184337	1.38681e-17
0.18	2.0189e-16	0.489838	-6.37216e-17	0.408555	-8.85104e-16	0.163727	3.69448e-17
0.185	2.93566e-16	0.491013	-8.70003e-17	0.415764	-1.35471e-15	0.143144	4.97401e-17
0.19	3.26318e-16	0.49298	-9.00768e-17	0.421266	-1.64609e-15	0.122716	5.08529e-17
0.195	2.89871e-16	0.495866	-7.3858e-17	0.425079	-1.71727e-15	0.102615	4.12218e-17
0.2	1.86442e-16	0.499772	-4.33901e-17	0.427258	-1.55817e-15	0.0830742	2.39654e-17
0.205	3.3076e-17	0.504757	-6.94324e-18	0.427893	-1.19807e-15	0.0644122	3.79839e-18
0.21	-1.37955e-16	0.510833	2.57203e-17	0.4271	-7.08782e-16	0.0470444	-1.39473e-17
0.215	-2.81645e-16	0.517949	4.57261e-17	0.425016	-2.00931e-16	0.0314803	-2.45948e-17
0.22	-3.46726e-16	0.525992	4.77484e-17	0.421784	1.89395e-16	0.0182964	-2.54896e-17
0.225	-2.87407e-16	0.534782	3.23508e-17	0.417547	3.27038e-16	0.00807024	-1.71492e-17
0.23	-8.18232e-17	0.54409	7.11353e-18	0.412433	1.21084e-16	0.00126305	-3.74631e-18
0.235	2.41164e-16	0.553654	-1.46816e-17	0.406557	-4.1045e-16	-0.00196883	7.68485e-18
0.24	5.64961e-16	0.56322	-1.94412e-17	0.400027	-1.04951e-15	-0.00205561	1.01181e-17
0.245	6.36002e-16	0.572596	-4.81139e-18	0.392976	-1.25479e-15	-0.000414543	2.49061e-18
0.25	0	0.581732	0	0.385614	0	-2.22045e-15	0
0.2525	-0.00249508	0.586204	0	0.382007	0	-4.58788e-16	0
0.255	-0.00283672	0.590558	0	0.3783	0	7.1888e-16	0
0.2575	-0.00133594	0.594771	0	0.374541	0	1.44148e-15	0
0.26	0.00173364	0.598818	0	0.370779	0	1.82038e-15	0
0.2625	0.00613327	0.602676	0	0.367055	0	1.95045e-15	0
0.265	0.0116567	0.606325	0	0.363408	0	1.91125e-15	0
0.2675	0.0181277	0.609743	0	0.35987	0	1.76808e-15	0
0.27	0.0253975	0.612909	0	0.356472	0	1.57313e-15	0
0.2725	0.0333427	0.615807	0	0.353238	0	1.36659e-15	0
0.275	0.0418624	0.618417	0	0.350191	0	1.17774e-15	0
0.2775	0.0508759	0.620723	0	0.347347	0	1.02609e-15	0
0.28	0.0603203	0.62271	0	0.34472	0	9.22485e-16	0
0.2825	0.0701482	0.624362	0	0.342317	0	8.70219e-16	0
0.285	0.0803249	0.625666	0	0.340145	0	8.66139e-16	0
0.2875	0.0908262	0.626609	0	0.338204	0	9.01774e-16	0
0.29	0.101636	0.62718	0	0.33649	0	9.64438e-16	0
0.2925	0.112744	0.627367	0	0.334997	0	1.03835e-15	0
0.295	0.124141	0.627162	0	0.333713	0	1.10573e-15	0
0.2975	0.135823	0.626555	0	0.332624	0	1.14795e-15	0
0.3	0.147778	0.625539	0	0.33171	0	1.14662e-15	0
0.3025	0.159996	0.624107	0	0.330949	0	1.08469e-15	0
0.305	0.172456	0.622254	0	0.330313	0	9.47584e-16	0
0.3075	0.185129	0.619975	0	0.329772	0	7.24327e-16	0
0.31	0.197975	0.617267	0	0.329291	0	4.08626e-16	0
0.3125	0.21094	0.614126	0	0.328833	0	0	0
0.316667	0.232856	0.608227	0	0.327478	0	0	0
0.320833	0.254883	0.600944	0	0.326187	0	0	0
0.325	0.276937	0.592329	0	0.324962	0	0	0
0.329167	0.298937	0.582432	0	0.323807	0	0	0
0.333333	0.320803	0.571302	0	0.322726	0	0	0
0.3375	0.342451	0.558991	0	0.321723	0	0	0
0.341667	0.363801	0.545548	0	0.3208	0	0	0
0.345833	0.384771	0.531023	0	0.319961	0	0	0
0.35	0.405278	0.515468	0	0.319211	0	0	0
0.354167	0.425242	0.498932	0	0.318552	0	0	0
0.358333	0.444581	0.481466	0	0.317988	0	0	0
0.3625	0.463214	0.46312	0	0.317523	0	0	0
0.366667	0.481057	0.443945	0	0.31716	0	0	0
0.370833	0.498031	0.423989	0	0.316903	0	0	0
0.375	0.514053	0.403305	0	0.316756	0	0	0
0.378125	0.525411	0.387375	0	0.316716	0	0	0
0.38125	0.536197	0.371125	0	0.316716	0	0	0
0.384375	0.546393	0.354593	0	0.316757	0	0	0
0.3875	0.55598	0.337821	0	0.316841	0	0	0
0.390625	0.564944	0.32085	0	0.316968	0	0	0
0.39375	0.573271	0.303722	0	0.317139	0	0	0
0.396875	0.580952	0.286478	0	0.317352	0	0	0
0.4	0.587978	0.269161	0	0.317608	0	0	0
0.403125	0.594344	0.251814	0	0.317906	0	0	0
0.40625	0.600046	0.234481	0	0.318243	0	0	0
0.409375	0.605083	0.217203	0	0.318617	0	0	0
0.4125	0.609456	0.200027	0	0.319027	0	0	0
0.415625	0.613169	0.182995	0	0.319469	0	0	0
0.41875	0.616228	0.166154	0	0.319939	0	0	0
0.421875	0.61864	0.149548	0	0.320434	0	0	0
0.425	0.620417	0.133223	0	0.32095	0	0	0
0.428125	0.621572	0.117226	0	0.321481	0	0	0
0.43125	0.622118	0.101602	0	0.322022	0	0	0
0.434375	0.622075	0.0863993	0	0.322569	0	0	0
0.4375	0.621461	0.0716647	0	0.323113	0	0	0
0.439583	0.620747	0.0635065	0	0.323479	0	1.64391e-15	2.27751e-16
0.441667	0.619796	0.053653	0	0.323844	0	2.50225e-15	1.6873e-16
0.44375	0.618615	0.0432394	0	0.32422	0	2.77791e-15	-8.57536e-18
0.445833	0.617213	0.0331042	0	0.324613	0	2.6443e-15	-1.93137e-16
0.447917	0.615602	0.0238325	0	0.325023	0	2.24706e-15	-3.20103e-16
0.45	0.61379	0.0157965	0	0.325449	0	1.70572e-15	-3.60529e-16
0.452083	0.611789	0.00919277	0	0.325888	0	1.11548e-15	-3.12121e-16
0.454167	0.609609	0.00407728	0	0.326334	0	5.49095e-16	-1.90989e-16
0.45625	0.607263	0.000396561	0	0.32678	0	5.87788e-17	-2.44205e-17
0.458333	0.60476	-0.00198344	0	0.327217	0	-3.21761e-16	1.5534e-16
0.460417	0.602114	-0.00325166	0	0.327639	0	-5.75242e-16	3.16292e-16
0.4625	0.599335	-0.00362916	0	0.328038	0	-6.98644e-16	4.30873e-16
0.464583	0.596437	-0.00334932	0	0.328405	0	-7.00962e-16	4.79134e-16
0.466667	0.593432	-0.00264088	0	0.328736	0	-6.00888e-16	4.50905e-16
0.46875	0.590331	-0.00171411	0	0.329024	0	-4.24415e-16	3.46945e-16
0.470833	0.587147	-0.000749747	0	0.329266	0	-2.02363e-16	1.79083e-16
0.472917	0.583892	0.000109049	0	0.32946	0	3.21679e-17	-3.06607e-17
0.475	0.580579	0.000761762	0	0.329606	0	2.46431e-16	-2.51958e-16
0.477083	0.57722	0.0011527	0	0.329704	0	4.10733e-16	-4.49081e-16
0.479167	0.573827	0.0012702	0	0.32976	0	5.01212e-16	-5.84809e-16
0.48125	0.570413	0.0011429	0	0.329776	0	5.02702e-16	-6.25362e-16
0.483333	0.56699	0.000833032	0	0.329761	0	4.11663e-16	-5.4634e-16
0.485417	0.563571	0.000426842	0	0.329724	0	2.39192e-16	-3.39674e-16
0.4875	0.560167	2.1983e-05	0	0.329674	0	1.41139e-17	-2.16005e-17
0.489583	0.556792	-0.000287985	0	0.329623	0	-2.13854e-16	3.58367e-16
0.491667	0.553458	-0.00043206	0	0.329584	0	-3.70861e-16	7.07437e-16
0.49375	0.550177	-0.000383198	0	0.329571	0	-3.55604e-16	8.78537e-16
0.495833	0.546963	-0.000182673	0	0.329598	0	-3.59284e-17	6.58294e-16
0.497917	0.543828	3.26368e-05	0	0.329679	0	7.54639e-16	-2.46004e-16
0.5	0.540785	0	0	0.329827	0	2.22045e-15	-2.22045e-15
0.5025	0.537208	0	0	0.330041	0	2.17981e-15	0.000148881
0.505	0.533844	0	0	0.330434	0	1.68771e-15	0.000143433
0.5075	0.530717	0	0	0.331029	0	9.54757e-16	5.6058e-05
0.51	0.527846	0	0	0.331841	0	1.42448e-16	-5.88309e-05
0.5125	0.525241	0	0	0.332882	0	-6.317e-16	-0.000162838
0.515	0.522909	0	0	0.334153	0	-1.28906e-15	-0.000231611
0.5175	0.52085	0	0	0.335656	0	-1.78476e-15	-0.000252861
0.52	0.519061	0	0	0.337383	0	-2.10259e-15	-0.000224396
0.5225	0.517532	0	0	0.339325	0	-2.24992e-15	-0.000152139
0.525	0.516251	0	0	0.341466	0	-2.2525e-15	-4.81577e-05
0.5275	0.515203	0	0	0.343791	0	-2.14946e-15	7.13128e-05
0.53	0.514369	0	0	0.346277	0	-1.98811e-15	0.000187842
0.5325	0.513729	0	0	0.348902	0	-1.81888e-15	0.000282781
0.535	0.513259	0	0	0.351641	0	-1.6902e-15	0.000339236
0.5375	0.512935	0	0	0.354468	0	-1.64338e-15	0.000344042
0.54	0.51273	0	0	0.357354	0	-1.70748e-15	0.00028974
0.5425	0.51262	0	0	0.360272	0	-1.89427e-15	0.000176549
0.545	0.512577	0	0	0.363193	0	-2.19302e-15	1.43419e-05
0.5475	0.512575	0	0	0.366089	0	-2.56548e-15	-0.000175379
0.55	0.512588	0	0	0.368932	0	-2.94071e-15	-0.00035751
0.5525	0.512594	0	0	0.371696	0	-3.20999e-15	-0.000481368
0.555	0.512568	0	0	0.374357	0	-3.22173e-15	-0.00047872
0.5575	0.512492	0	0	0.376893	0	-2.77631e-15	-0.000261803
0.56	0.512346	0	0	0.379284	0	-1.62101e-15	0.000278645
0.5625	0.512116	0	0	0.381514	0	5.55112e-16	0.00127536
0.565	0.511723	0	0	0.383559	0	1.90239e-16	0.00901548
0.5675	0.511245	0	0	0.385388	0	1.87888e-17	0.017168
0.57	0.510704	0	0	0.386978	0	-1.71651e-17	0.0257076
0.5725	0.510118	0	0	0.38831	0	3.44327e-17	0.0346088
0.575	0.509503	0	0	0.389365	0	1.34821e-16	0.0438459
0.5775	0.50887	0	0	0.390125	0	2.53621e-16	0.0533927
0.58	0.508232	0	0	0.390574	0	3.68036e-16	0.063223
0.5825	0.507595	0	0	0.390697	0	4.62052e-16	0.0733106
0.585	0.506969	0	0	0.390482	0	5.25639e-16	0.083629
0.5875	0.506356	0	0	0.389916	0	5.53945e-16	0.0941517
0.59	0.505761	0	0	0.388989	0	5.46503e-16	0.104852
0.5925	0.505185	0	0	0.387693	0	5.06427e-16	0.115704
0.595	0.504631	0	0	0.386019	0	4.39612e-16	0.126681
0.5975	0.504098	0	0	0.383962	0	3.53936e-16	0.137757
0.6	0.503586	0	0	0.381516	0	2.58456e-16	0.148905
0.6025	0.503094	0	0	0.378678	0	1.62612e-16	0.1601
0.605	0.502621	0	0	0.375446	0	7.54244e-17	0.171317
0.6075	0.502167	0	0	0.371818	0	4.69401e-18	0.182529
0.61	0.501729	0	0	0.367797	0	-4.37971e-17	0.193712
0.6125	0.501309	0	0	0.363382	0	-6.70865e-17	0.204842
0.615	0.500905	0	0	0.358578	0	-6.58312e-17	0.215894
0.6175	0.500519	0	0	0.353389	0	-4.51082e-17	0.226844
0.62	0.500154	0	0	0.347821	0	-1.52141e-17	0.23767
0.6225	0.499811	0	0	0.34188	0	7.53431e-18	0.248348
0.625	0.499497	0	0	0.335575	0	0	0.258857
0.628125	0.499162	0	0	0.327215	0	0	0.271719
0.63125	0.49895	0	0	0.31831	0	0	0.28425
0.634375	0.49882	0	0	0.308887	0	0	0.296409
0.6375	0.49874	0	0	0.298981	0	0	0.308159
0.640625	0.498679	0	0	0.288626	0	0	0.319463
0.64375	0.498614	0	0	0.277855	0	0	0.330291
0.646875	0.498525	0	0	0.266708	0	0	0.340611
0.65	0.498398	0	0	0.255223	0	0	0.350398
0.653125	0.498225	0	0	0.243441	0	0	0.359628
0.65625	0.498	0	0	0.231404	0	0	0.36828
0.659375	0.497725	0	0	0.219157	0	0	0.376335
0.6625	0.497406	0	0	0.206745	0	0	0.383779
0.665625	0.497054	0	0	0.194215	0	0	0.390599
0.66875	0.496685	0	0	0.181617	0	0	0.396785
0.671875	0.49632	0	0	0.169001	0	0	0.402331
0.675	0.495985	0	0	0.156421	0	0	0.407233
0.678125	0.49571	0	0	0.143929	0	0	0.41149
0.68125	0.495533	0	0	0.131583	0	0	0.415104
0.684375	0.495494	0	0	0.11944	0	0	0.41808
0.6875	0.495639	0	0	0.107559	0	0	0.420425
0.69	0.495869	0	9.15027e-16	0.0981172	0	0	0.421854
0.6925	0.496311	0	8.83283e-16	0.0890861	0	0	0.422896
0.695	0.496991	0	3.45962e-16	0.0804065	0	0	0.423557
0.6975	0.497932	0	-3.63939e-16	0.0720444	0	0	0.423846
0.7	0.499147	0	-1.01e-15	0.0639867	0	0	0.423773
0.7025	0.500648	0	-1.44075e-15	0.0562387	0	0	0.423348
0.705	0.502437	0	-1.57808e-15	0.0488204	0	0	0.422586
0.7075	0.504516	0	-1.40558e-15	0.0417635	0	0	0.421499
0.71	0.50688	0	-9.56938e-16	0.0351084	0	0	0.420105
0.7125	0.509519	0	-3.04346e-16	0.0289008	0	0	0.418418
0.715	0.512424	0	4.53153e-16	0.0231885	0	0	0.416458
0.7175	0.515578	0	1.20127e-15	0.0180184	0	0	0.414243
0.72	0.518965	0	1.82208e-15	0.0134333	0	0	0.411793
0.7225	0.522565	0	2.20567e-15	0.00946855	0	0	0.409128
0.725	0.526357	0	2.26172e-15	0.0061489	0	0	0.406269
0.7275	0.530319	0	1.93114e-15	0.0034855	0	0	0.403239
0.73	0.534426	0	1.19769e-15	0.00147256	0	0	0.40006
0.7325	0.538657	0	9.96105e-17	8.42548e-05	0	0	0.396754
0.735	0.542985	0	-1.25879e-15	-0.000728534	0	0	0.393346
0.7375	0.547389	0	-2.69549e-15	-0.00104133	0	0	0.389859
0.74	0.551845	0	-3.93915e-15	-0.00095929	0	0	0.386317
0.7425	0.556332	0	-4.61748e-15	-0.000620335	0	0	0.382743
0.745	0.560831	0	-4.24564e-15	-0.000198377	0	0	0.379162
0.7475	0.565322	0	-2.21461e-15	9.35306e-05	0	0	0.375598
0.75	0.569792	0	2.22045e-15	-2.22045e-15	0	0	0.372074
0.755556	0.579171	0	0.000578645	-7.23306e-16	0	-2.01663e-16	0.36384
0.761111	0.588843	0	-3.09238e-06	-3.78468e-18	0	-2.16985e-18	0.357156
0.766667	0.597855	0	0.00222836	2.54832e-16	0	2.25507e-16	0.351719
0.772222	0.605691	0	0.00927734	2.67365e-16	0	3.24887e-16	0.347265
0.777778	0.612101	0	0.0217988	1.72455e-16	0	2.70017e-16	0.343571
0.783333	0.61698	0	0.0395793	5.33195e-17	0	1.03366e-16	0.340454
0.788889	0.620284	0	0.0619007	-4.57744e-17	0	-1.0693e-16	0.33777
0.794444	0.621982	0	0.0878066	-1.06666e-16	0	-2.94449e-16	0.335406
0.8	0.622029	0	0.116288	-1.27524e-16	0	-4.09974e-16	0.333278
0.805556	0.620354	0	0.146405	-1.15622e-16	0	-4.28094e-16	0.331328
0.811111	0.616866	0	0.177358	-8.22048e-17	0	-3.47498e-16	0.329517
0.816667	0.611463	0	0.208519	-3.90334e-17	0	-1.87104e-16	0.327822
0.822222	0.60404	0	0.239436	3.73373e-18	0	2.01858e-17	0.32623
0.827778	0.594513	0	0.269813	3.86508e-17	0	2.34688e-16	0.324738
0.833333	0.582821	0	0.299489	6.13438e-17	0	4.16997e-16	0.323349
0.838889	0.568947	0	0.328396	7.03483e-17	0	5.34086e-16	0.322067
0.844444	0.552915	0	0.356523	6.66145e-17	0	5.63914e-16	0.320898
0.85	0.5348	0	0.383889	5.28322e-17	0	4.98219e-16	0.319849
0.855556	0.51472	0	0.410504	3.26986e-17	0	3.43408e-16	0.318926
0.861111	0.492837	0	0.436355	1.02205e-17	0	1.19586e-16	0.318135
0.866667	0.469345	0	0.461385	-1.08832e-17	0	-1.4202e-16	0.317478
0.872222	0.444464	0	0.485491	-2.76369e-17	0	-4.02948e-16	0.316961
0.877778	0.418423	0	0.50852	-3.80983e-17	0	-6.22247e-16	0.316587
0.883333	0.391455	0	0.530281	-4.14808e-17	0	-7.6163e-16	0.316357
0.888889	0.363788	0	0.550554	-3.81181e-17	0	-7.905e-16	0.316274
0.894444	0.335631	0	0.569106	-2.92946e-17	0	-6.90369e-16	0.316341
0.9	0.307178	0	0.585715	-1.69734e-17	0	-4.58179e-16	0.316559
0.905556	0.278604	0	0.600184	-3.46014e-18	0	-1.0811e-16	0.31693
0.911111	0.25007	0	0.612359	8.95551e-18	0	3.28439e-16	0.31745
0.916667	0.221732	0	0.622146	1.83379e-17	0	8.04922e-16	0.318117
0.922222	0.193753	0	0.629517	2.33844e-17	0	1.26381e-15	0.318921
0.927778	0.166317	0	0.634519	2.36088e-17	0	1.64273e-15	0.319848
0.933333	0.139648	0	0.637265	1.94053e-17	0	1.88232e-15	0.320878
0.938889	0.114027	0	0.637927	1.19743e-17	0	1.93506e-15	0.321981
0.944444	0.0897972	0	0.636725	3.11156e-18	0	1.7745e-15	0.323122
0.95	0.0673785	0	0.633897	-5.12664e-18	0	1.40357e-15	0.324258
0.955556	0.0472531	0	0.629683	-1.08462e-17	0	8.60552e-16	0.325342
0.961111	0.0299444	0	0.624296	-1.2769e-17	0	2.21029e-16	0.326327
0.966667	0.0159677	0	0.617907	-1.06349e-17	0	-4.06534e-16	0.327172
0.972222	0.00574994	0	0.610628	-5.44163e-18	0	-8.94059e-16	0.327854
0.977778	-0.000490368	0	0.602522	6.201e-19	0	-1.11908e-15	0.328378
0.983333	-0.00291407	0	0.593629	4.71191e-18	0	-1.00539e-15	0.328802
0.988889	-0.00229378	0	0.584026	4.58648e-18	0	-5.83192e-16	0.329255
0.994444	-0.000320725	0	0.573932	7.72322e-19	0	-7.32229e-17	0.329973
1	0	0	0.563869	0	0	0	0.331336
0.297656	0.503304	0	5.11012e-16	-2.63145e-15	2.77652e-16	0	0.646748
0.298438	0.503837	0	6.08044e-16	-2.73589e-15	4.49704e-16	0	0.632653
0.299219	0.504326	0	4.29287e-16	-2.60737e-15	5.36887e-16	0	0.618252
0.3	0.504778	0	9.45366e-17	-2.31206e-15	5.5805e-16	0	0.603609
0.300781	0.505204	0	-2.94797e-16	-1.90869e-15	5.3016e-16	0	0.588787
0.301563	0.505611	0	-6.55695e-16	-1.4485e-15	4.68299e-16	0	0.573849
0.302344	0.506003	0	-9.23529e-16	-9.75299e-16	3.85667e-16	0	0.558859
0.303125	0.506386	0	-1.05206e-15	-5.2543e-16	2.9358e-16	0	0.543881
0.303906	0.506762	0	-1.01344e-15	-1.27784e-16	2.01473e-16	0	0.528979
0.304688	0.507134	0	-7.98205e-16	1.96205e-16	1.16896e-16	0	0.514217
0.305469	0.507501	0	-4.15291e-16	4.32556e-16	4.55158e-17	0	0.499659
0.30625	0.507862	0	1.07983e-16	5.74748e-16	-8.88233e-18	0	0.48537
0.307031	0.508215	0	7.25907e-16	6.23711e-16	-4.43973e-17	0	0.471412
0.307812	0.508556	0	1.37438e-15	5.87833e-16	-6.10107e-17	0	0.457852
0.308594	0.50888	0	1.97091e-15	4.82956e-16	-6.05873e-17	0	0.444754
0.309375	0.509181	0	2.41462e-15	3.32381e-16	-4.6875e-17	0	0.432181
0.310156	0.509449	0	2.58624e-15	1.6686e-16	-2.55047e-17	0	0.4202
0.310937	0.509678	0	2.34811e-15	2.46034e-17	-3.9902e-18	0	0.408874
0.311719	0.509854	0	1.54417e-15	-4.87235e-17	8.27139e-18	0	0.398268
0.3125	0.509967	0	0	0	0	0	0.388449
0.314286	0.510276	0	0	-1.79054e-15	0	0	0.368422
0.316071	0.510636	0	0	-2.29233e-15	0	0	0.354579
0.317857	0.51099	0	0	-2.04724e-15	0	0	0.345506
0.319643	0.511306	0	0	-1.43302e-15	0	0	0.340019
0.321429	0.511571	0	0	-6.98194e-16	0	0	0.337143
0.323214	0.511784	0	0	7.75037e-18	0	0	0.336084
0.325	0.511951	0	0	6.08534e-16	0	0	0.336215
0.326786	0.512086	0	0	1.07934e-15	0	0	0.337048
0.328571	0.512199	0	0	1.42886e-15	0	0	0.338218
0.330357	0.512304	0	0	1.68479e-15	0	0	0.339464
0.332143	0.512409	0	0	1.8825e-15	0	0	0.340614
0.333929	0.512521	0	0	2.05665e-15	0	0	0.341564
0.335714	0.512643	0	0	2.23525e-15	0	0	0.342267
0.3375	0.512774	0	0	2.43612e-15	0	0	0.342722
0.339286	0.512909	0	0	2.66525e-15	0	0	0.342955
0.341071	0.513043	0	0	2.91684e-15	0	0	0.343014
0.342857	0.513168	0	0	3.17473e-15	0	0	0.342959
0.344643	0.513275	0	0	3.41489e-15	0	0	0.342851
0.346429	0.513357	0	0	3.60867e-15	0	0	0.342747
0.348214	0.513409	0	0	3.72652e-15	0	0	0.342695
0.35	0.513425	0	0	3.74189e-15	0	0	0.34273
0.351786	0.513408	0	0	3.63499e-15	0	0	0.342871
0.353571	0.513359	0	0	3.3961e-15	0	0	0.34312
0.355357	0.513287	0	0	3.02818e-15	0	0	0.343461
0.357143	0.513201	0	0	2.54836e-15	0	0	0.343866
0.358929	0.513114	0	0	1.98823e-15	0	0	0.344294
0.360714	0.51304	0	0	1.39236e-15	0	0	0.344696
0.3625	0.51299	0	0	8.14946e-16	0	0	0.345027
0.364286	0.512973	0	0	3.142e-16	0	0	0.345247
0.366071	0.512986	0	0	-5.57888e-17	0	0	0.345333
0.367857	0.513016	0	0	-2.56052e-16	0	0	0.345292
0.369643	0.513029	0	0	-2.76875e-16	0	0	0.345174
0.371429	0.512966	0	0	-1.55375e-16	0	0	0.345082
0.373214	0.512733	0	0	3.18035e-18	0	0	0.345191
0.375	0.512194	0	0	0	0	0	0.345769
0.377083	0.512192	0	-2.27751e-16	0	0	0	0.345851
0.379167	0.512088	0	-1.6873e-16	0	0	0	0.345934
0.38125	0.511911	0	8.57536e-18	0	0	0	0.346017
0.383333	0.511684	0	1.93137e-16	0	0	0	0.346097
0.385417	0.511426	0	3.20103e-16	0	0	0	0.346172
0.3875	0.511147	0	3.60529e-16	0	0	0	0.346242
0.389583	0.510856	0	3.12121e-16	0	0	0	0.346304
0.391667	0.510557	0	1.90989e-16	0	0	0	0.346358
0.39375	0.510251	0	2.44205e-17	0	0	0	0.346404
0.395833	0.509938	0	-1.5534e-16	0	0	0	0.34644
0.397917	0.509616	0	-3.16292e-16	0	0	0	0.346466
0.4	0.509281	0	-4.30873e-16	0	0	0	0.346482
0.402083	0.508931	0	-4.79134e-16	0	0	0	0.346488
0.404167	0.508561	0	-4.50905e-16	0	0	0	0.346483
0.40625	0.508169	0	-3.46945e-16	0	0	0	0.346467
0.408333	0.507751	0	-1.79083e-16	0	0	0	0.346441
0.410417	0.507306	0	3.06607e-17	0	0	0	0.346404
0.4125	0.506834	0	2.51958e-16	0	0	0	0.346357
0.414583	0.506334	0	4.49081e-16	0	0	0	0.346299
0.416667	0.50581	0	5.84809e-16	0	0	0	0.346231
0.41875	0.505264	0	6.25362e-16	0	0	0	0.346153
0.420833	0.504701	0	5.4634e-16	0	0	0	0.346065
0.422917	0.504127	0	3.39674e-16	0	0	0	0.345967
0.425	0.503551	0	2.16005e-17	0	0	0	0.345859
0.427083	0.502979	0	-3.58367e-16	0	0	0	0.345741
0.429167	0.502421	0	-7.07437e-16	0	0	0	0.345614
0.43125	0.501887	0	-8.78537e-16	0	0	0	0.345477
0.433333	0.501386	0	-6.58294e-16	0	0	0	0.345331
0.435417	0.500927	0	2.46004e-16	0	0	0	0.345176
0.4375	0.500519	0	2.22045e-15	0	0	0	0.345011
0.439286	0.499831	0	1.89926e-15	0	0	0	0.344904
0.441071	0.498232	0	2.07339e-15	0	0	0	0.344709
0.442857	0.496662	0	2.32034e-15	0	0	0	0.344486
0.444643	0.4956	0	2.41003e-15	0	0	0	0.344269
0.446429	0.495187	0	2.25202e-15	0	0	0	0.344072
0.448214	0.495337	0	1.85126e-15	0	0	0	0.343897
0.45	0.495822	0	1.27165e-15	0	0	0	0.343736
0.451786	0.496352	0	6.06797e-16	0	0	0	0.34358
0.453571	0.496631	0	-4.26435e-17	0	0	0	0.343416
0.455357	0.496407	0	-5.85631e-16	0	0	0	0.343234
0.457143	0.495502	0	-9.52107e-16	0	0	0	0.343024
0.458929	0.493841	0	-1.09964e-15	0	0	0	0.342783
0.460714	0.491462	0	-1.01599e-15	0	0	0	0.342509
0.4625	0.48852	0	-7.18223e-16	0	0	0	0.342207
0.464286	0.485282	0	-2.48999e-16	0	0	0	0.341882
0.466071	0.482121	0	3.29358e-16	0	0	0	0.341546
0.467857	0.479495	0	9.4235e-16	0	0	0	0.341209
0.469643	0.477929	0	1.51175e-15	0	0	0	0.340884
0.471429	0.477987	0	1.96438e-15	0	0	0	0.340584
0.473214	0.480248	0	2.24058e-15	0	0	0	0.340319
0.475	0.485278	0	2.30174e-15	0	0	0	0.340097
0.476786	0.493597	0	2.13629e-15	0	0	0	0.339924
0.478571	0.505654	0	1.76354e-15	0	0	0	0.3398
0.480357	0.521804	0	1.23462e-15	0	0	0	0.339721
0.482143	0.542278	0	6.30135e-16	0	0	0	0.33968
0.483929	0.567169	0	5.36002e-17	0	0	0	0.339666
0.485714	0.596416	0	-3.79683e-16	0	0	0	0.339666
0.4875	0.629797	0	-5.59119e-16	0	0	0	0.339664
0.489286	0.666931	0	-4.01235e-16	0	0	0	0.33965
0.491071	0.707282	0	1.21344e-16	0	0	0	0.339615
0.492857	0.750179	0	9.43725e-16	0	0	0	0.339564
0.494643	0.794844	0	1.86478e-15	0	0	0	0.339513
0.496429	0.840433	0	2.49469e-15	0	0	0	0.339503
0.498214	0.886088	0	2.19353e-15	0	0	0	0.339599
0.5	0.931003	0	0	0	0	0	0.339908
0.501042	0.956674	0	7.81693e-16	0	0	0	0.339699
0.502083	0.981716	0	1.15543e-15	0	0	0	0.339531
0.503125	1.00599	0	1.20667e-15	0	0	0	0.339394
0.504167	1.02937	0	1.02086e-15	0	0	0	0.339277
0.505208	1.0517	0	6.83456e-16	0	0	0	0.339167
0.50625	1.07286	0	2.79912e-16	0	0	0	0.339053
0.507292	1.0927	0	-1.04318e-16	0	0	0	0.338924
0.508333	1.11109	0	-3.83781e-16	0	0	0	0.338769
0.509375	1.12789	0	-4.73023e-16	0	0	0	0.338577
0.510417	1.14297	0	-2.86591e-16	0	0	0	0.338335
0.511458	1.15618	0	2.60969e-16	0	0	0	0.338033
0.5125	1.16739	0	1.25511e-15	0	0	0	0.337659
0.513542	1.17647	0	2.78129e-15	0	0	0	0.337202
0.514583	1.18327	0	4.92495e-15	0	0	0	0.33665
0.515625	1.18766	0	7.77156e-15	0	0	0	0.335993
0.516406	1.18926	0	0.0156265	0	6.3039e-16	0	0.335149
0.517188	1.18939	0	0.0341272	0	7.72799e-16	0	0.334208
0.517969	1.18799	0	0.0552985	0	5.65277e-16	0	0.333176
0.51875	1.18499	0	0.0789402	0	1.29926e-16	0	0.332062
0.519531	1.18037	0	0.104855	0	-4.27102e-16	0	0.330875
0.520312	1.17407	0	0.132849	0	-1.0156e-15	0	0.329622
0.521094	1.16606	0	0.16273	0	-1.56131e-15	0	0.328311
0.521875	1.15634	0	0.194312	0	-2.00593e-15	0	0.326951
0.522656	1.14487	0	0.227409	0	-2.30708e-15	0	0.32555
0.523438	1.13165	0	0.26184	0	-2.43837e-15	0	0.324116
0.524219	1.11668	0	0.297427	0	-2.38931e-15	0	0.322658
0.525	1.09996	0	0.333994	0	-2.16541e-15	0	0.321183
0.525781	1.08152	0	0.371369	0	-1.78807e-15	0	0.319701
0.526563	1.06137	0	0.409382	0	-1.29469e-15	0	0.31822
0.527344	1.03954	0	0.447869	0	-7.38582e-16	0	0.316747
0.528125	1.01607	0	0.486667	0	-1.8903e-16	0	0.315293
0.528906	0.990999	0	0.525615	0	2.68748e-16	0	0.313865
0.529687	0.964385	0	0.564557	0	5.33583e-16	0	0.312471
0.530469	0.936286	0	0.603341	0	4.88355e-16	0	0.311121
0.53125	0.906767	0	0.641815	0	0	0	0.309824
0.532031	0.875951	0	0.67984	0	2.49887e-15	0	0.308566
0.532813	0.843843	0	0.717292	0	4.04733e-15	0	0.307348
0.533594	0.810549	0	0.754041	0	4.83198e-15	0	0.306179
0.534375	0.776177	0	0.789967	0	5.02245e-15	0	0.305062
0.535156	0.740842	0	0.824954	0	4.77144e-15	0	0.304005
0.535937	0.704664	0	0.858896	0	4.21469e-15	0	0.30301
0.536719	0.667767	0	0.891695	0	3.471e-15	0	0.302083
0.5375	0.630281	0	0.923259	0	2.64222e-15	0	0.301227
0.538281	0.592341	0	0.953504	0	1.81326e-15	0	0.300445
0.539062	0.554086	0	0.982353	0	1.05206e-15	0	0.29974
0.539844	0.515662	0	1.00974	0	4.09642e-16	0	0.299113
0.540625	0.477218	0	1.0356	0	-7.9941e-17	0	0.298567
0.541406	0.438908	0	1.05988	0	-3.99575e-16	0	0.298102
0.542188	0.400894	0	1.08254	0	-5.49096e-16	0	0.297717
0.542969	0.363339	0	1.10354	0	-5.45286e-16	0	0.297414
0.54375	0.326414	0	1.12284	0	-4.21875e-16	0	0.297192
0.544531	0.290293	0	1.14043	0	-2.29542e-16	0	0.297048
0.545312	0.255157	0	1.15629	0	-3.59118e-17	0	0.296981
0.546094	0.221191	0	1.17041	0	7.44425e-17	0	0.29699
0.546875	0.188584	0	1.18278	0	0	0	0.297069
0.5475	0.166089	0	1.19144	0	-1.93308e-13	-1.09303e-16	0.297028
0.548125	0.141901	0	1.19899	0	-3.20059e-13	-1.05594e-16	0.297111
0.54875	0.117439	0	1.20544	0	-3.89353e-13	-4.13939e-17	0.297296
0.549375	0.0938306	0	1.21081	0	-4.10492e-13	4.35855e-17	0.297563
0.55	0.0719337	0	1.21511	0	-3.92827e-13	1.21082e-16	0.297898
0.550625	0.0523637	0	1.21836	0	-3.45593e-13	1.72919e-16	0.298287
0.55125	0.0355178	0	1.2206	0	-2.77759e-13	1.8964e-16	0.298719
0.551875	0.0215999	0	1.22183	0	-1.97867e-13	1.69149e-16	0.299186
0.5525	0.0106454	0	1.22208	0	-1.13874e-13	1.15343e-16	0.299684
0.553125	0.00254602	0	1.22138	0	-3.29962e-14	3.67504e-17	0.300206
0.55375	-0.0029251	0	1.21975	0	3.84501e-14	-5.48325e-17	0.300751
0.554375	-0.00608869	0	1.21722	0	9.52045e-14	-1.45705e-16	0.301317
0.555	-0.00733445	0	1.21383	0	1.33221e-13	-2.21625e-16	0.301904
0.555625	-0.00709612	0	1.20959	0	1.49824e-13	-2.69175e-16	0.30251
0.55625	-0.00582668	0	1.20454	0	1.43868e-13	-2.77122e-16	0.303138
0.556875	-0.00397341	0	1.1987	0	1.15894e-13	-2.37782e-16	0.303786
0.5575	-0.00195305	0	1.19211	0	6.8287e-14	-1.48386e-16	0.304455
0.558125	-0.000126917	0	1.18479	0	5.43221e-15	-1.24401e-17	0.305145
0.55875	0.00122398	0	1.17678	0	-6.61252e-14	1.58908e-16	0.305854
0.559375	0.00192382	0	1.16811	0	-1.37524e-13	3.45509e-16	0.306581
0.56	0.00192683	0	1.15879	0	-1.97429e-13	5.16846e-16	0.307321
0.560625	0.00134215	0	1.14887	0	-2.31873e-13	6.3067e-16	0.30807
0.56125	0.000458764	0	1.13837	0	-2.24101e-13	6.31639e-16	0.30882
0.561875	-0.00022969	0	1.12731	0	-1.54412e-13	4.49956e-16	0.309563
0.5625	-2.22045e-15	0	1.11572	0	0	0	0.310285
0.563889	2.80709e-15	0	1.08862	0	-3.25388e-16	3.50954e-16	0.311705
0.565278	4.98702e-15	0	1.05864	0	-3.73371e-18	3.94008e-18	0.313107
0.566667	5.20429e-15	0	1.02675	0	4.14785e-16	-4.29597e-16	0.314482
0.568056	4.20571e-15	0	0.993536	0	6.40484e-16	-6.53739e-16	0.315818
0.569444	2.59348e-15	0	0.959373	0	5.72281e-16	-5.78858e-16	0.317108
0.570833	8.27701e-16	0	0.924514	0	2.36359e-16	-2.38753e-16	0.318345
0.572222	-7.6423e-16	0	0.889168	0	-2.64883e-16	2.70196e-16	0.319523
0.573611	-1.97354e-15	0	0.853551	0	-7.93986e-16	8.31767e-16	0.320637
0.575	-2.69285e-15	0	0.817914	0	-1.21026e-15	1.33802e-15	0.321682
0.576389	-2.89738e-15	0	0.782548	0	-1.39299e-15	1.70583e-15	0.322655
0.577778	-2.62566e-15	0	0.747789	0	-1.25677e-15	1.8846e-15	0.323553
0.579167	-1.96089e-15	0	0.714003	0	-7.59887e-16	1.85743e-15	0.324376
0.580556	-1.01358e-15	0	0.681577	0	9.32696e-17	1.63766e-15	0.325122
0.581944	9.38065e-17	0	0.65089	0	1.25487e-15	1.26263e-15	0.325794
0.583333	1.23991e-15	0	0.622305	0	2.64022e-15	7.85832e-16	0.326394
0.584722	2.3149e-15	0	0.59614	0	4.13735e-15	2.68769e-16	0.326926
0.586111	3.22823e-15	0	0.572658	0	5.61842e-15	-2.26865e-16	0.327394
0.5875	3.91365e-15	0	0.55205	0	6.95212e-15	-6.45851e-16	0.327804
0.588889	4.33165e-15	0	0.53443	0	8.01601e-15	-9.44648e-16	0.328162
0.590278	4.46966e-15	0	0.519822	0	8.70789e-15	-1.09487e-15	0.328475
0.591667	4.34008e-15	0	0.508168	0	8.95555e-15	-1.08493e-15	0.32875
0.593056	3.97666e-15	0	0.499325	0	8.72406e-15	-9.19986e-16	0.328994
0.594444	3.42969e-15	0	0.493077	0	8.02016e-15	-6.20273e-16	0.329212
0.595833	2.76026e-15	0	0.489141	0	6.89326e-15	-2.18136e-16	0.329412
0.597222	2.03411e-15	0	0.487188	0	5.43291e-15	2.45888e-16	0.329597
0.598611	1.31565e-15	0	0.486854	0	3.76258e-15	7.27575e-16	0.329773
0.6	6.62344e-16	0	0.487758	0	2.02999e-15	1.18369e-15	0.329942
0.601389	1.20001e-16	0	0.489525	0	3.94338e-16	1.57641e-15	0.330107
0.602778	-2.80715e-16	0	0.491797	0	-9.88897e-16	1.87711e-15	0.330269
0.604167	-5.2633e-16	0	0.494253	0	-1.98479e-15	2.06916e-15	0.330429
0.605556	-6.20943e-16	0	0.496625	0	-2.4961e-15	2.14942e-15	0.330586
0.606944	-5.84878e-16	0	0.498705	0	-2.47936e-15	2.12825e-15	0.33074
0.608333	-4.51641e-16	0	0.500354	0	-1.95802e-15	2.02796e-15	0.330892
0.609722	-2.63356e-16	0	0.501508	0	-1.03044e-15	1.87968e-15	0.331039
0.611111	-6.49909e-17	0	0.50217	0	1.29608e-16	1.71892e-15	0.331183
0.6125	1.02128e-16	0	0.502412	0	1.28305e-15	1.58009e-15	0.331324
0.613889	2.06845e-16	0	0.502352	0	2.14945e-15	1.49064e-15	0.331462
0.615278	2.33879e-16	0	0.502149	0	2.44847e-15	1.46559e-15	0.331599
0.616667	1.87622e-16	0	0.50197	0	1.96313e-15	1.50337e-15	0.331737
0.618056	9.27052e-17	0	0.501974	0	6.29489e-16	1.58449e-15	0.331877
0.619444	-1.02247e-17	0	0.502278	0	-1.34221e-15	1.67434e-15	0.332016
0.620833	-7.53516e-17	0	0.502929	0	-3.30918e-15	1.73232e-15	0.33215
0.622222	-7.12659e-17	0	0.503877	0	-3.99442e-15	1.72925e-15	0.33227
0.623611	-1.16798e-17	0	0.504943	0	-1.23504e-15	1.6759e-15	0.332355
0.625	0	0	0.505806	0	8.32667e-15	1.66533e-15	0.332373
0.626563	0	0	0.506179	0	4.61815e-15	1.20587e-15	0.332681
0.628125	0	0	0.506582	0	1.69051e-15	1.53572e-15	0.332804
0.629687	0	0	0.507011	0	-2.44363e-16	2.05704e-15	0.332857
0.63125	0	0	0.507463	0	-1.20674e-15	2.43385e-15	0.332903
0.632812	0	0	0.50793	0	-1.35804e-15	2.51729e-15	0.332974
0.634375	0	0	0.508403	0	-9.30824e-16	2.285e-15	0.333075
0.635938	0	0	0.508876	0	-1.76916e-16	1.79282e-15	0.333201
0.6375	0	0	0.509341	0	6.69086e-16	1.13746e-15	0.33334
0.639062	0	0	0.509792	0	1.4133e-15	4.28573e-16	0.333478
0.640625	0	0	0.510228	0	1.91542e-15	-2.31018e-16	0.333603
0.642188	0	0	0.510644	0	2.09314e-15	-7.58225e-16	0.333706
0.64375	0	0	0.511042	0	1.9199e-15	-1.09691e-15	0.333782
0.645312	0	0	0.511421	0	1.41793e-15	-1.22052e-15	0.333833
0.646875	0	0	0.511784	0	6.48086e-16	-1.13108e-15	0.333861
0.648438	0	0	0.512131	0	-3.02172e-16	-8.55485e-16	0.333874
0.65	0	0	0.512465	0	-1.33134e-15	-4.4004e-16	0.333878
0.651563	0	0	0.512789	0	-2.336e-15	5.62549e-17	0.333883
0.653125	0	0	0.513103	0	-3.22163e-15	5.68769e-16	0.333895
0.654687	0	0	0.51341	0	-3.91138e-15	1.03422e-15	0.333921
0.65625	0	0	0.513709	0	-4.35248e-15	1.39704e-15	0.333962
0.657813	0	0	0.514	0	-4.51973e-15	1.61469e-15	0.334019
0.659375	0	0	0.514282	0	-4.41614e-15	1.66171e-15	0.334087
0.660937	0	0	0.514555	0	-4.07067e-15	1.53211e-15	0.334161
0.6625	0	0	0.514815	0	-3.53333e-15	1.2401e-15	0.334233
0.664062	0	0	0.515062	0	-2.86808e-15	8.19051e-16	0.334293
0.665625	0	0	0.515293	0	-2.14406e-15	3.18623e-16	0.334332
0.667188	0	0	0.515508	0	-1.42603e-15	-1.99661e-16	0.334342
0.66875	0	0	0.515705	0	-7.64859e-16	-6.68367e-16	0.33432
0.670312	0	0	0.515886	0	-1.89316e-16	-1.02125e-15	0.334263
0.671875	0	0	0.516052	0	2.99594e-16	-1.20116e-15	0.334176
0.673438	0	0	0.516205	0	7.30185e-16	-1.16837e-15	0.334069
0.675	0	0	0.516349	0	1.15589e-15	-9.08608e-16	0.333957
0.676562	0	0	0.516488	0	1.6434e-15	-4.40462e-16	0.33386
0.678125	0	0	0.516625	0	2.25117e-15	1.78856e-16	0.333798
0.679688	0	0	0.516763	0	2.99588e-15	8.49954e-16	0.333789
0.68125	0	0	0.516901	0	3.80471e-15	1.43089e-15	0.333845
0.682813	0	0	0.517033	0	4.45056e-15	1.74096e-15	0.333959
0.684375	0	0	0.517148	0	4.4676e-15	1.56956e-15	0.334101
0.685937	0	0	0.517221	0	3.04416e-15	6.91516e-16	0.334198
0.6875	0	0	0.517215	0	-1.11022e-15	-1.11022e-15	0.334122
0.68875	0	-9.44922e-16	0.517244	0	4.28034e-16	-2.21198e-16	0.332835
0.69	0	-1.10102e-15	0.517309	0	5.06123e-16	2.42196e-17	0.332817
0.69125	0	-8.82685e-16	0.517372	0	1.74877e-17	1.0982e-16	0.33321
0.6925	0	-5.42584e-16	0.517419	0	-5.4345e-16	2.23351e-16	0.333566
0.69375	0	-2.20624e-16	0.517445	0	-9.44832e-16	3.91793e-16	0.33371
0.695	0	1.8665e-17	0.517454	0	-1.11693e-15	5.71118e-16	0.333629
0.69625	0	1.58181e-16	0.517451	0	-1.08057e-15	7.01637e-16	0.333392
0.6975	0	2.07965e-16	0.517441	0	-8.98135e-16	7.38164e-16	0.333096
0.69875	0	1.91012e-16	0.517429	0	-6.42036e-16	6.62539e-16	0.332832
0.7	0	1.33856e-16	0.517415	0	-3.76214e-16	4.8455e-16	0.332657
0.70125	0	6.08031e-17	0.517401	0	-1.47054e-16	2.35999e-16	0.332594
0.7025	0	-9.14224e-18	0.517385	0	1.91823e-17	-3.85088e-17	0.332623
0.70375	0	-6.34122e-17	0.517365	0	1.14761e-16	-2.91437e-16	0.332698
0.705	0	-9.57229e-17	0.517337	0	1.46513e-16	-4.8107e-16	0.332749
0.70625	0	-1.05122e-16	0.5173	0	1.30875e-16	-5.78064e-16	0.3327
0.7075	0	-9.46256e-17	0.51725	0	8.88803e-17	-5.69279e-16	0.332481
0.70875	0	-6.97387e-17	0.517186	0	4.17831e-17	-4.58799e-16	0.33204
0.71	0	-3.70517e-17	0.517108	0	7.66203e-18	-2.6641e-16	0.331357
0.71125	0	-3.05806e-18	0.517017	0	-8.02418e-19	-2.40199e-17	0.330449
0.7125	0	2.6738e-17	0.516916	0	2.26167e-17	2.29341e-16	0.329378
0.71375	0	4.83945e-17	0.516807	0	7.76904e-17	4.53223e-16	0.328251
0.715	0	5.9793e-17	0.516696	0	1.58586e-16	6.11453e-16	0.327224
0.71625	0	6.06235e-17	0.516586	0	2.55325e-16	6.77176e-16	0.326491
0.7175	0	5.21464e-17	0.516483	0	3.55589e-16	6.3667e-16	0.326281
0.71875	0	3.67964e-17	0.516393	0	4.46602e-16	4.9153e-16	0.326846
0.72	0	1.76954e-17	0.516319	0	5.1688e-16	2.58969e-16	0.328454
0.72125	0	-1.85777e-18	0.516267	0	5.57641e-16	-2.98395e-17	0.33137
0.7225	0	-1.88616e-17	0.516239	0	5.63767e-16	-3.33255e-16	0.335844
0.72375	0	-3.09992e-17	0.516237	0	5.34223e-16	-6.04203e-16	0.342101
0.725	0	-3.69025e-17	0.516263	0	4.71958e-16	-7.96276e-16	0.350323
0.72625	0	-3.62716e-17	0.516316	0	3.83329e-16	-8.70296e-16	0.36064
0.7275	0	-2.9842e-17	0.516395	0	2.77153e-16	-8.0061e-16	0.373124
0.72875	0	-1.92118e-17	0.516498	0	1.63574e-16	-5.80351e-16	0.387773
0.73	0	-6.55177e-18	0.516621	0	5.2888e-17	-2.24869e-16	0.40452
0.73125	0	5.76189e-18	0.516761	0	-4.54524e-17	2.27396e-16	0.423222
0.7325	0	1.55447e-17	0.516911	0	-1.23499e-16	7.17182e-16	0.443671
0.73375	0	2.11759e-17	0.517068	0	-1.75011e-16	1.17019e-15	0.465602
0.735	0	2.18887e-17	0.517224	0	-1.95163e-16	1.50643e-15	0.488698
0.73625	0	1.79265e-17	0.517374	0	-1.79839e-16	1.65271e-15	0.512612
0.7375	0	1.05231e-17	0.517511	0	-1.24775e-16	1.55746e-15	0.536979
0.73875	0	1.68305e-18	0.517627	0	-2.5008e-17	1.20607e-15	0.561435
0.74	0	-6.23297e-18	0.517715	0	1.24632e-16	6.34604e-16	0.585637
0.74125	0	-1.10803e-17	0.517766	0	3.26914e-16	-6.1739e-17	0.609274
0.7425	0	-1.15712e-17	0.517772	0	5.76046e-16	-7.29728e-16	0.632083
0.74375	0	-7.84133e-18	0.517723	0	8.46054e-16	-1.17465e-15	0.65385
0.745	0	-1.72472e-18	0.517612	0	1.07126e-15	-1.19954e-15	0.674404
0.74625	0	3.56099e-18	0.517431	0	1.11584e-15	-6.75937e-16	0.693598
0.7475	0	4.71749e-18	0.517175	0	7.28731e-16	3.42957e-16	0.711271
0.74875	0	1.16807e-18	0.516845	0	-5.20559e-16	1.45397e-15	0.727182
0.75	0	0	0.516452	0	-3.33067e-15	1.66533e-15	0.740922
0.750625	0	0	0.516489	0	-0.00132909	1.57353e-15	0.746829
0.75125	0	0	0.516377	0	-0.00168419	1.57531e-15	0.752102
0.751875	0	0	0.516143	0	-0.000876005	1.62945e-15	0.756706
0.7525	0	0	0.515812	0	0.00124556	1.70384e-15	0.760606
0.753125	0	0	0.515404	0	0.00479402	1.7746e-15	0.763769
0.75375	0	0	0.514936	0	0.00984902	1.8252e-15	0.766161
0.754375	0	0	0.514422	0	0.0164589	1.8456e-15	0.767752
0.755	0	0	0.513871	0	0.0246434	1.83141e-15	0.768512
0.755625	0	0	0.513293	0	0.0343964	1.78298e-15	0.768414
0.75625	0	0	0.512692	0	0.0456884	1.70457e-15	0.767432
0.756875	0	0	0.512074	0	0.0584693	1.60345e-15	0.765542
0.7575	0	0	0.511439	0	0.0726708	1.48907e-15	0.762724
0.758125	0	0	0.510788	0	0.0882097	1.37217e-15	0.758958
0.75875	0	0	0.510121	0	0.10499	1.26391e-15	0.75423
0.759375	0	0	0.509437	0	0.122905	1.17503e-15	0.748525
0.76	0	0	0.508732	0	0.141841	1.11495e-15	0.741834
0.760625	0	0	0.508006	0	0.16168	1.09093e-15	0.734151
0.76125	0	0	0.507255	0	0.182302	1.10719e-15	0.725473
0.761875	0	0	0.506476	0	0.203587	1.16404e-15	0.715799
0.7625	0	0	0.50567	0	0.225418	1.25704e-15	0.705136
0.763125	0	0	0.504835	0	0.247684	1.3761e-15	0.69349
0.76375	0	0	0.50397	0	0.270284	1.50462e-15	0.680875
0.764375	0	0	0.503079	0	0.293126	1.61865e-15	0.667308
0.765	0	0	0.502164	0	0.316134	1.68598e-15	0.65281
0.765625	0	0	0.501232	0	0.339245	1.66533e-15	0.637409
0.766406	0	-7.34308e-17	0.500511	0	0.368162	1.33336e-15	0.616992
0.767188	0	-8.6875e-17	0.499758	0	0.396925	1.15049e-15	0.595226
0.767969	0	-6.09408e-17	0.498991	0	0.425372	1.08207e-15	0.572205
0.76875	0	-1.33227e-17	0.498227	0	0.453354	1.09697e-15	0.548032
0.769531	0	4.11997e-17	0.497481	0	0.480728	1.16767e-15	0.522814
0.770312	0	9.07607e-17	0.496766	0	0.507363	1.2702e-15	0.496667
0.771094	0	1.26409e-16	0.496095	0	0.533137	1.38414e-15	0.469713
0.771875	0	1.42109e-16	0.495477	0	0.55794	1.49266e-15	0.442082
0.772656	0	1.34736e-16	0.494922	0	0.581668	1.58248e-15	0.413908
0.773438	0	1.04083e-16	0.494436	0	0.60423	1.64391e-15	0.385336
0.774219	0	5.2857e-17	0.494024	0	0.625544	1.67078e-15	0.356514
0.775	0	-1.33227e-17	0.493689	0	0.645538	1.66054e-15	0.3276
0.775781	0	-8.59209e-17	0.493433	0	0.664149	1.61418e-15	0.298756
0.776563	0	-1.53488e-16	0.493257	0	0.681326	1.53624e-15	0.270154
0.777344	0	-2.01662e-16	0.493158	0	0.697025	1.43486e-15	0.241969
0.778125	0	-2.13163e-16	0.493133	0	0.711215	1.32172e-15	0.214388
0.778906	0	-1.678e-16	0.493177	0	0.723872	1.21208e-15	0.187599
0.779687	0	-4.2466e-17	0.493283	0	0.734984	1.12476e-15	0.161801
0.780469	0	1.88859e-16	0.493443	0	0.744547	1.08216e-15	0.1372
0.78125	0	5.55112e-16	0.493646	0	0.752569	1.11022e-15	0.114006
0.781875	0	-1.82203e-16	0.493464	0	0.757894	1.485e-15	0.0973234
0.7825	0	-6.94736e-16	0.493445	0	0.762246	1.64754e-15	0.0810322
0.783125	0	-1.0143e-15	0.493558	0	0.765643	1.67863e-15	0.0656238
0.78375	0	-1.17087e-15	0.493777	0	0.768107	1.64083e-15	0.0514698
0.784375	0	-1.19257e-15	0.494079	0	0.769661	1.58027e-15	0.0388329
0.785	0	-1.10559e-15	0.494443	0	0.770328	1.5285e-15	0.0278769
0.785625	0	-9.34183e-16	0.494851	0	0.770135	1.5043e-15	0.0186782
0.78625	0	-7.00614e-16	0.49529	0	0.769109	1.51552e-15	0.0112362
0.786875	0	-4.25114e-16	0.495746	0	0.767277	1.56091e-15	0.00548416
0.7875	0	-1.25844e-16	0.496211	0	0.764669	1.63191e-15	0.00130023
0.788125	0	1.81143e-16	0.496676	0	0.761314	1.71451e-15	-0.0014821
0.78875	0	4.81947e-16	0.497137	0	0.757243	1.79108e-15	-0.00306305
0.789375	0	7.64855e-16	0.497589	0	0.752488	1.84216e-15	-0.00366577
0.79	0	1.02039e-15	0.498033	0	0.74708	1.84831e-15	-0.00352553
0.790625	0	1.24133e-15	0.498467	0	0.741052	1.79193e-15	-0.00287899
0.79125	0	1.42278e-15	0.498893	0	0.734436	1.65911e-15	-0.00195337
0.791875	0	1.56219e-15	0.499314	0	0.727265	1.4414e-15	-0.000955654
0.7925	0	1.65941e-15	0.499735	0	0.719572	1.13769e-15	-6.18328e-05
0.793125	0	1.71669e-15	0.50016	0	0.71139	7.55997e-16	0.000593909
0.79375	0	1.73879e-15	0.500595	0	0.702751	3.15321e-16	0.000929976
0.794375	0	1.73294e-15	0.501047	0	0.693688	-1.52552e-16	0.00092815
0.795	0	1.70897e-15	0.501523	0	0.684233	-6.01213e-16	0.000644381
0.795625	0	1.67924e-15	0.502031	0	0.674417	-9.67811e-16	0.000219575
0.79625	0	1.6588e-15	0.502578	0	0.664271	-1.17122e-15	-0.000109615
0.796875	0	1.66533e-15	0.503172	0	0.653824	-1.11022e-15	5.55112e-16
0.797656	0	2.03249e-15	0.503742	0	0.640385	5.11397e-16	2.76981e-15
0.798438	0	2.09971e-15	0.504231	0	0.626593	1.29664e-15	3.69456e-15
0.799219	0	1.97004e-15	0.504662	0	0.61251	1.46661e-15	3.67257e-15
0.8	0	1.73195e-15	0.50505	0	0.598199	1.21651e-15	3.00741e-15
0.800781	0	1.45934e-15	0.505412	0	0.583721	7.1562e-16	1.963e-15
0.801562	0	1.21153e-15	0.50576	0	0.56914	1.07278e-16	7.63581e-16
0.802344	0	1.03329e-15	0.506104	0	0.554518	-4.91085e-16	-4.06252e-16
0.803125	0	9.54792e-16	0.506452	0	0.539918	-9.87961e-16	-1.40156e-15
0.803906	0	9.91655e-16	0.506808	0	0.525401	-1.31777e-15	-2.11708e-15
0.804688	0	1.14492e-15	0.507174	0	0.511032	-1.44084e-15	-2.48718e-15
0.805469	0	1.40105e-15	0.50755	0	0.496874	-1.34345e-15	-2.48591e-15
0.80625	0	1.73195e-15	0.507933	0	0.482988	-1.03777e-15	-2.12696e-15
0.807031	0	2.09494e-15	0.508316	0	0.469439	-5.61905e-16	-1.4637e-15
0.807813	0	2.43278e-15	0.508692	0	0.456289	2.01136e-17	-5.89129e-16
0.808594	0	2.67364e-15	0.509049	0	0.443603	6.18339e-16	3.64065e-16
0.809375	0	2.73115e-15	0.509373	0	0.431443	1.1169e-15	1.22355e-15
0.810156	0	2.50433e-15	0.509648	0	0.419873	1.374e-15	1.77735e-15
0.810937	0	1.87766e-15	0.509856	0	0.408957	1.22192e-15	1.7738e-15
0.811719	0	7.21038e-16	0.509974	0	0.398759	4.67037e-16	9.21596e-16
0.8125	0	-1.11022e-15	0.509978	0	0.389341	-1.11022e-15	-1.11022e-15
0.814583	0	-1.3541e-15	0.510462	0	0.371444	-8.60924e-16	6.76469e-16
0.816667	0	-1.32288e-15	0.510843	0	0.35841	-9.19071e-16	1.48626e-15
0.81875	0	-1.09722e-15	0.511156	0	0.349279	-1.12032e-15	1.66373e-15
0.820833	0	-7.47703e-16	0.511426	0	0.343225	-1.3474e-15	1.47308e-15
0.822917	0	-3.34812e-16	0.511671	0	0.33954	-1.52254e-15	1.10963e-15
0.825	0	9.088e-17	0.5119	0	0.337628	-1.60041e-15	7.10656e-16
0.827083	0	4.88507e-16	0.512117	0	0.336991	-1.56163e-15	3.65345e-16
0.829167	0	8.26585e-16	0.512323	0	0.337222	-1.40687e-15	1.2399e-16
0.83125	0	1.0826e-15	0.512516	0	0.337995	-1.15145e-15	6.38833e-18
0.833333	0	1.2425e-15	0.512693	0	0.339053	-8.20605e-16	9.43274e-18
0.835417	0	1.30013e-15	0.51285	0	0.340205	-4.45171e-16	1.1392e-16
0.8375	0	1.25648e-15	0.512984	0	0.341312	-5.7963e-17	2.90559e-16
0.839583	0	1.11899e-15	0.513092	0	0.342283	3.09366e-16	5.0518e-16
0.841667	0	9.00607e-16	0.513173	0	0.343067	6.28874e-16	7.23159e-16
0.84375	0	6.18883e-16	0.513228	0	0.343642	8.78325e-16	9.13037e-16
0.845833	0	2.9488e-16	0.513258	0	0.344014	1.04262e-15	1.04935e-15
0.847917	0	-4.79569e-17	0.513267	0	0.34421	1.11469e-15	1.11466e-15
0.85	0	-3.85035e-16	0.513259	0	0.344266	1.09576e-15	1.10079e-15
0.852083	0	-6.91947e-16	0.513241	0	0.344229	9.95146e-16	1.00928e-15
0.854167	0	-9.45885e-16	0.513218	0	0.34415	8.29431e-16	8.51024e-16
0.85625	0	-1.12716e-15	0.513195	0	0.344074	6.21079e-16	6.45127e-16
0.858333	0	-1.22078e-15	0.513177	0	0.344045	3.96517e-16	4.16956e-16
0.860417	0	-1.2182e-15	0.513163	0	0.344094	1.83634e-16	1.95412e-16
0.8625	0	-1.11903e-15	0.513151	0	0.34424	8.72856e-18	9.39462e-18
0.864583	0	-9.32979e-16	0.513132	0	0.344486	-1.07107e-16	-1.16527e-16
0.866667	0	-6.8179e-16	0.51309	0	0.344815	-1.52166e-16	-1.67235e-16
0.86875	0	-4.01311e-16	0.513002	0	0.345189	-1.28864e-16	-1.4298e-16
0.870833	0	-1.43645e-16	0.51283	0	0.345548	-5.9039e-17	-6.60935e-17
0.872917	0	2.06052e-17	0.512526	0	0.345808	1.01902e-17	1.15037e-17
0.875	0	0	0.512025	0	0.345857	0	0
0.877083	0	0	0.512294	0	0.345938	0	0
0.879167	0	0	0.512238	0	0.346018	0	0
0.88125	0	0	0.511991	0	0.346097	0	0
0.883333	0	0	0.51165	0	0.346172	0	0
0.885417	0	0	0.511279	0	0.346243	0	0
0.8875	0	0	0.51092	0	0.346309	0	0
0.889583	0	0	0.510593	0	0.346368	0	0
0.891667	0	0	0.510304	0	0.346419	0	0
0.89375	0	0	0.510046	0	0.346462	0	0
0.895833	0	0	0.509806	0	0.346496	0	0
0.897917	0	0	0.509567	0	0.346519	0	0
0.9	0	0	0.50931	0	0.346533	0	0
0.902083	0	0	0.509018	0	0.346535	0	0
0.904167	0	0	0.508678	0	0.346527	0	0
0.90625	0	0	0.50828	0	0.346507	0	0
0.908333	0	0	0.507819	0	0.346476	0	0
0.910417	0	0	0.507299	0	0.346435	0	0
0.9125	0	0	0.506726	0	0.346382	0	0
0.914583	0	0	0.506114	0	0.34632	0	0
0.916667	0	0	0.505482	0	0.346247	0	0
0.91875	0	0	0.50485	0	0.346165	0	0
0.920833	0	0	0.504241	0	0.346073	0	0
0.922917	0	0	0.503675	0	0.345972	0	0
0.925	0	0	0.50317	0	0.345863	0	0
0.927083	0	0	0.502736	0	0.345744	0	0
0.929167	0	0	0.502372	0	0.345616	0	0
0.93125	0	0	0.502061	0	0.345479	0	0
0.933333	0	0	0.501767	0	0.345331	0	0
0.935417	0	0	0.501427	0	0.34517	0	0
0.9375	0	0	0.500949	0	0.344997	0	0
0.939286	0	0	0.499083	0	0.34488	0	9.04979e-15
0.941071	0	0	0.497045	0	0.34468	0	4.62536e-15
0.942857	0	0	0.49552	0	0.344454	0	-3.79869e-15
0.944643	0	0	0.49478	0	0.344236	0	-1.07875e-14
0.946429	0	0	0.494806	0	0.34404	0	-1.38497e-14
0.948214	0	0	0.495387	0	0.343865	0	-1.25192e-14
0.95	0	0	0.496213	0	0.343705	0	-7.60265e-15
0.951786	0	0	0.496941	0	0.343549	0	-5.78316e-16
0.953571	0	0	0.497254	0	0.343383	0	6.86768e-15
0.955357	0	0	0.4969	0	0.343197	0	1.31802e-14
0.957143	0	0	0.495727	0	0.342982	0	1.71636e-14
0.958929	0	0	0.493697	0	0.342734	0	1.81128e-14
0.960714	0	0	0.490897	0	0.342453	0	1.58609e-14
0.9625	0	0	0.487536	0	0.342143	0	1.07567e-14
0.964286	0	0	0.483941	0	0.341812	0	3.58648e-15
0.966071	0	0	0.48054	0	0.341469	0	-4.54844e-15
0.967857	0	0	0.47784	0	0.341128	0	-1.2382e-14
0.969643	0	0	0.476406	0	0.340801	0	-1.86501e-14
0.971429	0	0	0.476831	0	0.340502	0	-2.22592e-14
0.973214	0	0	0.47971	0	0.34024	0	-2.24436e-14
0.975	0	0	0.485605	0	0.340026	0	-1.88974e-14
0.976786	0	0	0.495019	0	0.339862	0	-1.18676e-14
0.978571	0	0	0.508367	0	0.33975	0	-2.19602e-15
0.980357	0	0	0.52595	0	0.339685	0	8.7061e-15
0.982143	0	0	0.547935	0	0.339659	0	1.89617e-14
0.983929	0	0	0.574339	0	0.339658	0	2.64249e-14
0.985714	0	0	0.605017	0	0.339669	0	2.8985e-14
0.9875	0	0	0.639661	0	0.339675	0	2.49896e-14
0.989286	0	0	0.677808	0	0.339664	0	1.38022e-14
0.991071	0	0	0.718853	0	0.339627	0	-3.49263e-15
0.992857	0	0	0.762076	0	0.339568	0	-2.32244e-14
0.994643	0	0	0.806686	0	0.339504	0	-3.8096e-14
0.996429	0	0	0.851866	0	0.339476	0	-3.5956e-14
0.998214	0	0	0.896848	0	0.339555	0	1.63116e-15
1	0	0	0.94099	0	0.33985	0	1.0103e-13
0	0	0.513562	0	1.66533e-15	0	0.426251	0
0.005	-8.6583e-05	0.512677	-5.53482e-16	0.0182996	-6.97362e-16	0.433674	0
0.01	2.37056e-05	0.510934	-1.22551e-15	0.0421448	-1.18398e-15	0.437656	0
0.015	0.00012314	0.509044	-1.67198e-15	0.0697826	-1.44309e-15	0.439046	0
0.02	0.000142489	0.507316	-1.77175e-15	0.100042	-1.4885e-15	0.437882	0
0.025	8.63054e-05	0.505833	-1.53832e-15	0.132105	-1.35296e-15	0.433804	0
0.03	-9.81049e-06	0.504567	-1.05612e-15	0.165339	-1.07919e-15	0.42634	0
0.035	-0.000105393	0.503459	-4.36449e-16	0.199201	-7.13231e-16	0.41509	0
0.04	-0.000169211	0.502458	2.1117e-16	0.233165	-2.99558e-16	0.399841	0
0.045	-0.00018494	0.501546	7.95872e-16	0.266702	1.22129e-16	0.380611	0
0.05	-0.000151325	0.500736	1.25357e-15	0.299263	5.18916e-16	0.35766	0
0.055	-7.91116e-05	0.500068	1.54885e-15	0.330298	8.65654e-16	0.331464	0
0.06	1.35369e-05	0.499595	1.6727e-15	0.359267	1.14516e-15	0.302679	0
0.065	0.000105899	0.499373	1.63774e-15	0.385666	1.34785e-15	0.272078	0
0.07	0.000178984	0.499443	1.47216e-15	0.409052	1.47092e-15	0.240505	0
0.075	0.000218763	0.499825	1.21347e-15	0.429061	1.51729e-15	0.208812	0
0.08	0.000218084	0.500512	9.02598e-16	0.44543	1.49442e-15	0.177813	0
0.085	0.00017727	0.501463	5.78902e-16	0.458007	1.41301e-15	0.148242	0
0.09	0.000103521	0.50261	2.76349e-16	0.466757	1.2858e-15	0.120719	0
0.095	9.36457e-06	0.50386	2.09374e-17	0.471763	1.12639e-15	0.0957314	0
0.1	-8.95306e-05	0.505107	-1.70626e-16	0.473221	9.48328e-16	0.07362	0
0.105	-0.000176851	0.50624	-2.91113e-16	0.471426	7.64175e-16	0.054577	0
0.11	-0.000238104	0.507155	-3.41996e-16	0.466762	5.84927e-16	0.038653	0
0.115	-0.000262754	0.507771	-3.31948e-16	0.459675	4.19543e-16	0.0257698	0
0.12	-0.000245783	0.508035	-2.74843e-16	0.450661	2.7468e-16	0.01574	0
0.125	-0.000188501	0.507938	-1.87513e-16	0.440236	1.54608e-16	0.00828919	0
0.13	-9.84996e-05	0.507517	-8.75101e-17	0.428919	6.12853e-17	0.00308119	0
0.135	1.12368e-05	0.506862	8.94348e-18	0.417207	-5.43402e-18	-0.000256632	0
0.14	0.000124006	0.506115	8.86241e-17	0.40556	-4.74798e-17	-0.00210891	0
0.145	0.000221664	0.505467	1.42482e-16	0.394379	-6.81706e-17	-0.00285006	0
0.15	0.000287261	0.505148	1.66245e-16	0.384001	-7.17699e-17	-0.0028254	0
0.155	0.000307755	0.50542	1.60427e-16	0.374681	-6.30265e-17	-0.00233644	0
0.16	0.000276426	0.50656	1.29778e-16	0.366597	-4.67309e-17	-0.00163076	0
0.165	0.000194668	0.508846	8.22564e-17	0.359844	-2.73134e-17	-0.000896647	0
0.17	7.27983e-05	0.512534	2.76498e-17	0.354438	-8.51101e-18	-0.000262566	0
0.175	-7.04115e-05	0.517844	-2.39927e-17	0.350327	6.87762e-18	0.000199113	0
0.18	-0.000209661	0.52494	-6.39259e-17	0.347401	1.71338e-17	0.000464664	0
0.185	-0.000316579	0.533911	-8.60751e-17	0.345502	2.1648e-17	0.000548737	0
0.19	-0.00036458	0.544761	-8.8008e-17	0.344443	2.08358e-17	0.000492315	0
0.195	-0.000334731	0.557397	-7.13443e-17	0.344025	1.59452e-17	0.000350061	0
0.2	-0.000221952	0.571624	-4.14794e-17	0.344044	8.77423e-18	0.000178285	0
0.205	-4.0476e-05	0.587146	-6.57444e-18	0.344313	1.31933e-18	2.46968e-05	0
0.21	0.000172939	0.603577	2.41408e-17	0.344668	-4.60564e-18	-7.89852e-05	0
0.215	0.000360092	0.620449	4.257e-17	0.344977	-7.73629e-18	-0.000120738	0
0.22	0.000449373	0.637238	4.41182e-17	0.34514	-7.65092e-18	-0.000107779	0
0.225	0.000374089	0.653386	2.96816e-17	0.345086	-4.92001e-18	-6.19311e-05	0
0.23	0.000105234	0.66833	6.48387e-18	0.344768	-1.02886e-18	-1.14263e-05	0
0.235	-0.000296254	0.681535	-1.33e-17	0.344147	2.02316e-18	1.95015e-05	0
0.24	-0.000601731	0.692513	-1.75103e-17	0.343171	2.55682e-18	2.0929e-05	0
0.245	-0.000304435	0.700851	-4.31004e-18	0.341758	6.04849e-19	4.07858e-06	0
0.25	0.00153194	0.706206	0	0.339768	0	0	0
0.255	0.0483352	0.708395	0	0.337715	0	0	1.05883e-16
0.26	0.0960505	0.70641	0	0.334819	0	0	-3.40768e-17
0.265	0.14513	0.700225	0	0.331546	0	0	-2.06738e-16
0.27	0.195377	0.689846	0	0.328246	0	0	-2.78196e-16
0.275	0.246227	0.675295	0	0.325157	0	0	-1.95474e-16
0.28	0.29695	0.656608	0	0.322424	0	0	2.57559e-17
0.285	0.346783	0.633852	0	0.320113	0	0	3.20985e-16
0.29	0.395004	0.607146	0	0.318235	0	0	5.99323e-16
0.295	0.440983	0.576681	0	0.316763	0	0	7.65052e-16
0.3	0.484198	0.542738	0	0.31565	0	0	7.35869e-16
0.305	0.524231	0.505701	0	0.314845	0	0	4.56376e-16
0.31	0.560766	0.466059	0	0.314297	0	0	-9.38191e-17
0.315	0.593569	0.4244	0	0.313968	0	0	-8.97424e-16
0.32	0.622474	0.381396	0	0.313836	0	0	-1.90173e-15
0.325	0.647374	0.337785	0	0.313889	0	0	-3.02496e-15
0.33	0.668205	0.294343	0	0.314131	0	0	-4.16576e-15
0.335	0.684944	0.251852	0	0.314572	0	0	-5.21442e-15
0.34	0.697602	0.211072	0	0.315226	0	0	-6.06486e-15
0.345	0.706232	0.172706	0	0.316103	0	0	-6.62603e-15
0.35	0.710925	0.137369	0	0.317206	0	0	-6.83175e-15
0.355	0.711822	0.105566	0	0.318524	0	0	-6.64807e-15
0.36	0.709116	0.0776701	0	0.320032	0	0	-6.0776e-15
0.365	0.70306	0.0539047	0	0.321687	0	0	-5.16026e-15
0.37	0.693965	0.0343417	0	0.323427	0	0	-3.97048e-15
0.375	0.682208	0.0189001	0	0.32518	0	0	-2.61095e-15
0.38	0.668224	0.00735579	0	0.326862	0	0	-1.20328e-15
0.385	0.652499	-0.000642681	0	0.328385	0	0	1.23556e-16
0.39	0.635561	-0.00555063	0	0.329669	0	0	1.24627e-15
0.395	0.617965	-0.00789903	0	0.330643	0	0	2.06056e-15
0.4	0.600274	-0.00826226	0	0.331263	0	0	2.49347e-15
0.405	0.583039	-0.00722392	0	0.331514	0	0	2.51356e-15
0.41	0.566772	-0.00534258	0	0.33142	0	0	2.13758e-15
0.415	0.55193	-0.00311982	0	0.33105	0	0	1.43245e-15
0.42	0.538889	-0.000972687	0	0.330522	0	0	5.1173e-16
0.425	0.527922	0.000787458	0	0.329998	0	0	-4.74095e-16
0.43	0.519193	0.00196761	0	0.329685	0	0	-1.3536e-15
0.435	0.512738	0.00249599	0	0.329824	0	0	-1.95619e-15
0.44	0.50847	0.00241418	0	0.330677	0	0	-2.13833e-15
0.445	0.506184	0.00185815	0	0.332506	0	0	-1.81209e-15
0.45	0.50557	0.00102912	0	0.335554	0	0	-9.72611e-16
0.455	0.506243	0.000155849	0	0.34002	0	0	2.80196e-16
0.46	0.50777	-0.000548265	0	0.346029	0	0	1.73183e-15
0.465	0.50971	-0.000928564	0	0.353607	0	0	3.06326e-15
0.47	0.511661	-0.000926356	0	0.36266	0	0	3.89076e-15
0.475	0.513296	-0.000601176	0	0.372952	0	0	3.84768e-15
0.48	0.514401	-0.000126921	0	0.384108	0	0	2.72269e-15
0.485	0.514896	0.000252055	0	0.395618	0	0	6.72004e-16
0.49	0.514829	0.000321804	0	0.406882	0	0	-1.47416e-15
0.495	0.514338	7.69284e-05	0	0.417273	0	0	-1.78703e-15
0.5	0.513562	0	0	0.426251	0	0	3.33067e-15
0.505	0.512678	0	-8.65807e-05	0.433674	0	0	0.0182995
0.51	0.510934	0	2.3705e-05	0.437656	0	0	0.0421447
0.515	0.509044	0	0.000123137	0.439046	0	0	0.0697826
0.52	0.507316	0	0.000142485	0.437882	0	0	0.100042
0.525	0.505833	0	8.63031e-05	0.433804	0	0	0.132105
0.53	0.504567	0	-9.81023e-06	0.42634	0	0	0.165339
0.535	0.503459	0	-0.00010539	0.415091	0	0	0.199201
0.54	0.502458	0	-0.000169207	0.399841	0	0	0.233165
0.545	0.501546	0	-0.000184935	0.380611	0	0	0.266702
0.55	0.500736	0	-0.000151321	0.35766	0	0	0.299263
0.555	0.500068	0	-7.91095e-05	0.331464	0	0	0.330298
0.56	0.499595	0	1.35366e-05	0.302679	0	0	0.359267
0.565	0.499373	0	0.000105896	0.272078	0	0	0.385666
0.57	0.499443	0	0.000178979	0.240505	0	0	0.409052
0.575	0.499825	0	0.000218757	0.208812	0	0	0.429061
0.58	0.500512	0	0.000218078	0.177813	0	0	0.44543
0.585	0.501463	0	0.000177265	0.148242	0	0	0.458007
0.59	0.50261	0	0.000103518	0.120719	0	0	0.466757
0.595	0.50386	0	9.36432e-06	0.0957315	0	0	0.471763
0.6	0.505107	0	-8.95282e-05	0.0736201	0	0	0.473221
0.605	0.50624	0	-0.000176846	0.0545771	0	0	0.471427
0.61	0.507155	0	-0.000238098	0.0386531	0	0	0.466762
0.615	0.507771	0	-0.000262747	0.0257699	0	0	0.459675
0.62	0.508035	0	-0.000245777	0.01574	0	0	0.450661
0.625	0.507938	0	-0.000188496	0.00828922	0	0	0.440236
0.63	0.507517	0	-9.8497e-05	0.00308121	0	0	0.428919
0.635	0.506862	0	1.12365e-05	-0.000256633	0	0	0.417207
0.64	0.506115	0	0.000124003	-0.00210893	0	0	0.40556
0.645	0.505467	0	0.000221658	-0.00285008	0	0	0.394379
0.65	0.505147	0	0.000287254	-0.00282542	0	0	0.384
0.655	0.50542	0	0.000307747	-0.00233647	0	0	0.374681
0.66	0.50656	0	0.000276418	-0.00163078	0	0	0.366597
0.665	0.508846	0	0.000194663	-0.000896658	0	0	0.359844
0.67	0.512534	0	7.27963e-05	-0.00026257	0	0	0.354438
0.675	0.517844	0	-7.04096e-05	0.000199116	0	0	0.350327
0.68	0.52494	0	-0.000209655	0.000464672	0	0	0.347401
0.685	0.533911	0	-0.00031657	0.000548748	0	0	0.345502
0.69	0.544761	0	-0.00036457	0.000492325	0	0	0.344443
0.695	0.557397	0	-0.000334722	0.00035007	0	0	0.344025
0.7	0.571624	0	-0.000221946	0.00017829	0	0	0.344044
0.705	0.587146	0	-4.04749e-05	2.46976e-05	0	0	0.344313
0.71	0.603576	0	0.000172934	-7.89881e-05	0	0	0.344668
0.715	0.620448	0	0.000360082	-0.000120743	0	0	0.344977
0.72	0.637237	0	0.000449361	-0.000107784	0	0	0.34514
0.725	0.653385	0	0.000374079	-6.19345e-05	0	0	0.345086
0.73	0.66833	0	0.000105231	-1.1427e-05	0	0	0.344768
0.735	0.681534	0	-0.000296246	1.9503e-05	0	0	0.344147
0.74	0.692513	0	-0.000601715	2.0931e-05	0	0	0.343171
0.745	0.700851	0	-0.000304427	4.07907e-06	0	0	0.341758
0.75	0.706206	0	0.0015319	0	0	0	0.339768
0.755	0.708395	5.08874e-17	0.0483354	0	3.66099e-16	6.13645e-17	0.337715
0.76	0.706411	-1.39369e-17	0.0960507	0	-1.00402e-16	-1.67469e-17	0.334819
0.765	0.700225	-7.24192e-17	0.14513	0	-5.2246e-16	-8.67158e-17	0.331546
0.77	0.689846	-8.38266e-17	0.195377	0	-6.05663e-16	-1.00029e-16	0.328246
0.775	0.675295	-5.07917e-17	0.246227	0	-3.67557e-16	-6.04071e-17	0.325157
0.78	0.656608	5.77572e-18	0.29695	0	4.18655e-17	6.8474e-18	0.322424
0.785	0.633853	6.20721e-17	0.346783	0	4.50716e-16	7.33757e-17	0.320113
0.79	0.607147	9.96987e-17	0.395004	0	7.25259e-16	1.17555e-16	0.318235
0.795	0.576681	1.09013e-16	0.440984	0	7.94551e-16	1.28275e-16	0.316763
0.8	0.542738	8.9238e-17	0.484198	0	6.51757e-16	1.04866e-16	0.31565
0.805	0.505701	4.6675e-17	0.524231	0	3.41636e-16	5.48281e-17	0.314845
0.81	0.466059	-7.9906e-18	0.560766	0	-5.86219e-17	-9.39493e-18	0.314297
0.815	0.4244	-6.25425e-17	0.593568	0	-4.59961e-16	-7.37299e-17	0.313968
0.82	0.381396	-1.05765e-16	0.622474	0	-7.79866e-16	-1.25312e-16	0.313836
0.825	0.337786	-1.29346e-16	0.647374	0	-9.5641e-16	-1.54521e-16	0.313889
0.83	0.294343	-1.29024e-16	0.668205	0	-9.56883e-16	-1.56101e-16	0.314131
0.835	0.251853	-1.04947e-16	0.684944	0	-7.80811e-16	-1.29371e-16	0.314572
0.84	0.211073	-6.13286e-17	0.697602	0	-4.57864e-16	-7.7684e-17	0.315226
0.845	0.172706	-5.55196e-18	0.706231	0	-4.16038e-17	-7.31242e-18	0.316103
0.85	0.137369	5.3122e-17	0.710925	0	3.99675e-16	7.39869e-17	0.317206
0.855	0.105567	1.05022e-16	0.711822	0	7.93612e-16	1.58487e-16	0.318524
0.86	0.0776701	1.41525e-16	0.709116	0	1.07455e-15	2.39855e-16	0.320032
0.865	0.0539047	1.5633e-16	0.70306	0	1.19315e-15	3.14177e-16	0.321687
0.87	0.0343417	1.46387e-16	0.693965	0	1.12368e-15	3.8049e-16	0.323427
0.875	0.0189001	1.12398e-16	0.682209	0	8.68246e-16	4.4076e-16	0.32518
0.88	0.00735579	5.88055e-17	0.668224	0	4.57458e-16	4.99284e-16	0.326862
0.885	-0.000642681	-6.71757e-18	0.652499	0	-5.26688e-17	5.61572e-16	0.328385
0.89	-0.00555063	-7.42423e-17	0.635561	0	-5.87259e-16	6.3285e-16	0.329669
0.895	-0.00789902	-1.32924e-16	0.617965	0	-1.06203e-15	7.16361e-16	0.330643
0.9	-0.00826226	-1.72567e-16	0.600275	0	-1.39471e-15	8.11701e-16	0.331263
0.905	-0.00722391	-1.85243e-16	0.583039	0	-1.51722e-15	9.13463e-16	0.331514
0.91	-0.00534257	-1.6675e-16	0.566772	0	-1.38728e-15	1.01047e-15	0.33142
0.915	-0.00311982	-1.1772e-16	0.551931	0	-9.9782e-16	1.08584e-15	0.33105
0.92	-0.000972687	-4.41447e-17	0.538889	0	-3.8278e-16	1.11815e-15	0.330522
0.925	0.000787457	4.28321e-17	0.527923	0	3.82093e-16	1.08383e-15	0.329998
0.93	0.0019676	1.28e-16	0.519193	0	1.18456e-15	9.60732e-16	0.329685
0.935	0.00249599	1.94085e-16	0.512738	0	1.88791e-15	7.32914e-16	0.329824
0.94	0.00241417	2.24612e-16	0.50847	0	2.34966e-15	3.96135e-16	0.330677
0.945	0.00185815	2.07427e-16	0.506184	0	2.44594e-15	-3.64436e-17	0.332506
0.95	0.00102912	1.38511e-16	0.50557	0	2.09968e-15	-5.29292e-16	0.335554
0.955	0.000155849	2.54792e-17	0.506243	0	1.30894e-15	-1.02157e-15	0.34002
0.96	-0.000548264	-1.10061e-16	0.50777	0	1.70617e-16	-1.42795e-15	0.346029
0.965	-0.000928563	-2.32455e-16	0.50971	0	-1.10782e-15	-1.64542e-15	0.353607
0.97	-0.000926355	-2.95746e-16	0.511661	0	-2.21752e-15	-1.56898e-15	0.36266
0.975	-0.000601175	-2.53109e-16	0.513296	0	-2.7906e-15	-1.11959e-15	0.372952
0.98	-0.00012692	-7.43306e-17	0.514401	0	-2.49019e-15	-2.88845e-16	0.384108
0.985	0.000252055	2.25794e-16	0.514896	0	-1.16679e-15	7.94812e-16	0.395618
0.99	0.000321804	5.44725e-16	0.514829	0	8.97503e-16	1.77205e-15	0.406882
0.995	7.69283e-05	6.31021e-16	0.514338	0	2.63031e-15	1.92388e-15	0.417273
1	0	0	0.513562	0	1.66533e-15	0	0.426251
0	0	0.563869	0	0	0	0.331336	0
0.005	-1.86546e-16	0.555825	1.2941e-15	-0.00152365	1.00677e-15	0.333674	-1.18717e-16
0.01	5.62027e-17	0.547049	9.88533e-16	0.000449942	3.73599e-16	0.336253	3.50698e-17
0.015	3.24604e-16	0.538664	1.58204e-16	0.0025363	-7.36757e-16	0.33976	1.98512e-16
0.02	4.23019e-16	0.531283	-6.08314e-16	0.00320661	-1.68467e-15	0.344355	2.53423e-16
0.025	2.93317e-16	0.525167	-1.0474e-15	0.00213855	-2.1895e-15	0.349905	1.72054e-16
0.03	-3.89984e-17	0.520337	-1.09939e-15	-0.000270018	-2.20194e-15	0.356146	-2.23871e-17
0.035	-5.04747e-16	0.516669	-8.2035e-16	-0.00325449	-1.80724e-15	0.362778	-2.83409e-16
0.04	-1.01953e-15	0.513964	-3.20221e-16	-0.00593034	-1.15439e-15	0.369523	-5.59613e-16
0.045	-1.50282e-15	0.511992	2.78456e-16	-0.0074557	-4.06684e-16	0.376149	-8.05917e-16
0.05	-1.88966e-15	0.510532	8.65892e-16	-0.00712911	2.90383e-16	0.382471	-9.89447e-16
0.055	-2.13648e-15	0.509388	1.35854e-15	-0.00443842	8.27493e-16	0.388347	-1.09158e-15
0.06	-2.2227e-15	0.508406	1.70406e-15	0.000925452	1.13934e-15	0.393665	-1.10736e-15
0.065	-2.14917e-15	0.507475	1.88045e-15	0.00907899	1.20469e-15	0.398325	-1.04331e-15
0.07	-1.93457e-15	0.506524	1.89159e-15	0.0199717	1.04104e-15	0.402231	-9.144e-16
0.075	-1.61067e-15	0.505519	1.76079e-15	0.0334199	6.95912e-16	0.40528	-7.40662e-16
0.08	-1.21715e-15	0.504455	1.52378e-15	0.0491435	2.36422e-16	0.407357	-5.44062e-16
0.085	-7.96436e-16	0.503347	1.22187e-15	0.0668014	-2.61473e-16	0.408336	-3.45745e-16
0.09	-3.8914e-16	0.502223	8.96152e-16	0.0860235	-7.23053e-16	0.408083	-1.63906e-16
0.095	-3.02565e-17	0.501114	5.8287e-16	0.106436	-1.08341e-15	0.406464	-1.23523e-17
0.1	2.53617e-16	0.500046	3.10313e-16	0.127685	-1.29405e-15	0.403352	1.00247e-16
0.105	4.4598e-16	0.499041	9.71222e-17	0.149442	-1.3271e-15	0.398639	1.70479e-16
0.11	5.41041e-16	0.498109	-4.80599e-17	0.171423	-1.17721e-15	0.392246	1.99758e-16
0.115	5.43302e-16	0.497248	-1.25821e-16	0.193381	-8.61035e-16	0.384127	1.93486e-16
0.12	4.66249e-16	0.496448	-1.44357e-16	0.215107	-4.14598e-16	0.374278	1.59931e-16
0.125	3.30327e-16	0.495688	-1.17286e-16	0.236427	1.11052e-16	0.362737	1.08965e-16
0.13	1.60397e-16	0.494945	-6.12022e-17	0.257194	6.5557e-16	0.349585	5.07957e-17
0.135	-1.70907e-17	0.494196	6.76691e-18	0.277277	1.15582e-15	0.334942	-5.18655e-18
0.14	-1.76956e-16	0.493423	7.11345e-17	0.29656	1.55261e-15	0.318959	-5.13569e-17
0.145	-2.97957e-16	0.49262	1.19783e-16	0.314928	1.79718e-15	0.301808	-8.25164e-17
0.15	-3.65026e-16	0.491798	1.451e-16	0.332271	1.85667e-15	0.283676	-9.62296e-17
0.155	-3.70889e-16	0.490989	1.44449e-16	0.348475	1.71833e-15	0.264746	-9.28232e-17
0.16	-3.16879e-16	0.490245	1.19974e-16	0.363424	1.39174e-15	0.245197	-7.50642e-17
0.165	-2.12849e-16	0.489647	7.77862e-17	0.377006	9.08944e-16	0.225188	-4.75644e-17
0.17	-7.61143e-17	0.489295	2.66691e-17	0.389115	3.22137e-16	0.204861	-1.59848e-17
0.175	7.05682e-17	0.489313	-2.35483e-17	0.399656	-3.01147e-16	0.184337	1.38681e-17
0.18	2.0189e-16	0.489838	-6.37216e-17	0.408555	-8.85104e-16	0.163727	3.69448e-17
0.185	2.93566e-16	0.491013	-8.70003e-17	0.415764	-1.35471e-15	0.143144	4.97401e-17
0.19	3.26318e-16	0.49298	-9.00768e-17	0.421266	-1.64609e-15	0.122716	5.08529e-17
0.195	2.89871e-16	0.495866	-7.3858e-17	0.425079	-1.71727e-15	0.102615	4.12218e-17
0.2	1.86442e-16	0.499772	-4.33901e-17	0.427258	-1.55817e-15	0.0830742	2.39654e-17
0.205	3.3076e-17	0.504757	-6.94324e-18	0.427893	-1.19807e-15	0.0644122	3.79839e-18
0.21	-1.37955e-16	0.510833	2.57203e-17	0.4271	-7.08782e-16	0.0470444	-1.39473e-17
0.215	-2.81645e-16	0.517949	4.57261e-17	0.425016	-2.00931e-16	0.0314803	-2.45948e-17
0.22	-3.46726e-16	0.525992	4.77484e-17	0.421784	1.89395e-16	0.0182964	-2.54896e-17
0.225	-2.87407e-16	0.534782	3.23508e-17	0.417547	3.27038e-16	0.00807024	-1.71492e-17
0.23	-8.18232e-17	0.54409	7.11353e-18	0.412433	1.21084e-16	0.00126305	-3.74631e-18
0.235	2.41164e-16	0.553654	-1.46816e-17	0.406557	-4.1045e-16	-0.00196883	7.68485e-18
0.24	5.64961e-16	0.56322	-1.94412e-17	0.400027	-1.04951e-15	-0.00205561	1.01181e-17
0.245	6.36002e-16	0.572596	-4.81139e-18	0.392976	-1.25479e-15	-0.000414543	2.49061e-18
0.25	0	0.581732	0	0.385614	0	-2.22045e-15	0
0.2525	-0.00249508	0.586204	0	0.382007	0	-4.58788e-16	0
0.255	-0.00283672	0.590558	0	0.3783	0	7.1888e-16	0
0.2575	-0.00133594	0.594771	0	0.374541	0	1.44148e-15	0
0.26	0.00173364	0.598818	0	0.370779	0	1.82038e-15	0
0.2625	0.00613327	0.602676	0	0.367055	0	1.95045e-15	0
0.265	0.0116567	0.606325	0	0.363408	0	1.91125e-15	0
0.2675	0.0181277	0.609743	0	0.35987	0	1.76808e-15	0
0.27	0.0253975	0.612909	0	0.356472	0	1.57313e-15	0
0.2725	0.0333427	0.615807	0	0.353238	0	1.36659e-15	0
0.275	0.0418624	0.618417	0	0.350191	0	1.17774e-15	0
0.2775	0.0508759	0.620723	0	0.347347	0	1.02609e-15	0
0.28	0.0603203	0.62271	0	0.34472	0	9.22485e-16	0
0.2825	0.0701482	0.624362	0	0.342317	0	8.70219e-16	0
0.285	0.0803249	0.625666	0	0.340145	0	8.66139e-16	0
0.2875	0.0908262	0.626609	0	0.338204	0	9.01774e-16	0
0.29	0.101636	0.62718	0	0.33649	0	9.64438e-16	0
0.2925	0.112744	0.627367	0	0.334997	0	1.03835e-15	0
0.295	0.124141	0.627162	0	0.333713	0	1.10573e-15	0
0.2975	0.135823	0.626555	0	0.332624	0	1.14795e-15	0
0.3	0.147778	0.625539	0	0.33171	0	1.14662e-15	0
0.3025	0.159996	0.624107	0	0.330949	0	1.08469e-15	0
0.305	0.172456	0.622254	0	0.330313	0	9.47584e-16	0
0.3075	0.185129	0.619975	0	0.329772	0	7.24327e-16	0
0.31	0.197975	0.617267	0	0.329291	0	4.08626e-16	0
0.3125	0.21094	0.614126	0	0.328833	0	0	0
0.316667	0.232856	0.608227	0	0.327478	0	0	0
0.320833	0.254883	0.600944	0	0.326187	0	0	0
0.325	0.276937	0.592329	0	0.324962	0	0	0
0.329167	0.298937	0.582432	0	0.323807	0	0	0
0.333333	0.320803	0.571302	0	0.322726	0	0	0
0.3375	0.342451	0.558991	0	0.321723	0	0	0
0.341667	0.363801	0.545548	0	0.3208	0	0	0
0.345833	0.384771	0.531023	0	0.319961	0	0	0
0.35	0.405278	0.515468	0	0.319211	0	0	0
0.354167	0.425242	0.498932	0	0.318552	0	0	0
0.358333	0.444581	0.481466	0	0.317988	0	0	0
0.3625	0.463214	0.46312	0	0.317523	0	0	0
0.366667	0.481057	0.443945	0	0.31716	0	0	0
0.370833	0.498031	0.423989	0	0.316903	0	0	0
0.375	0.514053	0.403305	0	0.316756	0	0	0
0.378125	0.525411	0.387375	0	0.316716	0	0	0
0.38125	0.536197	0.371125	0	0.316716	0	0	0
0.384375	0.546393	0.354593	0	0.316757	0	0	0
0.3875	0.55598	0.337821	0	0.316841	0	0	0
0.390625	0.564944	0.32085	0	0.316968	0	0	0
0.39375	0.573271	0.303722	0	0.317139	0	0	0
0.396875	0.580952	0.286478	0	0.317352	0	0	0
0.4	0.587978	0.269161	0	0.317608	0	0	0
0.403125	0.594344	0.251814	0	0.317906	0	0	0
0.40625	0.600046	0.234481	0	0.318243	0	0	0
0.409375	0.605083	0.217203	0	0.318617	0	0	0
0.4125	0.609456	0.200027	0	0.319027	0	0	0
0.415625	0.613169	0.182995	0	0.319469	0	0	0
0.41875	0.616228	0.166154	0	0.319939	0	0	0
0.421875	0.61864	0.149548	0	0.320434	0	0	0
0.425	0.620417	0.133223	0	0.32095	0	0	0
0.428125	0.621572	0.117226	0	0.321481	0	0	0
0.43125	0.622118	0.101602	0	0.322022	0	0	0
0.434375	0.622075	0.0863993	0	0.322569	0	0	0
0.4375	0.621461	0.0716647	0	0.323113	0	0	0
0.439583	0.620747	0.0635065	0	0.323479	0	1.64391e-15	2.27751e-16
0.441667	0.619796	0.053653	0	0.323844	0	2.50225e-15	1.6873e-16
0.44375	0.618615	0.0432394	0	0.32422	0	2.77791e-15	-8.57536e-18
0.445833	0.617213	0.0331042	0	0.324613	0	2.6443e-15	-1.93137e-16
0.447917	0.615602	0.0238325	0	0.325023	0	2.24706e-15	-3.20103e-16
0.45	0.61379	0.0157965	0	0.325449	0	1.70572e-15	-3.60529e-16
0.452083	0.611789	0.00919277	0	0.325888	0	1.11548e-15	-3.12121e-16
0.454167	0.609609	0.00407728	0	0.326334	0	5.49095e-16	-1.90989e-16
0.45625	0.607263	0.000396561	0	0.32678	0	5.87788e-17	-2.44205e-17
0.458333	0.60476	-0.00198344	0	0.327217	0	-3.21761e-16	1.5534e-16
0.460417	0.602114	-0.00325166	0	0.327639	0	-5.75242e-16	3.16292e-16
0.4625	0.599335	-0.00362916	0	0.328038	0	-6.98644e-16	4.30873e-16
0.464583	0.596437	-0.00334932	0	0.328405	0	-7.00962e-16	4.79134e-16
0.466667	0.593432	-0.00264088	0	0.328736	0	-6.00888e-16	4.50905e-16
0.46875	0.590331	-0.00171411	0	0.329024	0	-4.24415e-16	3.46945e-16
0.470833	0.587147	-0.000749747	0	0.329266	0	-2.02363e-16	1.79083e-16
0.472917	0.583892	0.000109049	0	0.32946	0	3.21679e-17	-3.06607e-17
0.475	0.580579	0.000761762	0	0.329606	0	2.46431e-16	-2.51958e-16
0.477083	0.57722	0.0011527	0	0.329704	0	4.10733e-16	-4.49081e-16
0.479167	0.573827	0.0012702	0	0.32976	0	5.01212e-16	-5.84809e-16
0.48125	0.570413	0.0011429	0	0.329776	0	5.02702e-16	-6.25362e-16
0.483333	0.56699	0.000833032	0	0.329761	0	4.11663e-16	-5.4634e-16
0.485417	0.563571	0.000426842	0	0.329724	0	2.39192e-16	-3.39674e-16
0.4875	0.560167	2.1983e-05	0	0.329674	0	1.41139e-17	-2.16005e-17
0.489583	0.556792	-0.000287985	0	0.329623	0	-2.13854e-16	3.58367e-16
0.491667	0.553458	-0.00043206	0	0.329584	0	-3.70861e-16	7.07437e-16
0.49375	0.550177	-0.000383198	0	0.329571	0	-3.55604e-16	8.78537e-16
0.495833	0.546963	-0.000182673	0	0.329598	0	-3.59284e-17	6.58294e-16
0.497917	0.543828	3.26368e-05	0	0.329679	0	7.54639e-16	-2.46004e-16
0.5	0.540785	0	0	0.329827	0	2.22045e-15	-2.22045e-15
0.5025	0.537208	0	0	0.330041	0	2.17981e-15	0.000148881
0.505	0.533844	0	0	0.330434	0	1.68771e-15	0.000143433
0.5075	0.530717	0	0	0.331029	0	9.54757e-16	5.6058e-05
0.51	0.527846	0	0	0.331841	0	1.42448e-16	-5.88309e-05
0.5125	0.525241	0	0	0.332882	0	-6.317e-16	-0.000162838
0.515	0.522909	0	0	0.334153	0	-1.28906e-15	-0.000231611
0.5175	0.52085	0	0	0.335656	0	-1.78476e-15	-0.000252861
0.52	0.519061	0	0	0.337383	0	-2.10259e-15	-0.000224396
0.5225	0.517532	0	0	0.339325	0	-2.24992e-15	-0.000152139
0.525	0.516251	0	0	0.341466	0	-2.2525e-15	-4.81577e-05
0.5275	0.515203	0	0	0.343791	0	-2.14946e-15	7.13128e-05
0.53	0.514369	0	0	0.346277	0	-1.98811e-15	0.000187842
0.5325	0.513729	0	0	0.348902	0	-1.81888e-15	0.000282781
0.535	0.513259	0	0	0.351641	0	-1.6902e-15	0.000339236
0.5375	0.512935	0	0	0.354468	0	-1.64338e-15	0.000344042
0.54	0.51273	0	0	0.357354	0	-1.70748e-15	0.00028974
0.5425	0.51262	0	0	0.360272	0	-1.89427e-15	0.000176549
0.545	0.512577	0	0	0.363193	0	-2.19302e-15	1.43419e-05
0.5475	0.512575	0	0	0.366089	0	-2.56548e-15	-0.000175379
0.55	0.512588	0	0	0.368932	0	-2.94071e-15	-0.00035751
0.5525	0.512594	0	0	0.371696	0	-3.20999e-15	-0.000481368
0.555	0.512568	0	0	0.374357	0	-3.22173e-15	-0.00047872
0.5575	0.512492	0	0	0.376893	0	-2.77631e-15	-0.000261803
0.56	0.512346	0	0	0.379284	0	-1.62101e-15	0.000278645
0.5625	0.512116	0	0	0.381514	0	5.55112e-16	0.00127536
0.565	0.511723	0	0	0.383559	0	1.90239e-16	0.00901548
0.5675	0.511245	0	0	0.385388	0	1.87888e-17	0.017168
0.57	0.510704	0	0	0.386978	0	-1.71651e-17	0.0257076
0.5725	0.510118	0	0	0.38831	0	3.44327e-17	0.0346088
0.575	0.509503	0	0	0.389365	0	1.34821e-16	0.0438459
0.5775	0.50887	0	0	0.390125	0	2.53621e-16	0.0533927
0.58	0.508232	0	0	0.390574	0	3.68036e-16	0.063223
0.5825	0.507595	0	0	0.390697	0	4.62052e-16	0.0733106
0.585	0.506969	0	0	0.390482	0	5.25639e-16	0.083629
0.5875	0.506356	0	0	0.389916	0	5.53945e-16	0.0941517
0.59	0.505761	0	0	0.388989	0	5.46503e-16	0.104852
0.5925	0.505185	0	0	0.387693	0	5.06427e-16	0.115704
0.595	0.504631	0	0	0.386019	0	4.39612e-16	0.126681
0.5975	0.504098	0	0	0.383962	0	3.53936e-16	0.137757
0.6	0.503586	0	0	0.381516	0	2.58456e-16	0.148905
0.6025	0.503094	0	0	0.378678	0	1.62612e-16	0.1601
0.605	0.502621	0	0	0.375446	0	7.54244e-17	0.171317
0.6075	0.502167	0	0	0.371818	0	4.69401e-18	0.182529
0.61	0.501729	0	0	0.367797	0	-4.37971e-17	0.193712
0.6125	0.501309	0	0	0.363382	0	-6.70865e-17	0.204842
0.615	0.500905	0	0	0.358578	0	-6.58312e-17	0.215894
0.6175	0.500519	0	0	0.353389	0	-4.51082e-17	0.226844
0.62	0.500154	0	0	0.347821	0	-1.52141e-17	0.23767
0.6225	0.499811	0	0	0.34188	0	7.53431e-18	0.248348
0.625	0.499497	0	0	0.335575	0	0	0.258857
0.628125	0.499162	0	0	0.327215	0	0	0.271719
0.63125	0.49895	0	0	0.31831	0	0	0.28425
0.634375	0.49882	0	0	0.308887	0	0	0.296409
0.6375	0.49874	0	0	0.298981	0	0	0.308159
0.640625	0.498679	0	0	0.288626	0	0	0.319463
0.64375	0.498614	0	0	0.277855	0	0	0.330291
0.646875	0.498525	0	0	0.266708	0	0	0.340611
0.65	0.498398	0	0	0.255223	0	0	0.350398
0.653125	0.498225	0	0	0.243441	0	0	0.359628
0.65625	0.498	0	0	0.231404	0	0	0.36828
0.659375	0.497725	0	0	0.219157	0	0	0.376335
0.6625	0.497406	0	0	0.206745	0	0	0.383779
0.665625	0.497054	0	0	0.194215	0	0	0.390599
0.66875	0.496685	0	0	0.181617	0	0	0.396785
0.671875	0.49632	0	0	0.169001	0	0	0.402331
0.675	0.495985	0	0	0.156421	0	0	0.407233
0.678125	0.49571	0	0	0.143929	0	0	0.41149
0.68125	0.495533	0	0	0.131583	0	0	0.415104
0.684375	0.495494	0	0	0.11944	0	0	0.41808
0.6875	0.495639	0	0	0.107559	0	0	0.420425
0.69	0.495869	0	9.15027e-16	0.0981172	0	0	0.421854
0.6925	0.496311	0	8.83283e-16	0.0890861	0	0	0.422896
0.695	0.496991	0	3.45962e-16	0.0804065	0	0	0.423557
0.6975	0.497932	0	-3.63939e-16	0.0720444	0	0	0.423846
0.7	0.499147	0	-1.01e-15	0.0639867	0	0	0.423773
0.7025	0.500648	0	-1.44075e-15	0.0562387	0	0	0.423348
0.705	0.502437	0	-1.57808e-15	0.0488204	0	0	0.422586
0.7075	0.504516	0	-1.40558e-15	0.0417635	0	0	0.421499
0.71	0.50688	0	-9.56938e-16	0.0351084	0	0	0.420105
0.7125	0.509519	0	-3.04346e-16	0.0289008	0	0	0.418418
0.715	0.512424	0	4.53153e-16	0.0231885	0	0	0.416458
0.7175	0.515578	0	1.20127e-15	0.0180184	0	0	0.414243
0.72	0.518965	0	1.82208e-15	0.0134333	0	0	0.411793
0.7225	0.522565	0	2.20567e-15	0.00946855	0	0	0.409128
0.725	0.526357	0	2.26172e-15	0.0061489	0	0	0.406269
0.7275	0.530319	0	1.93114e-15	0.0034855	0	0	0.403239
0.73	0.534426	0	1.19769e-15	0.00147256	0	0	0.40006
0.7325	0.538657	0	9.96105e-17	8.42548e-05	0	0	0.396754
0.735	0.542985	0	-1.25879e-15	-0.000728534	0	0	0.393346
0.7375	0.547389	0	-2.69549e-15	-0.00104133	0	0	0.389859
0.74	0.551845	0	-3.93915e-15	-0.00095929	0	0	0.386317
0.7425	0.556332	0	-4.61748e-15	-0.000620335	0	0	0.382743
0.745	0.560831	0	-4.24564e-15	-0.000198377	0	0	0.379162
0.7475	0.565322	0	-2.21461e-15	9.35306e-05	0	0	0.375598
0.75	0.569792	0	2.22045e-15	-2.22045e-15	0	0	0.372074
0.755556	0.579171	0	0.000578645	-7.23306e-16	0	-2.01663e-16	0.36384
0.761111	0.588843	0	-3.09238e-06	-3.78468e-18	0	-2.16985e-18	0.357156
0.766667	0.597855	0	0.00222836	2.54832e-16	0	2.25507e-16	0.351719
0.772222	0.605691	0	0.00927734	2.67365e-16	0	3.24887e-16	0.347265
0.777778	0.612101	0	0.0217988	1.72455e-16	0	2.70017e-16	0.343571
0.783333	0.61698	0	0.0395793	5.33195e-17	0	1.03366e-16	0.340454
0.788889	0.620284	0	0.0619007	-4.57744e-17	0	-1.0693e-16	0.33777
0.794444	0.621982	0	0.0878066	-1.06666e-16	0	-2.94449e-16	0.335406
0.8	0.622029	0	0.116288	-1.27524e-16	0	-4.09974e-16	0.333278
0.805556	0.620354	0	0.146405	-1.15622e-16	0	-4.28094e-16	0.331328
0.811111	0.616866	0	0.177358	-8.22048e-17	0	-3.47498e-16	0.329517
0.816667	0.611463	0	0.208519	-3.90334e-17	0	-1.87104e-16	0.327822
0.822222	0.60404	0	0.239436	3.73373e-18	0	2.01858e-17	0.32623
0.827778	0.594513	0	0.269813	3.86508e-17	0	2.34688e-16	0.324738
0.833333	0.582821	0	0.299489	6.13438e-17	0	4.16997e-16	0.323349
0.838889	0.568947	0	0.328396	7.03483e-17	0	5.34086e-16	0.322067
0.844444	0.552915	0	0.356523	6.66145e-17	0	5.63914e-16	0.320898
0.85	0.5348	0	0.383889	5.28322e-17	0	4.98219e-16	0.319849
0.855556	0.51472	0	0.410504	3.26986e-17	0	3.43408e-16	0.318926
0.861111	0.492837	0	0.436355	1.02205e-17	0	1.19586e-16	0.318135
0.866667	0.469345	0	0.461385	-1.08832e-17	0	-1.4202e-16	0.317478
0.872222	0.444464	0	0.485491	-2.76369e-17	0	-4.02948e-16	0.316961
0.877778	0.418423	0	0.50852	-3.80983e-17	0	-6.22247e-16	0.316587
0.883333	0.391455	0	0.530281	-4.14808e-17	0	-7.6163e-16	0.316357
0.888889	0.363788	0	0.550554	-3.81181e-17	0	-7.905e-16	0.316274
0.894444	0.335631	0	0.569106	-2.92946e-17	0	-6.90369e-16	0.316341
0.9	0.307178	0	0.585715	-1.69734e-17	0	-4.58179e-16	0.316559
0.905556	0.278604	0	0.600184	-3.46014e-18	0	-1.0811e-16	0.31693
0.911111	0.25007	0	0.612359	8.95551e-18	0	3.28439e-16	0.31745
0.916667	0.221732	0	0.622146	1.83379e-17	0	8.04922e-16	0.318117
0.922222	0.193753	0	0.629517	2.33844e-17	0	1.26381e-15	0.318921
0.927778	0.166317	0	0.634519	2.36088e-17	0	1.64273e-15	0.319848
0.933333	0.139648	0	0.637265	1.94053e-17	0	1.88232e-15	0.320878
0.938889	0.114027	0	0.637927	1.19743e-17	0	1.93506e-15	0.321981
0.944444	0.0897972	0	0.636725	3.11156e-18	0	1.7745e-15	0.323122
0.95	0.0673785	0	0.633897	-5.12664e-18	0	1.40357e-15	0.324258
0.955556	0.0472531	0	0.629683	-1.08462e-17	0	8.60552e-16	0.325342
0.961111	0.0299444	0	0.624296	-1.2769e-17	0	2.21029e-16	0.326327
0.966667	0.0159677	0	0.617907	-1.06349e-17	0	-4.06534e-16	0.327172
0.972222	0.00574994	0	0.610628	-5.44163e-18	0	-8.94059e-16	0.327854
0.977778	-0.000490368	0	0.602522	6.201e-19	0	-1.11908e-15	0.328378
0.983333	-0.00291407	0	0.593629	4.71191e-18	0	-1.00539e-15	0.328802
0.988889	-0.00229378	0	0.584026	4.58648e-18	0	-5.83192e-16	0.329255
0.994444	-0.000320725	0	0.573932	7.72322e-19	0	-7.32229e-17	0.329973
1	0	0	0.563869	0	0	0	0.331336
0	0	0.577332	0	0.359914	0	-1.11022e-15	0
0.003125	0.00950364	0.580058	-3.76978e-16	0.356554	3.83259e-16	-1.42289e-16	1.2626e-15
0.00625	0.0194781	0.582524	-4.65591e-16	0.35339	4.56033e-16	5.0847e-16	2.09332e-15
0.009375	0.0298984	0.584708	-3.43467e-16	0.35042	3.21965e-16	9.01108e-16	2.56994e-15
0.0125	0.0407394	0.586592	-7.97186e-17	0.347643	7.09024e-17	1.08946e-15	2.76368e-15
0.015625	0.051976	0.588155	2.65052e-16	0.345056	-2.21098e-16	1.12212e-15	2.73915e-15
0.01875	0.0635832	0.589382	6.38758e-16	0.342656	-4.91771e-16	1.04249e-15	2.55441e-15
0.021875	0.0755359	0.590256	9.97823e-16	0.340438	-6.92647e-16	8.88714e-16	2.26094e-15
0.025	0.087809	0.590762	1.30718e-15	0.338397	-7.89044e-16	6.93742e-16	1.90363e-15
0.028125	0.100377	0.590887	1.54029e-15	0.336526	-7.60078e-16	4.85285e-16	1.5208e-15
0.03125	0.113216	0.590618	1.67911e-15	0.334818	-5.98653e-16	2.85833e-16	1.14418e-15
0.034375	0.1263	0.589944	1.71412e-15	0.333264	-3.11468e-16	1.12655e-16	7.98952e-16
0.0375	0.139603	0.588854	1.6443e-15	0.331856	8.09873e-17	-2.22056e-17	5.03689e-16
0.040625	0.153101	0.58734	1.47716e-15	0.330583	5.4443e-16	-1.11927e-16	2.704e-16
0.04375	0.166769	0.585395	1.22871e-15	0.329434	1.03078e-15	-1.54912e-16	1.04517e-16
0.046875	0.180582	0.583011	9.23483e-16	0.328397	1.47818e-15	-1.54785e-16	4.89088e-18
0.05	0.194513	0.580183	5.94514e-16	0.327458	1.81097e-15	-1.20395e-16	-3.62039e-17
0.053125	0.208539	0.576907	2.83359e-16	0.326605	1.93968e-15	-6.58152e-17	-3.30704e-17
0.05625	0.222633	0.573181	4.00833e-17	0.325821	1.76108e-15	-1.03396e-17	-6.58988e-18
0.059375	0.236772	0.569002	-7.67336e-17	0.325091	1.15813e-15	2.15128e-17	1.57791e-17
0.0625	0.250928	0.564369	0	0.324399	0	0	0
0.0666667	0.269856	0.557625	3.10396e-16	0.32345	0	0	0
0.0708333	0.288676	0.549997	4.43191e-16	0.322557	0	0	0
0.075	0.307345	0.541516	4.29135e-16	0.321723	0	0	0
0.0791667	0.325821	0.532213	2.98982e-16	0.320948	0	0	0
0.0833333	0.34406	0.522117	8.34835e-17	0.320237	0	0	0
0.0875	0.362019	0.51126	-1.86608e-16	0.319589	0	0	0
0.0916667	0.379656	0.499672	-4.80541e-16	0.319008	0	0	0
0.0958333	0.396928	0.487383	-7.67562e-16	0.318496	0	0	0
0.1	0.413791	0.474424	-1.01692e-15	0.318054	0	0	0
0.104167	0.430203	0.460825	-1.19786e-15	0.317684	0	0	0
0.108333	0.446121	0.446616	-1.27963e-15	0.31739	0	0	0
0.1125	0.461501	0.431829	-1.23149e-15	0.317171	0	0	0
0.116667	0.476301	0.416493	-1.02267e-15	0.317032	0	0	0
0.120833	0.490477	0.400639	-6.22422e-16	0.316973	0	0	0
0.125	0.503988	0.384297	0	0.316998	0	0	0
0.128125	0.513663	0.371755	7.07297e-16	0.316941	-3.03986e-16	0	-1.11311e-09
0.13125	0.522942	0.358987	1.19391e-15	0.316956	-5.89013e-16	0	-1.31691e-09
0.134375	0.531813	0.346017	1.49617e-15	0.317034	-8.44796e-16	0	-9.2378e-10
0.1375	0.540266	0.332865	1.64758e-15	0.317165	-1.06295e-15	0	-2.01954e-10
0.140625	0.548292	0.319555	1.67883e-15	0.317342	-1.23702e-15	0	6.24531e-10
0.14375	0.555883	0.306109	1.61782e-15	0.317556	-1.36244e-15	0	1.37581e-09
0.146875	0.56303	0.29255	1.48961e-15	0.317802	-1.43655e-15	0	1.91619e-09
0.15	0.569727	0.278901	1.31647e-15	0.318073	-1.45862e-15	0	2.15417e-09
0.153125	0.57597	0.265186	1.11785e-15	0.318363	-1.42981e-15	0	2.04241e-09
0.15625	0.581755	0.251429	9.10392e-16	0.318669	-1.3532e-15	0	1.57776e-09
0.159375	0.587078	0.237653	7.0792e-16	0.318988	-1.23378e-15	0	8.0124e-10
0.1625	0.591936	0.223882	5.21453e-16	0.319315	-1.07844e-15	0	-2.01954e-10
0.165625	0.596331	0.210142	3.59195e-16	0.31965	-8.95979e-16	0	-1.30244e-09
0.16875	0.60026	0.196457	2.26538e-16	0.31999	-6.9712e-16	0	-2.32667e-09
0.171875	0.603726	0.182851	1.26066e-16	0.320336	-4.9448e-16	0	-3.05691e-09
0.175	0.606731	0.169351	5.75462e-17	0.320687	-3.02593e-16	0	-3.23126e-09
0.178125	0.609278	0.155981	1.79389e-17	0.321045	-1.37897e-16	0	-2.54362e-09
0.18125	0.611372	0.142768	1.39051e-18	0.321411	-1.87418e-17	0	-6.43727e-10
0.184375	0.613017	0.129737	-7.63699e-19	0.321788	3.4613e-17	0	2.86285e-09
0.1875	0.61422	0.116915	0	0.32218	0	0	8.41473e-09
0.189583	0.614781	0.10762	2.35546e-16	0.322486	2.08365e-16	0	-0.000123633
0.191667	0.615152	0.0996105	4.22401e-16	0.322796	1.54476e-16	0	-9.15956e-05
0.19375	0.615337	0.0921918	5.60153e-16	0.323128	-7.85682e-18	0	4.6552e-06
0.195833	0.615338	0.0849004	6.50729e-16	0.323495	-1.77097e-16	0	0.000104846
0.197917	0.615157	0.0774627	6.97878e-16	0.323914	-2.93776e-16	0	0.000173771
0.2	0.614798	0.0697582	7.06696e-16	0.324397	-3.31193e-16	0	0.000195717
0.202083	0.614265	0.0617857	6.83191e-16	0.324954	-2.87022e-16	0	0.000169438
0.204167	0.613561	0.0536322	6.33896e-16	0.325596	-1.75831e-16	0	0.000103681
0.20625	0.612692	0.0454455	5.65524e-16	0.326332	-2.25104e-17	0	1.32569e-05
0.208333	0.611662	0.0374089	4.84661e-16	0.327166	1.43388e-16	0	-8.4328e-05
0.210417	0.610476	0.0297201	3.97509e-16	0.328105	2.92406e-16	0	-0.000171703
0.2125	0.609139	0.0225721	3.09667e-16	0.329151	3.99018e-16	0	-0.000233904
0.214583	0.607658	0.0161381	2.25955e-16	0.330305	4.44567e-16	0	-0.000260103
0.216667	0.606038	0.0105589	1.50289e-16	0.331567	4.1929e-16	0	-0.000244778
0.21875	0.604285	0.00593322	8.55828e-17	0.332935	3.23425e-16	0	-0.000188343
0.220833	0.602405	0.0023119	3.37109e-17	0.334404	1.67424e-16	0	-9.72168e-05
0.222917	0.600405	-0.000305751	-4.49787e-18	0.335971	-2.87609e-17	0	1.66444e-05
0.225	0.598292	-0.00197197	-2.92192e-17	0.337628	-2.37285e-16	0	0.000136778
0.227083	0.596071	-0.00278768	-4.15497e-17	0.339368	-4.24942e-16	0	0.000243788
0.229167	0.593751	-0.00289658	-4.33803e-17	0.341183	-5.56592e-16	0	0.000317468
0.23125	0.591337	-0.00247605	-3.72271e-17	0.343063	-5.99511e-16	0	0.000339482
0.233333	0.588837	-0.00172511	-2.60188e-17	0.344998	-5.28641e-16	0	0.000296584
0.235417	0.586257	-0.000849251	-1.28413e-17	0.346977	-3.32755e-16	0	0.000184394
0.2375	0.583605	-4.22015e-05	-6.39405e-19	0.348991	-2.15283e-17	0	1.17259e-05
0.239583	0.580887	0.000535377	8.12449e-18	0.351028	3.66478e-16	0	-0.000194539
0.241667	0.57811	0.000780244	1.18549e-17	0.35308	7.54925e-16	0	-0.000384027
0.24375	0.575282	0.000674023	1.02502e-17	0.355138	1.0199e-15	0	-0.000476898
0.245833	0.572409	0.000313699	4.77354e-18	0.357192	9.79181e-16	0	-0.000357314
0.247917	0.569498	-5.48084e-05	-8.3468e-19	0.359238	3.80662e-16	0	0.000133625
0.25	0.566556	0	0	0.361271	-1.11022e-15	0	0.00120552
0.2525	0.562965	4.44092e-15	9.1801e-17	0.36368	-1.01364e-15	0	0.000518982
0.255	0.559378	4.58284e-15	9.00277e-17	0.366044	-1.03449e-15	0	-1.40148e-05
0.2575	0.555795	1.94213e-15	3.58878e-17	0.368345	-1.08964e-15	0	-0.000144669
0.26	0.55222	-2.24601e-15	-3.85046e-17	0.37057	-1.11879e-15	0	0.000318159
0.2625	0.548661	-7.00406e-15	-1.09263e-16	0.372702	-1.08197e-15	0	0.00151299
0.265	0.545124	-1.15887e-14	-1.59861e-16	0.374728	-9.57125e-16	0	0.00353077
0.2675	0.541621	-1.54672e-14	-1.80267e-16	0.376633	-7.37641e-16	0	0.00641992
0.27	0.538162	-1.82943e-14	-1.66076e-16	0.378403	-4.29918e-16	0	0.0101913
0.2725	0.534762	-1.98883e-14	-1.17648e-16	0.380026	-5.09127e-17	0	0.0148235
0.275	0.531434	-2.02076e-14	-3.92339e-17	0.38149	3.74307e-16	0	0.0202675
0.2775	0.528191	-1.93278e-14	6.1885e-17	0.382781	8.15008e-16	0	0.0264521
0.28	0.52505	-1.74174e-14	1.76265e-16	0.383891	1.23724e-15	0	0.0332885
0.2825	0.522025	-1.47149e-14	2.93169e-16	0.384806	1.60629e-15	0	0.040676
0.285	0.51913	-1.1505e-14	4.01427e-16	0.385519	1.88911e-15	0	0.0485063
0.2875	0.51638	-8.09533e-15	4.90309e-16	0.386018	2.05679e-15	0	0.0566692
0.29	0.513787	-4.7929e-15	5.50389e-16	0.386296	2.087e-15	0	0.0650572
0.2925	0.511363	-1.8805e-15	5.74409e-16	0.386344	1.9664e-15	0	0.0735707
0.295	0.509119	4.06644e-16	5.58149e-16	0.386155	1.69315e-15	0	0.082123
0.2975	0.507062	1.90443e-15	5.01293e-16	0.385723	1.27931e-15	0	0.0906456
0.3	0.505201	2.54331e-15	4.08292e-16	0.38504	7.53321e-16	0	0.0990927
0.3025	0.503538	2.37182e-15	2.89236e-16	0.384103	1.62408e-16	0	0.107447
0.305	0.502075	1.58003e-15	1.60714e-16	0.382906	-4.24927e-16	0	0.115723
0.3075	0.50081	5.2305e-16	4.66876e-17	0.381445	-9.16482e-16	0	0.123976
0.31	0.499739	-2.555e-16	-2.06495e-17	0.379718	-1.1939e-15	0	0.132302
0.3125	0.498853	0	0	0.377722	-1.11022e-15	0	0.140845
0.316667	0.498315	-4.7926e-16	0	0.373979	-1.89697e-16	0	0.155538
0.320833	0.497892	-8.13813e-16	0	0.369368	5.17008e-16	0	0.170196
0.325	0.497569	-1.02125e-15	0	0.36392	1.03621e-15	0	0.184771
0.329167	0.497334	-1.11918e-15	0	0.35767	1.39422e-15	0	0.199215
0.333333	0.497172	-1.12517e-15	0	0.350648	1.61736e-15	0	0.213477
0.3375	0.497069	-1.05684e-15	0	0.342889	1.73195e-15	0	0.227509
0.341667	0.49701	-9.31773e-16	0	0.334425	1.7643e-15	0	0.241263
0.345833	0.496983	-7.67562e-16	0	0.325289	1.74072e-15	0	0.254688
0.35	0.496972	-5.81802e-16	0	0.315513	1.68754e-15	0	0.267737
0.354167	0.496965	-3.92089e-16	0	0.305131	1.63107e-15	0	0.280359
0.358333	0.496946	-2.16015e-16	0	0.294174	1.59762e-15	0	0.292506
0.3625	0.496903	-7.11751e-17	0	0.282677	1.61352e-15	0	0.30413
0.366667	0.49682	2.48366e-17	0	0.270671	1.70508e-15	0	0.31518
0.370833	0.496685	5.44264e-17	0	0.258189	1.89862e-15	0	0.325609
0.375	0.496482	0	0	0.245264	2.22045e-15	0	0.335366
0.378125	0.496405	0	0	0.23532	1.30778e-15	0	0.342228
0.38125	0.496265	0	0	0.225185	7.94018e-16	0	0.348698
0.384375	0.496087	0	0	0.214885	5.70347e-16	0	0.354767
0.3875	0.495892	0	0	0.204448	5.41789e-16	0	0.360427
0.390625	0.495702	0	0	0.193899	6.27211e-16	0	0.365672
0.39375	0.495539	0	0	0.183268	7.59323e-16	0	0.370497
0.396875	0.495425	0	0	0.17258	8.84679e-16	0	0.374898
0.4	0.49538	0	0	0.161865	9.63674e-16	0	0.378875
0.403125	0.495427	0	0	0.151149	9.70547e-16	0	0.382427
0.40625	0.495585	0	0	0.140463	8.93383e-16	0	0.385554
0.409375	0.495876	0	0	0.129834	7.34105e-16	0	0.388261
0.4125	0.496319	0	0	0.119291	5.08482e-16	0	0.390551
0.415625	0.496935	0	0	0.108864	2.46127e-16	0	0.39243
0.41875	0.497744	0	0	0.0985833	-9.50628e-18	0	0.393906
0.421875	0.498764	0	0	0.0884777	-2.0112e-16	0	0.394986
0.425	0.500016	0	0	0.078578	-2.57572e-16	0	0.395682
0.428125	0.501519	0	0	0.0689145	-9.38789e-17	0	0.396006
0.43125	0.50329	0	0	0.0595183	3.88786e-16	0	0.39597
0.434375	0.50535	0	0	0.0504202	1.30309e-15	0	0.395589
0.4375	0.507715	0	0	0.0416519	2.77556e-15	0	0.39488
0.439583	0.509463	9.449e-17	8.80053e-08	0.0367797	1.37599e-15	0	0.394234
0.441667	0.511335	7.01108e-17	6.60278e-08	0.0309923	4.92128e-16	0	0.393455
0.44375	0.513323	-3.56914e-18	-3.40112e-09	0.0249272	-1.60788e-17	0	0.392548
0.445833	0.51542	-8.05284e-17	-7.77056e-08	0.0190543	-2.61539e-16	0	0.391521
0.447917	0.517618	-1.33725e-16	-1.30773e-07	0.0137001	-3.33441e-16	0	0.39038
0.45	0.519909	-1.50928e-16	-1.4972e-07	0.00907103	-3.00441e-16	0	0.389132
0.452083	0.522286	-1.30961e-16	-1.31915e-07	0.00527422	-2.13654e-16	0	0.387785
0.454167	0.52474	-8.03362e-17	-8.22612e-08	0.00233751	-1.09421e-16	0	0.386345
0.45625	0.527264	-1.03002e-17	-1.07351e-08	0.000227201	-1.18711e-17	0	0.384822
0.458333	0.529849	6.57182e-17	6.98138e-08	-0.00113572	6.47249e-17	0	0.383222
0.460417	0.532489	1.3426e-16	1.45608e-07	-0.00186098	1.13817e-16	0	0.381554
0.4625	0.535176	1.83581e-16	2.03629e-07	-0.00207612	1.34648e-16	0	0.379826
0.464583	0.537901	2.05e-16	2.3304e-07	-0.00191527	1.30533e-16	0	0.378045
0.466667	0.540657	1.93838e-16	2.26365e-07	-0.00150962	1.07358e-16	0	0.37622
0.46875	0.543436	1.49953e-16	1.80389e-07	-0.000979537	7.22801e-17	0	0.374359
0.470833	0.546231	7.78826e-17	9.682e-08	-0.000428321	3.26452e-17	0	0.37247
0.472917	0.549034	-1.34306e-17	-1.73191e-08	6.22817e-05	-4.88467e-18	0	0.370562
0.475	0.551836	-1.11306e-16	-1.49553e-07	0.000434965	-3.49942e-17	0	0.368642
0.477083	0.554631	-2.00401e-16	-2.82075e-07	0.000658045	-5.41655e-17	0	0.366718
0.479167	0.557411	-2.64188e-16	-3.92125e-07	0.000724975	-6.09176e-17	0	0.364799
0.48125	0.560167	-2.8683e-16	-4.52627e-07	0.000652191	-5.58359e-17	0	0.362893
0.483333	0.562893	-2.55471e-16	-4.33085e-07	0.000475284	-4.13894e-17	0	0.361007
0.485417	0.565581	-1.62918e-16	-3.00736e-07	0.000243494	-2.15373e-17	0	0.35915
0.4875	0.568222	-1.0728e-17	-2.19588e-08	1.25384e-05	-1.12503e-18	0	0.357331
0.489583	0.57081	1.87295e-16	4.36052e-07	-0.000164234	1.49319e-17	0	0.355556
0.491667	0.573337	4.01207e-16	1.10336e-06	-0.000246365	2.26743e-17	0	0.353834
0.49375	0.575795	5.80627e-16	2.00511e-06	-0.000218476	2.03365e-17	0	0.352174
0.495833	0.578177	6.50034e-16	3.15906e-06	-0.000104137	9.79604e-18	0	0.350583
0.497917	0.580475	5.03664e-16	4.57292e-06	1.86033e-05	-1.76727e-18	0	0.34907
0.5	0.582681	0	6.24135e-06	-2.22045e-15	0	0	0.347644
0.503125	0.585805	5.43221e-17	0.00913182	-1.95049e-15	-6.38559e-16	0	0.345725
0.50625	0.588677	6.51362e-17	0.0187342	-1.68128e-15	-1.0175e-15	0	0.34401
0.509375	0.591276	4.63808e-17	0.0287868	-1.4191e-15	-1.17348e-15	0	0.342472
0.5125	0.593582	1.03115e-17	0.0392633	-1.16939e-15	-1.14253e-15	0	0.341089
0.515625	0.595576	-3.24995e-17	0.0501374	-9.36721e-16	-9.60066e-16	0	0.339837
0.51875	0.59724	-7.3163e-17	0.0613831	-7.24823e-16	-6.60883e-16	0	0.338697
0.521875	0.598558	-1.04473e-16	0.0729747	-5.36573e-16	-2.79148e-16	0	0.33765
0.525	0.599515	-1.20906e-16	0.0848866	-3.73998e-16	1.5159e-16	0	0.336677
0.528125	0.600096	-1.18623e-16	0.0970934	-2.38269e-16	5.98403e-16	0	0.335764
0.53125	0.600288	-9.54677e-17	0.10957	-1.29708e-16	1.02899e-15	0	0.334896
0.534375	0.600079	-5.09657e-17	0.122291	-4.7785e-17	1.41166e-15	0	0.33406
0.5375	0.599459	1.36731e-17	0.135232	8.88288e-18	1.71536e-15	0	0.333246
0.540625	0.598417	9.55558e-17	0.148369	4.25295e-17	1.90964e-15	0	0.332445
0.54375	0.596945	1.90107e-16	0.161677	5.62407e-17	1.96469e-15	0	0.331647
0.546875	0.595035	2.91066e-16	0.175131	5.39541e-17	1.8513e-15	0	0.330849
0.55	0.592683	3.90493e-16	0.188708	4.04594e-17	1.54092e-15	0	0.330044
0.553125	0.589881	4.7876e-16	0.202385	2.13976e-17	1.00557e-15	0	0.32923
0.55625	0.586627	5.44561e-16	0.216136	3.26194e-18	2.17928e-16	0	0.328406
0.559375	0.582917	5.74903e-16	0.22994	-6.60281e-18	-8.48714e-16	0	0.327572
0.5625	0.57875	5.55112e-16	0.243773	0	-2.22045e-15	0	0.326729
0.566667	0.572613	4.7068e-16	0.26229	0	-1.71934e-15	0	0.325708
0.570833	0.565579	3.698e-16	0.280727	0	-1.38271e-15	0	0.324753
0.575	0.557677	2.59052e-16	0.299041	0	-1.18424e-15	0	0.323864
0.579167	0.548933	1.45014e-16	0.317188	0	-1.09761e-15	0	0.32304
0.583333	0.539375	3.42661e-17	0.335126	0	-1.09652e-15	0	0.322284
0.5875	0.529028	-6.66134e-17	0.352809	0	-1.15463e-15	0	0.321594
0.591667	0.517922	-1.51045e-16	0.370196	0	-1.24564e-15	0	0.320971
0.595833	0.506082	-2.1245e-16	0.387243	0	-1.34323e-15	0	0.320415
0.6	0.493536	-2.44249e-16	0.403906	0	-1.42109e-15	0	0.319927
0.604167	0.480311	-2.39863e-16	0.420143	0	-1.45288e-15	0	0.319506
0.608333	0.466434	-1.92713e-16	0.435909	0	-1.41231e-15	0	0.319154
0.6125	0.451932	-9.62193e-17	0.451161	0	-1.27306e-15	0	0.31887
0.616667	0.436832	5.61965e-17	0.465856	0	-1.0088e-15	0	0.318654
0.620833	0.421162	2.71114e-16	0.47995	0	-5.93215e-16	0	0.318507
0.625	0.404949	5.55112e-16	0.493401	0	0	0	0.318429
0.628125	0.392463	4.03119e-16	0.503044	0	2.51319e-16	-2.55506e-16	0.318325
0.63125	0.379717	2.60605e-16	0.512303	0	3.10394e-16	-3.04022e-16	0.318287
0.634375	0.366731	1.32714e-16	0.521166	0	2.28978e-16	-2.14643e-16	0.318309
0.6375	0.353526	2.36341e-17	0.529622	0	5.31457e-17	-4.72683e-17	0.318383
0.640625	0.340122	-6.33993e-17	0.537661	0	-1.76702e-16	1.47398e-16	0.318503
0.64375	0.326541	-1.26107e-16	0.545273	0	-4.25839e-16	3.27847e-16	0.318663
0.646875	0.312803	-1.63163e-16	0.552451	0	-6.65215e-16	4.61764e-16	0.318858
0.65	0.298931	-1.74197e-16	0.559187	0	-8.71456e-16	5.2603e-16	0.319081
0.653125	0.284947	-1.59793e-16	0.565476	0	-1.02686e-15	5.06719e-16	0.319329
0.65625	0.270872	-1.21489e-16	0.571313	0	-1.11941e-15	3.99102e-16	0.319594
0.659375	0.256729	-6.17773e-17	0.576694	0	-1.14275e-15	2.07645e-16	0.319874
0.6625	0.242542	1.58935e-17	0.581617	0	-1.0962e-15	-5.39915e-17	0.320163
0.665625	0.228333	1.07122e-16	0.58608	0	-9.84773e-16	-3.62953e-16	0.320457
0.66875	0.214125	2.06552e-16	0.590082	0	-8.19141e-16	-6.8719e-16	0.320751
0.671875	0.199943	3.07871e-16	0.593625	0	-6.15655e-16	-9.85456e-16	0.321043
0.675	0.185811	4.03815e-16	0.596709	0	-3.96343e-16	-1.20731e-15	0.321329
0.678125	0.171752	4.86163e-16	0.599338	0	-1.88906e-16	-1.29312e-15	0.321605
0.68125	0.157791	5.45741e-16	0.601515	0	-2.67222e-17	-1.17405e-15	0.321869
0.684375	0.143954	5.72418e-16	0.603245	0	5.11557e-17	-7.72087e-16	0.322117
0.6875	0.130266	5.55112e-16	0.604534	0	0	0	0.322347
0.689583	0.120184	1.55311e-16	0.605152	0	-2.49797e-13	0	0.322518
0.691667	0.111585	6.51945e-19	0.60558	0	-1.7479e-13	0	0.322678
0.69375	0.103641	2.35684e-18	0.605822	0	3.21241e-14	0	0.322843
0.695833	0.0957932	9.20827e-17	0.60588	0	2.44147e-13	0	0.323028
0.697917	0.0877143	2.19053e-16	0.605755	0	3.87567e-13	0	0.323247
0.7	0.0792575	3.47384e-16	0.605452	0	4.2992e-13	0	0.323515
0.702083	0.0704189	4.53595e-16	0.604974	0	3.69311e-13	0	0.323842
0.704167	0.0613007	5.24323e-16	0.604325	0	2.2492e-13	0	0.324239
0.70625	0.0520776	5.54218e-16	0.603509	0	2.86681e-14	0	0.324716
0.708333	0.0429682	5.44034e-16	0.602533	0	-1.81947e-13	0	0.32528
0.710417	0.0342087	4.98914e-16	0.6014	0	-3.69837e-13	0	0.325938
0.7125	0.0260309	4.26867e-16	0.600117	0	-5.03151e-13	0	0.326694
0.714583	0.0186437	3.37428e-16	0.59869	0	-5.5892e-13	0	0.327551
0.716667	0.0122184	2.40525e-16	0.597125	0	-5.25541e-13	0	0.328511
0.71875	0.00687733	1.45523e-16	0.595427	0	-4.04089e-13	0	0.329574
0.720833	0.00268608	6.04727e-17	0.593605	0	-2.08457e-13	0	0.330738
0.722917	-0.000350206	-8.46237e-18	0.591664	0	3.56727e-14	0	0.332
0.725	-0.00228737	-5.73739e-17	0.589612	0	2.9303e-13	0	0.333356
0.727083	-0.00323892	-8.47935e-17	0.587456	0	5.22121e-13	0	0.334801
0.729167	-0.00336914	-9.1682e-17	0.585203	0	6.79775e-13	0	0.336327
0.73125	-0.00288258	-8.12283e-17	0.582859	0	7.26844e-13	0	0.337929
0.733333	-0.00200991	-5.84556e-17	0.580434	0	6.35091e-13	0	0.339597
0.735417	-0.000990145	-2.96358e-17	0.577934	0	3.95235e-13	0	0.341324
0.7375	-4.92337e-05	-1.5127e-18	0.575366	0	2.6171e-14	0	0.3431
0.739583	0.000624947	1.96673e-17	0.572738	0	-4.14638e-13	0	0.344918
0.741667	0.000911258	2.9316e-17	0.570058	0	-8.19606e-13	0	0.346767
0.74375	0.000787575	2.58562e-17	0.567332	0	-1.01829e-12	0	0.348642
0.745833	0.000366698	1.22666e-17	0.564568	0	-7.63489e-13	0	0.350535
0.747917	-6.41179e-05	-2.18243e-18	0.561773	0	2.83818e-13	0	0.35244
0.75	0	0	0.558954	0	2.57072e-12	0	0.354353
0.755556	3.98997e-15	1.2034e-16	0.551234	0	0.000310159	-7.09434e-16	0.359178
0.761111	4.99592e-15	1.2892e-18	0.543835	0	-2.06474e-06	-1.10791e-15	0.364382
0.766667	4.39619e-15	-1.33368e-16	0.536614	0	0.00132542	-1.28132e-15	0.369337
0.772222	3.10558e-15	-1.9121e-16	0.529609	0	0.00545806	-1.30678e-15	0.373707
0.777778	1.69348e-15	-1.581e-16	0.522955	0	0.0128047	-1.24865e-15	0.377331
0.783333	4.79303e-16	-6.0193e-17	0.51682	0	0.0232822	-1.15684e-15	0.380141
0.788889	-3.91616e-16	6.19084e-17	0.511367	0	0.0365156	-1.06672e-15	0.382108
0.794444	-8.88772e-16	1.69425e-16	0.50672	0	0.0519863	-1.00019e-15	0.383207
0.8	-1.05137e-15	2.34349e-16	0.502951	0	0.069135	-9.67641e-16	0.383403
0.805556	-9.5492e-16	2.4299e-16	0.500076	0	0.0874309	-9.70247e-16	0.382638
0.811111	-6.87583e-16	1.9576e-16	0.498055	0	0.106412	-1.00255e-15	0.38084
0.816667	-3.34248e-16	1.04552e-16	0.4968	0	0.125704	-1.05493e-15	0.377927
0.822222	3.31252e-17	-1.11816e-17	0.496186	0	0.145024	-1.11594e-15	0.373814
0.827778	3.60422e-16	-1.28781e-16	0.496062	0	0.164175	-1.1742e-15	0.36843
0.833333	6.12747e-16	-2.26491e-16	0.496266	0	0.183029	-1.22002e-15	0.361718
0.838889	7.73298e-16	-2.86878e-16	0.496639	0	0.201511	-1.24641e-15	0.353648
0.844444	8.4063e-16	-2.99241e-16	0.497032	0	0.21958	-1.24981e-15	0.344224
0.85	8.25018e-16	-2.60881e-16	0.497322	0	0.23721	-1.23016e-15	0.333477
0.855556	7.44499e-16	-1.77196e-16	0.497416	0	0.254376	-1.19073e-15	0.321473
0.861111	6.21033e-16	-6.07101e-17	0.497257	0	0.271042	-1.13756e-15	0.308305
0.866667	4.77108e-16	7.08046e-17	0.496826	0	0.287153	-1.07855e-15	0.294091
0.872222	3.33006e-16	1.96849e-16	0.496145	0	0.302633	-1.02252e-15	0.278963
0.877778	2.04846e-16	2.97078e-16	0.495271	0	0.317381	-9.78058e-16	0.263063
0.883333	1.03447e-16	3.54226e-16	0.494293	0	0.331281	-9.52447e-16	0.246537
0.888889	3.39817e-17	3.56733e-16	0.493327	0	0.344202	-9.50698e-16	0.229523
0.894444	-3.67674e-18	3.0079e-16	0.492507	0	0.356014	-9.74774e-16	0.212152
0.9	-1.40293e-17	1.91504e-16	0.491975	0	0.366592	-1.0231e-15	0.194544
0.905556	-4.62938e-18	4.29844e-17	0.491877	0	0.375829	-1.09039e-15	0.176804
0.911111	1.5463e-17	-1.22806e-16	0.492345	0	0.383644	-1.16793e-15	0.15903
0.916667	3.72552e-17	-2.78457e-16	0.493497	0	0.38999	-1.24418e-15	0.141317
0.922222	5.32421e-17	-3.94719e-16	0.495426	0	0.39486	-1.30582e-15	0.123764
0.927778	5.85038e-17	-4.45081e-16	0.49819	0	0.398286	-1.33916e-15	0.106486
0.933333	5.13449e-17	-4.10951e-16	0.501814	0	0.40034	-1.33181e-15	0.0896225
0.938889	3.33838e-17	-2.86882e-16	0.506281	0	0.401126	-1.27449e-15	0.0733539
0.944444	9.05329e-18	-8.50813e-17	0.511537	0	0.400773	-1.16289e-15	0.0579052
0.95	-1.54556e-17	1.6177e-16	0.51749	0	0.399423	-9.99196e-16	0.0435517
0.955556	-3.36949e-17	4.00613e-16	0.524013	0	0.39722	-7.93265e-16	0.0306144
0.961111	-4.06999e-17	5.62505e-16	0.530957	0	0.39429	-5.6283e-16	0.0194446
0.966667	-3.46591e-17	5.73289e-16	0.53815	0	0.390739	-3.32562e-16	0.0103915
0.972222	-1.80817e-17	3.72495e-16	0.545416	0	0.38664	-1.31425e-16	0.00374988
0.977778	2.096e-18	-5.71057e-17	0.55258	0	0.382038	1.2192e-17	-0.000320443
0.983333	1.61699e-17	-6.46567e-16	0.55948	0	0.376966	7.81757e-17	-0.00190791
0.988889	1.59538e-17	-1.18133e-15	0.565975	0	0.371476	6.59099e-17	-0.00150451
0.994444	2.71931e-18	-1.2218e-15	0.571953	0	0.365695	9.80549e-18	-0.000210724
1	0	0	0.577332	0	0.359914	0	-1.11022e-15
0	0	0.548261	0	0.367801	0	0.0463829	0
0.005	-0.00337692	0.551759	-4.94253e-16	0.366508	-1.42595e-15	0.0369972	1.22874e-15
0.01	0.00134447	0.554978	1.30819e-16	0.365152	-9.46131e-16	0.0264192	-3.68889e-16
0.015	0.0111296	0.557863	6.50534e-16	0.363473	1.17935e-16	0.0167201	-2.18466e-15
0.02	0.0239378	0.560364	7.1011e-16	0.361375	1.06265e-15	0.00890699	-3.13046e-15
0.025	0.0384527	0.562437	3.96322e-16	0.358865	1.59052e-15	0.0032873	-3.01572e-15
0.03	0.0538713	0.564037	-3.98282e-17	0.356015	1.65288e-15	-0.000259247	-2.11105e-15
0.035	0.0697419	0.565129	-3.47547e-16	0.352927	1.33685e-15	-0.00208287	-8.57328e-16
0.04	0.0858417	0.565675	-3.59296e-16	0.349713	7.87214e-16	-0.00262582	3.14003e-16
0.045	0.102087	0.565644	-1.80046e-17	0.346479	1.55725e-16	-0.00233133	1.07826e-15
0.05	0.118469	0.565009	6.3124e-16	0.343316	-4.28872e-16	-0.00158865	1.2562e-15
0.055	0.135012	0.563742	1.46927e-15	0.340298	-8.75501e-16	-0.000704871	8.13355e-16
0.06	0.151744	0.561821	2.33896e-15	0.337476	-1.13465e-15	0.000103883	-1.6484e-16
0.065	0.16868	0.559228	3.08093e-15	0.334885	-1.19511e-15	0.000708231	-1.51012e-15
0.07	0.185817	0.555945	3.56349e-15	0.332539	-1.07657e-15	0.00105315	-3.01202e-15
0.075	0.203134	0.55196	3.70347e-15	0.330443	-8.20109e-16	0.00114138	-4.45582e-15
0.08	0.220587	0.547261	3.47688e-15	0.328586	-4.78455e-16	0.00101547	-5.65371e-15
0.085	0.238122	0.541843	2.91946e-15	0.326955	-1.07027e-16	0.000740622	-6.46702e-15
0.09	0.255673	0.5357	2.1185e-15	0.325528	2.43429e-16	0.000389816	-6.81863e-15
0.095	0.273172	0.528831	1.19799e-15	0.324285	5.32206e-16	3.19024e-05	-6.69605e-15
0.1	0.290551	0.521238	2.99493e-16	0.323202	7.31891e-16	-0.000276803	-6.14613e-15
0.105	0.307746	0.512925	-4.3849e-16	0.32226	8.2958e-16	-0.000497508	-5.26335e-15
0.11	0.3247	0.5039	-9.0032e-16	0.321441	8.26301e-16	-0.000610764	-4.17364e-15
0.115	0.341362	0.494171	-1.00972e-15	0.320729	7.34998e-16	-0.000615615	-3.01599e-15
0.12	0.357689	0.483752	-7.41201e-16	0.320112	5.77495e-16	-0.000526669	-1.92403e-15
0.125	0.373645	0.472657	-1.25195e-16	0.319579	3.80874e-16	-0.000369778	-1.00944e-15
0.13	0.3892	0.460903	7.53918e-16	0.319121	1.73708e-16	-0.000177001	-3.4894e-16
0.135	0.404329	0.44851	1.76672e-15	0.318732	-1.74686e-17	1.85024e-05	2.3969e-17
0.14	0.419005	0.4355	2.75396e-15	0.318406	-1.71107e-16	0.000187095	1.21818e-16
0.145	0.433206	0.421896	3.54674e-15	0.318137	-2.72773e-16	0.000306334	2.87281e-19
0.15	0.446907	0.407724	3.98961e-15	0.31792	-3.16287e-16	0.000363385	-2.50049e-16
0.155	0.460081	0.393011	3.96431e-15	0.317752	-3.03811e-16	0.00035599	-5.16503e-16
0.16	0.472701	0.377789	3.41129e-15	0.31763	-2.4493e-16	0.000291975	-6.80304e-16
0.165	0.484736	0.362087	2.34619e-15	0.317551	-1.54852e-16	0.000187417	-6.3418e-16
0.17	0.496157	0.34594	8.6844e-16	0.317516	-5.19573e-17	6.37374e-05	-2.9954e-16
0.175	0.506932	0.329383	-8.40563e-16	0.31753	4.50267e-17	-5.59064e-05	3.58872e-16
0.18	0.517035	0.31245	-2.53139e-15	0.317599	1.19863e-16	-0.000150453	1.32294e-15
0.185	0.526439	0.295182	-3.91368e-15	0.317738	1.61304e-16	-0.000204474	2.51765e-15
0.19	0.535126	0.277615	-4.69586e-15	0.317963	1.64876e-16	-0.000210885	3.81566e-15
0.195	0.54308	0.259792	-4.63519e-15	0.3183	1.33645e-16	-0.000172345	5.05059e-15
0.2	0.550295	0.241753	-3.59394e-15	0.318777	7.77056e-17	-0.000100964	6.03912e-15
0.205	0.556768	0.22354	-1.59427e-15	0.319429	1.23186e-17	-1.61169e-05	6.61048e-15
0.21	0.562505	0.205197	1.13825e-15	0.320292	-4.52459e-17	5.95774e-05	6.6403e-15
0.215	0.567511	0.186768	4.15671e-15	0.321406	-7.98167e-17	0.000105724	6.08414e-15
0.22	0.571796	0.168296	6.81906e-15	0.322803	-8.27555e-17	0.000110223	5.0034e-15
0.225	0.575368	0.149826	8.38181e-15	0.324512	-5.57028e-17	7.45735e-05	3.57374e-15
0.23	0.578232	0.131405	8.19066e-15	0.326546	-1.21745e-17	1.63774e-05	2.06294e-15
0.235	0.580391	0.113075	6.00343e-15	0.3289	2.49867e-17	-3.3764e-05	7.61447e-16
0.24	0.581847	0.0948847	2.48836e-15	0.331543	3.29156e-17	-4.46662e-05	-1.55259e-16
0.245	0.58261	0.0768786	-5.1669e-17	0.334409	8.10677e-18	-1.10445e-05	-8.58116e-16
0.25	0.582711	0.0591039	3.33067e-15	0.337392	0	0	-2.22045e-15
0.252083	0.58257	0.0530684	5.85772e-15	0.338644	0	0	0.00021892
0.254167	0.58232	0.0452631	6.62307e-15	0.339905	0	0	0.000334888
0.25625	0.581963	0.0367418	6.05919e-15	0.34117	0	0	0.000334447
0.258333	0.581503	0.028289	4.5711e-15	0.342435	0	0	0.000233134
0.260417	0.580942	0.0204587	2.52819e-15	0.343698	0	0	6.84798e-05
0.2625	0.580283	0.0136111	2.57378e-16	0.344954	0	0	-0.000106376
0.264583	0.57953	0.0079458	-1.96211e-15	0.346199	0	0	-0.000228458
0.266667	0.578685	0.00353358	-3.90268e-15	0.34743	0	0	-0.00023011
0.26875	0.577752	0.000344466	-5.39078e-15	0.348642	0	0	-4.35315e-05
0.270833	0.576733	-0.0017263	-6.30789e-15	0.349833	0	0	0.000395299
0.272917	0.575634	-0.00283503	-6.59009e-15	0.350997	0	0	0.00114332
0.275	0.574456	-0.00316904	-6.22616e-15	0.352132	0	0	0.00224768
0.277083	0.573204	-0.00292868	-5.25427e-15	0.353234	0	0	0.0037437
0.279167	0.57188	-0.00231205	-3.75717e-15	0.354298	0	0	0.00565337
0.28125	0.570489	-0.00150234	-1.85603e-15	0.355322	0	0	0.00798453
0.283333	0.569035	-0.000657778	2.97253e-16	0.356302	0	0	0.0107307
0.285417	0.56752	9.57592e-05	2.52911e-15	0.357235	0	0	0.0138712
0.2875	0.565948	0.000669486	4.65488e-15	0.358116	0	0	0.0173728
0.289583	0.564324	0.00101384	6.49073e-15	0.358944	0	0	0.0211904
0.291667	0.56265	0.00111798	7.86711e-15	0.359714	0	0	0.0252701
0.29375	0.56093	0.00100658	8.64361e-15	0.360424	0	0	0.0295516
0.295833	0.559167	0.000734118	8.72521e-15	0.361071	0	0	0.0339718
0.297917	0.557366	0.00037637	8.08008e-15	0.361652	0	0	0.0384691
0.3	0.55553	1.93937e-05	6.75871e-15	0.362164	0	0	0.0429875
0.302083	0.553662	-0.000254189	4.91455e-15	0.362605	0	0	0.0474827
0.304167	0.551766	-0.000381529	2.82609e-15	0.362972	0	0	0.0519273
0.30625	0.549847	-0.000338527	9.20315e-16	0.363263	0	0	0.0563179
0.308333	0.547906	-0.000161443	-2.02325e-16	0.363475	0	0	0.0606819
0.310417	0.54595	2.88547e-05	2.58471e-16	0.363606	0	0	0.0650857
0.3125	0.54398	0	3.33067e-15	0.363654	0	0	0.0696425
0.315625	0.541082	0	-3.24137e-15	0.363565	0	0	0.0767395
0.31875	0.538127	0	-6.15423e-15	0.363279	0	0	0.0839641
0.321875	0.535142	0	-6.43233e-15	0.362789	0	0	0.0913041
0.325	0.532154	0	-4.97541e-15	0.362089	0	0	0.0987471
0.328125	0.529185	0	-2.55854e-15	0.361175	0	0	0.106281
0.33125	0.526257	0	1.67886e-16	0.360042	0	0	0.113894
0.334375	0.523392	0	2.67813e-15	0.358684	0	0	0.121573
0.3375	0.520605	0	4.57114e-15	0.357099	0	0	0.129307
0.340625	0.517916	0	5.57052e-15	0.355284	0	0	0.137084
0.34375	0.515337	0	5.52455e-15	0.353236	0	0	0.144892
0.346875	0.512882	0	4.40617e-15	0.350952	0	0	0.152719
0.35	0.510562	0	2.31301e-15	0.348433	0	0	0.160552
0.353125	0.508387	0	-5.32642e-16	0.345676	0	0	0.168382
0.35625	0.506363	0	-3.78384e-15	0.342681	0	0	0.176194
0.359375	0.504497	0	-6.96895e-15	0.339449	0	0	0.183979
0.3625	0.502792	0	-9.49167e-15	0.335981	0	0	0.191724
0.365625	0.50125	0	-1.0631e-14	0.332277	0	0	0.199418
0.36875	0.499872	0	-9.54142e-15	0.32834	0	0	0.207049
0.371875	0.498657	0	-5.25251e-15	0.324173	0	0	0.214606
0.375	0.4976	0	3.33067e-15	0.319778	0	0	0.222077
0.379167	0.496353	0	-1.5258e-16	0.313625	0	0	0.231935
0.383333	0.495301	0	-3.4451e-15	0.307054	0	0	0.241562
0.3875	0.494451	0	-6.4834e-15	0.300083	0	0	0.250944
0.391667	0.493811	0	-9.20397e-15	0.292736	0	0	0.260065
0.395833	0.493386	0	-1.15433e-14	0.285033	0	0	0.268911
0.4	0.493183	0	-1.3438e-14	0.276995	0	0	0.277468
0.404167	0.493209	0	-1.48244e-14	0.268644	0	0	0.285722
0.408333	0.49347	0	-1.56391e-14	0.260002	0	0	0.293658
0.4125	0.493973	0	-1.58185e-14	0.251088	0	0	0.301261
0.416667	0.494724	0	-1.52993e-14	0.241925	0	0	0.308517
0.420833	0.495731	0	-1.40179e-14	0.232534	0	0	0.315411
0.425	0.496998	0	-1.19107e-14	0.222936	0	0	0.32193
0.429167	0.498534	0	-8.91435e-15	0.213153	0	0	0.328057
0.433333	0.500344	0	-4.96528e-15	0.203206	0	0	0.33378
0.4375	0.502435	0	0	0.193116	0	0	0.339084
0.440625	0.504187	0	-0.000319555	0.185472	0	0	0.342783
0.44375	0.506085	0	-0.000378061	0.177778	0	0	0.346246
0.446875	0.508115	0	-0.000265201	0.170044	0	0	0.34947
0.45	0.510265	0	-5.79774e-05	0.162285	0	0	0.352456
0.453125	0.512522	0	0.000179292	0.154512	0	0	0.355203
0.45625	0.514874	0	0.000394971	0.146738	0	0	0.35771
0.459375	0.517308	0	0.000550106	0.138976	0	0	0.359979
0.4625	0.519811	0	0.000618426	0.13124	0	0	0.362011
0.465625	0.522371	0	0.000586342	0.123542	0	0	0.363807
0.46875	0.524975	0	0.000452948	0.115895	0	0	0.365371
0.471875	0.52761	0	0.000230022	0.108314	0	0	0.366704
0.475	0.530264	0	-5.79774e-05	0.100811	0	0	0.36781
0.478125	0.532924	0	-0.000373909	0.0933999	0	0	0.368693
0.48125	0.535577	0	-0.000667948	0.0860943	0	0	0.369358
0.484375	0.538212	0	-0.000877588	0.0789079	0	0	0.369809
0.4875	0.540816	0	-0.000927639	0.0718544	0	0	0.370052
0.490625	0.543376	0	-0.000730228	0.0649479	0	0	0.370093
0.49375	0.545879	0	-0.000184803	0.0582022	0	0	0.369939
0.496875	0.548314	0	0.000821875	0.0516315	0	0	0.369596
0.5	0.550667	0	0.00241573	0.0452499	0	0	0.369072
0.505	0.554232	0	-0.000512054	0.0360196	-2.27848e-16	5.08874e-17	0.367688
0.51	0.557511	0	0.000520831	0.0256878	6.25497e-17	-1.39369e-17	0.366254
0.515	0.56045	0	0.00584399	0.0162427	3.2583e-16	-7.24192e-17	0.364499
0.52	0.562999	0	0.015127	0.00864701	3.78138e-16	-8.38266e-17	0.362324
0.525	0.56511	0	0.0276929	0.00318976	2.29748e-16	-5.07917e-17	0.359735
0.53	0.566741	0	0.0427361	-0.000251455	-2.62012e-17	5.77572e-18	0.356806
0.535	0.567853	0	0.0594669	-0.00201963	-2.82446e-16	6.20721e-17	0.35364
0.54	0.56841	0	0.0771971	-0.00254542	-4.55123e-16	9.96987e-17	0.350351
0.545	0.568379	0	0.0953831	-0.00225945	-4.99342e-16	1.09013e-16	0.347046
0.55	0.567731	0	0.113639	-0.00153938	-4.10245e-16	8.9238e-17	0.343819
0.555	0.566442	0	0.131725	-0.0006829	-2.154e-16	4.6675e-17	0.340744
0.56	0.564488	0	0.14953	0.000100631	3.7027e-17	-7.9906e-18	0.337872
0.565	0.56185	0	0.167038	0.000685974	2.91078e-16	-6.25425e-17	0.335238
0.57	0.558514	0	0.184298	0.00101994	4.94537e-16	-1.05765e-16	0.332857
0.575	0.554465	0	0.201397	0.00110528	6.07829e-16	-1.29346e-16	0.330729
0.58	0.549694	0	0.218433	0.000983264	6.09577e-16	-1.29024e-16	0.328846
0.585	0.544195	0	0.23549	0.000717079	4.98693e-16	-1.04947e-16	0.32719
0.59	0.537964	0	0.252631	0.000377397	2.93248e-16	-6.13286e-17	0.32574
0.595	0.531	0	0.269882	3.0884e-05	2.6727e-17	-5.55196e-18	0.324474
0.6	0.523305	0	0.287234	-0.000267952	-2.57612e-16	5.3122e-17	0.323368
0.605	0.514885	0	0.30464	-0.000481572	-5.13389e-16	1.05022e-16	0.322402
0.61	0.505746	0	0.322024	-0.000591171	-6.97922e-16	1.41525e-16	0.321558
0.615	0.495899	0	0.339288	-0.000595838	-7.78394e-16	1.5633e-16	0.32082
0.62	0.485357	0	0.35632	-0.000509727	-7.36692e-16	1.46387e-16	0.320175
0.625	0.474135	0	0.373006	-0.000357868	-5.72374e-16	1.12398e-16	0.319615
0.63	0.462252	0	0.389238	-0.000171294	-3.03446e-16	5.88055e-17	0.319131
0.635	0.449727	0	0.404924	1.79052e-05	3.51831e-17	-6.71757e-18	0.318718
0.64	0.436582	0	0.419992	0.00018105	3.95453e-16	-7.42423e-17	0.318371
0.645	0.422844	0	0.434392	0.000296428	7.21799e-16	-1.32924e-16	0.318084
0.65	0.408537	0	0.448102	0.000351624	9.58152e-16	-1.72567e-16	0.317855
0.655	0.393692	0	0.461119	0.000344459	1.0556e-15	-1.85243e-16	0.31768
0.66	0.378339	0	0.47346	0.00028251	9.79892e-16	-1.6675e-16	0.317555
0.665	0.362511	0	0.485154	0.000181337	7.17828e-16	-1.1772e-16	0.31748
0.67	0.346242	0	0.496232	6.16683e-05	2.81672e-16	-4.41447e-17	0.317455
0.675	0.329567	0	0.506724	-5.40903e-05	-2.89326e-16	4.28321e-17	0.317482
0.68	0.312524	0	0.516646	-0.000145563	-9.30973e-16	1.28e-16	0.31757
0.685	0.295152	0	0.526002	-0.000197823	-1.5602e-15	1.94085e-16	0.31773
0.69	0.27749	0	0.534773	-0.000204022	-2.08519e-15	2.24612e-16	0.317979
0.695	0.259581	0	0.542922	-0.000166734	-2.41922e-15	2.07427e-16	0.31834
0.7	0.241465	0	0.550394	-9.76748e-05	-2.49701e-15	1.38511e-16	0.318841
0.705	0.223186	0	0.557129	-1.55917e-05	-2.29185e-15	2.54792e-17	0.319516
0.71	0.204787	0	0.563065	5.76348e-05	-1.83054e-15	-1.10061e-16	0.320402
0.715	0.186314	0	0.568157	0.000102275	-1.20231e-15	-2.32455e-16	0.321536
0.72	0.16781	0	0.572387	0.000106626	-5.56275e-16	-2.95746e-16	0.322953
0.725	0.149323	0	0.575775	7.21389e-05	-8.08012e-17	-2.53109e-16	0.324682
0.73	0.130898	0	0.57838	1.58425e-05	4.40437e-17	-7.43306e-17	0.326736
0.735	0.112581	0	0.580297	-3.26608e-05	-2.68745e-16	2.25794e-16	0.329112
0.74	0.0944185	0	0.581625	-4.32063e-05	-8.78242e-16	5.44725e-16	0.331781
0.745	0.0764584	0	0.582413	-1.06834e-05	-1.21546e-15	6.31021e-16	0.334675
0.75	0.0587473	0	0.582564	0	0	0	0.337689
0.752083	0.0527326	0	0.582402	0	0.000175969	7.68993e-16	0.338955
0.754167	0.0449671	0	0.582131	0	0.000288504	1.06079e-15	0.340229
0.75625	0.0364957	0	0.581755	0	0.000306723	1.10968e-15	0.341508
0.758333	0.028096	0	0.581276	0	0.000232671	1.0745e-15	0.342788
0.760417	0.0203171	0	0.580696	0	9.37986e-05	1.05313e-15	0.344066
0.7625	0.0135158	0	0.58002	0	-6.39085e-05	1.09571e-15	0.345338
0.764583	0.00788962	0	0.579249	0	-0.000182152	1.21651e-15	0.346599
0.766667	0.0035084	0	0.578387	0	-0.000195895	1.40456e-15	0.347847
0.76875	0.000341994	0	0.577438	0	-3.82905e-05	1.633e-15	0.349076
0.770833	-0.00171384	0	0.576405	0	0.00035504	1.8671e-15	0.350285
0.772917	-0.00281446	0	0.575291	0	0.00104238	2.07105e-15	0.351468
0.775	-0.00314594	0	0.574099	0	0.00207292	2.21341e-15	0.352622
0.777083	-0.00290725	0	0.572834	0	0.00348446	2.2713e-15	0.353743
0.779167	-0.00229507	0	0.571498	0	0.00530168	2.23331e-15	0.354828
0.78125	-0.00149127	0	0.570096	0	0.00753513	2.10113e-15	0.355874
0.783333	-0.000652917	0	0.56863	0	0.0101808	1.88983e-15	0.356875
0.785417	9.50498e-05	0	0.567105	0	0.0132205	1.62695e-15	0.35783
0.7875	0.000664515	0	0.565524	0	0.0166226	1.35023e-15	0.358735
0.789583	0.0010063	0	0.56389	0	0.0203436	1.10407e-15	0.359586
0.791667	0.00110964	0	0.562208	0	0.0243306	9.34756e-16	0.360381
0.79375	0.000999064	0	0.560481	0	0.0285237	8.843e-16	0.361116
0.795833	0.000728625	0	0.558712	0	0.0328599	9.83085e-16	0.361788
0.797917	0.000373549	0	0.556905	0	0.0372771	1.24118e-15	0.362395
0.8	1.92481e-05	0	0.555063	0	0.0417188	1.63836e-15	0.362934
0.802083	-0.000252278	0	0.553191	0	0.0461397	2.11289e-15	0.363402
0.804167	-0.000378658	0	0.551292	0	0.0505117	2.54895e-15	0.363797
0.80625	-0.000335976	0	0.54937	0	0.0548306	2.76284e-15	0.364116
0.808333	-0.000160225	0	0.547427	0	0.0591237	2.48786e-15	0.364357
0.810417	2.86368e-05	0	0.545469	0	0.0634575	1.3579e-15	0.364517
0.8125	0	0	0.543499	0	0.0679467	-1.11022e-15	0.364595
0.815625	0	0	0.540605	0	0.0749478	-4.71458e-16	0.364552
0.81875	0	0	0.537653	0	0.0820811	-3.50167e-16	0.364312
0.821875	0	0	0.534672	0	0.0893343	-5.73615e-16	0.36387
0.825	0	0	0.531689	0	0.0966953	-9.92052e-16	0.363219
0.828125	0	0	0.528726	0	0.104152	-1.47872e-15	0.362353
0.83125	0	0	0.525806	0	0.111692	-1.92984e-15	0.361269
0.834375	0	0	0.52295	0	0.119304	-2.26463e-15	0.359962
0.8375	0	0	0.520176	0	0.126974	-2.4253e-15	0.358427
0.840625	0	0	0.517501	0	0.134693	-2.37702e-15	0.356662
0.84375	0	0	0.514939	0	0.142446	-2.10798e-15	0.354664
0.846875	0	0	0.512503	0	0.150224	-1.62934e-15	0.352431
0.85	0	0	0.510205	0	0.158013	-9.75244e-16	0.349961
0.853125	0	0	0.508053	0	0.165801	-2.0284e-16	0.347254
0.85625	0	0	0.506055	0	0.173578	6.07751e-16	0.344308
0.859375	0	0	0.504216	0	0.181331	1.35342e-15	0.341125
0.8625	0	0	0.50254	0	0.189049	1.90805e-15	0.337704
0.865625	0	0	0.501028	0	0.19672	2.12258e-15	0.334047
0.86875	0	0	0.499681	0	0.204332	1.82491e-15	0.330156
0.871875	0	0	0.498495	0	0.211874	8.19995e-16	0.326034
0.875	0	0	0.497467	0	0.219334	-1.11022e-15	0.321682
0.879167	0	0	0.496303	0	0.229185	4.20171e-16	0.315585
0.883333	0	0	0.49531	0	0.23881	1.39143e-15	0.309066
0.8875	0	0	0.494496	0	0.248196	1.887e-15	0.302145
0.891667	0	0	0.493868	0	0.257328	1.99036e-15	0.294843
0.895833	0	0	0.493436	0	0.266191	1.78495e-15	0.287182
0.9	0	0	0.493206	0	0.27477	1.35425e-15	0.279182
0.904167	0	0	0.493187	0	0.283051	7.81699e-16	0.270864
0.908333	0	0	0.493387	0	0.291018	1.50771e-16	0.26225
0.9125	0	0	0.493813	0	0.298657	-4.55078e-16	0.25336
0.916667	0	0	0.494473	0	0.305954	-9.52389e-16	0.244215
0.920833	0	0	0.495375	0	0.312892	-1.2577e-15	0.234837
0.925	0	0	0.496527	0	0.319459	-1.28756e-15	0.225247
0.929167	0	0	0.497938	0	0.325638	-9.58494e-16	0.215464
0.933333	0	0	0.499614	0	0.331416	-1.87054e-16	0.205511
0.9375	0	0	0.501564	0	0.336776	1.11022e-15	0.195409
0.940625	0	3.83259e-16	0.503209	0	0.340521	7.46073e-16	0.187752
0.94375	0	4.56033e-16	0.505002	0	0.344029	6.75928e-16	0.18004
0.946875	0	3.21965e-16	0.506932	0	0.347301	8.02818e-16	0.172284
0.95	0	7.09024e-17	0.508984	0	0.350336	1.04233e-15	0.164498
0.953125	0	-2.21098e-16	0.511148	0	0.353132	1.32262e-15	0.156694
0.95625	0	-4.91771e-16	0.513408	0	0.35569	1.5844e-15	0.148885
0.959375	0	-6.92647e-16	0.515754	0	0.35801	1.78093e-15	0.141084
0.9625	0	-7.89044e-16	0.518173	0	0.360094	1.87807e-15	0.133303
0.965625	0	-7.60078e-16	0.520651	0	0.361943	1.85419e-15	0.125556
0.96875	0	-5.98653e-16	0.523176	0	0.36356	1.70026e-15	0.117855
0.971875	0	-3.11468e-16	0.525736	0	0.364946	1.4198e-15	0.110215
0.975	0	8.09873e-17	0.528318	0	0.366106	1.02889e-15	0.102648
0.978125	0	5.4443e-16	0.530909	0	0.367044	5.56158e-16	0.0951674
0.98125	0	1.03078e-15	0.533497	0	0.367763	4.28203e-17	0.0877873
0.984375	0	1.47818e-15	0.53607	0	0.368268	-4.57365e-16	0.0805211
0.9875	0	1.81097e-15	0.538614	0	0.368566	-8.78073e-16	0.0733826
0.990625	0	1.93968e-15	0.541118	0	0.368661	-1.14042e-15	0.0663855
0.99375	0	1.76108e-15	0.543568	0	0.36856	-1.15295e-15	0.0595438
0.996875	0	1.15813e-15	0.545954	0	0.368271	-8.1167e-16	0.0528716
1	0	0	0.548261	0	0.367801	0	0.0463829
0	0	0.556368	0	0.00130441	0	0.373882	0
0.00208333	6.81446e-18	0.555639	5.74835e-16	0.00701755	-9.19489e-16	0.376475	-9.80861e-17
0.00416667	6.35646e-18	0.554802	9.15139e-16	0.0132751	-1.20669e-15	0.378896	-5.17657e-16
0.00625	-4.00387e-19	0.553885	1.11719e-15	0.0200509	-1.09994e-15	0.38112	-1.14039e-15
0.00833333	-1.10655e-17	0.55291	1.24634e-15	0.0273181	-7.81667e-16	0.383123	-1.86306e-15
0.0104167	-2.238e-17	0.551893	1.34326e-15	0.0350494	-3.86375e-16	0.384882	-2.59774e-15
0.0125	-3.07001e-17	0.550849	1.42957e-15	0.0432167	-7.98379e-18	0.386376	-3.27177e-15
0.0145833	-3.2417e-17	0.549788	1.51293e-15	0.0517914	2.93293e-16	0.387585	-3.82767e-15
0.0166667	-2.43111e-17	0.54872	1.59148e-15	0.0607446	4.8463e-16	0.388489	-4.22271e-15
0.01875	-3.84277e-18	0.547652	1.65779e-15	0.070047	5.54804e-16	0.389071	-4.42849e-15
0.0208333	3.06225e-17	0.546588	1.70213e-15	0.079669	5.08933e-16	0.389314	-4.43022e-15
0.0229167	7.96527e-17	0.545533	1.71522e-15	0.0895809	3.63756e-16	0.389203	-4.22587e-15
0.025	1.42653e-16	0.54449	1.69036e-15	0.0997529	1.43447e-16	0.388725	-3.82514e-15
0.0270833	2.17833e-16	0.543462	1.62499e-15	0.110155	-1.24046e-16	0.387866	-3.24831e-15
0.0291667	3.0224e-16	0.542452	1.52166e-15	0.120757	-4.10121e-16	0.386616	-2.52481e-15
0.03125	3.91856e-16	0.541462	1.38846e-15	0.131529	-6.88109e-16	0.384966	-1.69169e-15
0.0333333	4.8176e-16	0.540495	1.23874e-15	0.142441	-9.35334e-16	0.382908	-7.91956e-16
0.0354167	5.66352e-16	0.539554	1.09041e-15	0.153464	-1.13463e-15	0.380434	1.27372e-16
0.0375	6.39646e-16	0.538641	9.64546e-16	0.164569	-1.27535e-15	0.37754	1.0173e-15
0.0395833	6.95626e-16	0.537759	8.83422e-16	0.175725	-1.35377e-15	0.374222	1.82907e-15
0.0416667	7.28661e-16	0.536911	8.68009e-16	0.186905	-1.37309e-15	0.370478	2.51662e-15
0.04375	7.33995e-16	0.536102	9.34835e-16	0.198081	-1.34274e-15	0.366307	3.03909e-15
0.0458333	7.08295e-16	0.535333	1.09229e-15	0.209223	-1.27731e-15	0.361711	3.36363e-15
0.0479167	6.50259e-16	0.534607	1.33635e-15	0.220305	-1.19482e-15	0.356691	3.46828e-15
0.05	5.61304e-16	0.533926	1.64566e-15	0.2313	-1.11454e-15	0.351252	3.3451e-15
0.0520833	4.46298e-16	0.533291	1.97615e-15	0.242181	-1.05421e-15	0.345398	3.0034e-15
0.0541667	3.14374e-16	0.532703	2.25493e-15	0.252923	-1.02681e-15	0.339137	2.47322e-15
0.05625	1.79801e-16	0.532158	2.37369e-15	0.2635	-1.03672e-15	0.332477	1.80889e-15
0.0583333	6.29177e-17	0.531653	2.1815e-15	0.273889	-1.07538e-15	0.325428	1.09287e-15
0.0604167	-8.86548e-18	0.531182	1.47699e-15	0.284066	-1.11642e-15	0.318001	4.39673e-16
0.0625	0	0.530734	0	0.294007	-1.11022e-15	0.310209	0
0.0645833	7.04674e-16	0.530244	-1.64795e-16	0.30369	6.89472e-16	0.302064	2.02929e-15
0.0666667	7.79863e-16	0.529862	1.04272e-16	0.313098	1.25092e-15	0.293584	2.23542e-15
0.06875	5.41324e-16	0.529563	5.77739e-16	0.322211	1.09382e-15	0.284786	1.63202e-15
0.0708333	2.06174e-16	0.529328	1.09006e-15	0.331012	5.93018e-16	0.275685	8.85021e-16
0.0729167	-8.86086e-17	0.529141	1.52952e-15	0.339482	3.4267e-18	0.266302	3.81356e-16
0.075	-2.69328e-16	0.528992	1.82883e-15	0.347605	-5.1704e-16	0.256654	2.91571e-16
0.0770833	-3.10345e-16	0.528875	1.95655e-15	0.355367	-8.8661e-16	0.246765	6.26229e-16
0.0791667	-2.20495e-16	0.528785	1.90915e-15	0.362753	-1.08081e-15	0.236655	1.28621e-15
0.08125	-3.11364e-17	0.52872	1.70386e-15	0.369752	-1.1157e-15	0.226348	2.10686e-15
0.0833333	2.14159e-16	0.52868	1.37223e-15	0.376353	-1.03306e-15	0.215869	2.896e-15
0.0854167	4.68282e-16	0.528667	9.54437e-16	0.382547	-8.87753e-16	0.205242	3.46577e-15
0.0875	6.87625e-16	0.528682	4.94311e-16	0.388326	-7.36981e-16	0.194494	3.65838e-15
0.0895833	8.3748e-16	0.528727	3.51075e-17	0.393683	-6.31684e-16	0.183652	3.36569e-15
0.0916667	8.95803e-16	0.528803	-3.84e-16	0.398613	-6.09929e-16	0.172742	2.5426e-15
0.09375	8.55343e-16	0.528912	-7.30685e-16	0.403114	-6.92349e-16	0.161794	1.21443e-15
0.0958333	7.2413e-16	0.529054	-9.81506e-16	0.407182	-8.79624e-16	0.150836	-5.22021e-16
0.0979167	5.24329e-16	0.529228	-1.12321e-15	0.410817	-1.152e-15	0.139898	-2.50338e-15
0.1	2.89454e-16	0.529433	-1.15329e-15	0.414021	-1.47082e-15	0.129009	-4.51088e-15
0.102083	5.99487e-17	0.529666	-1.07985e-15	0.416796	-1.78219e-15	0.1182	-6.2876e-15
0.104167	-1.2287e-16	0.529921	-9.2068e-16	0.419145	-2.0225e-15	0.107501	-7.56193e-15
0.10625	-2.24511e-16	0.530193	-7.0164e-16	0.421074	-2.12621e-15	0.0969442	-8.07704e-15
0.108333	-2.26638e-16	0.530474	-4.54297e-16	0.422591	-2.03547e-15	0.0865599	-7.62668e-15
0.110417	-1.38038e-16	0.530755	-2.12834e-16	0.423702	-1.71195e-15	0.0763801	-6.09692e-15
0.1125	-7.22976e-18	0.531025	-1.02145e-17	0.424418	-1.15054e-15	0.0664364	-3.51422e-15
0.114583	6.3295e-17	0.531273	1.26372e-16	0.42475	-3.9527e-16	0.0567608	-9.9494e-17
0.116667	-9.88078e-17	0.531486	1.80804e-16	0.42471	4.42899e-16	0.0473852	3.67161e-15
0.11875	-7.53252e-16	0.531651	1.54057e-16	0.424313	1.16613e-15	0.038342	7.00228e-15
0.120833	-2.26628e-15	0.531753	7.09619e-17	0.423573	1.46778e-15	0.0296631	8.70203e-15
0.122917	-5.13143e-15	0.531778	-1.23066e-17	0.422507	9.08411e-16	0.0213808	7.10797e-15
0.125	-9.99201e-15	0.531713	0	0.421132	-1.11022e-15	0.0135274	0
0.127083	-7.30658e-15	0.531531	9.10174e-16	0.419447	-7.51648e-16	0.00670623	-2.48702e-15
0.129167	-5.05751e-15	0.531328	1.16912e-15	0.417516	-8.44034e-16	0.00239851	-3.37159e-15
0.13125	-3.26114e-15	0.531114	1.10396e-15	0.415354	-1.12378e-15	-7.8364e-05	-3.31561e-15
0.133333	-1.90386e-15	0.5309	9.39985e-16	0.412979	-1.4163e-15	-0.00127467	-2.79938e-15
0.135417	-9.4934e-16	0.530706	8.19303e-16	0.41041	-1.61879e-15	-0.0016251	-2.15244e-15
0.1375	-3.45068e-16	0.530557	8.17857e-16	0.407667	-1.6846e-15	-0.00146427	-1.58192e-15
0.139583	-2.82167e-17	0.530477	9.60899e-16	0.404773	-1.60897e-15	-0.0010413	-1.1984e-15
0.141667	6.91161e-17	0.530496	1.23688e-15	0.401753	-1.41641e-15	-0.000533289	-1.03928e-15
0.14375	1.53501e-17	0.530643	1.60975e-15	0.39863	-1.14951e-15	-5.78565e-05	-1.0896e-15
0.145833	-1.24485e-16	0.530948	2.02976e-15	0.395433	-8.59302e-16	0.000315453	-1.30041e-15
0.147917	-2.91992e-16	0.53144	2.44254e-15	0.392187	-5.97071e-16	0.000554716	-1.60462e-15
0.15	-4.37995e-16	0.532146	2.79678e-15	0.388921	-4.07755e-16	0.000656239	-1.93035e-15
0.152083	-5.24464e-16	0.533092	3.05022e-15	0.385663	-3.24788e-16	0.000636186	-2.21178e-15
0.154167	-5.25778e-16	0.5343	3.17409e-15	0.38244	-3.66487e-16	0.000523236	-2.3975e-15
0.15625	-4.29338e-16	0.535789	3.15602e-15	0.379281	-5.3393e-16	0.000352275	-2.45637e-15
0.158333	-2.35504e-16	0.537576	3.00128e-15	0.376213	-8.10352e-16	0.000159105	-2.38082e-15
0.160417	4.31065e-17	0.539671	2.73259e-15	0.373262	-1.16205e-15	-2.38066e-05	-2.18778e-15
0.1625	3.83001e-16	0.542083	2.38822e-15	0.370453	-1.54078e-15	-0.000170553	-1.91693e-15
0.164583	7.51838e-16	0.544815	2.01859e-15	0.367809	-1.88769e-15	-0.000263988	-1.62664e-15
0.166667	1.11112e-15	0.547865	1.68128e-15	0.365351	-2.13876e-15	-0.000296897	-1.38723e-15
0.16875	1.41956e-15	0.551227	1.43444e-15	0.363098	-2.23169e-15	-0.00027213	-1.27188e-15
0.170833	1.63705e-15	0.554892	1.32871e-15	0.361064	-2.11441e-15	-0.000201721	-1.34495e-15
0.172917	1.72939e-15	0.558844	1.39743e-15	0.359261	-1.75497e-15	-0.000104967	-1.6478e-15
0.175	1.67357e-15	0.563067	1.64543e-15	0.357696	-1.15306e-15	-5.48309e-06	-2.18216e-15
0.177083	1.4638e-15	0.567536	2.03612e-15	0.356372	-3.52934e-16	7.27745e-05	-2.89098e-15
0.179167	1.11813e-15	0.572228	2.47705e-15	0.355287	5.42092e-16	0.000110508	-3.63674e-15
0.18125	6.85769e-16	0.577115	2.80397e-15	0.354431	1.35364e-15	9.91149e-05	-4.17731e-15
0.183333	2.55051e-16	0.582165	2.76317e-15	0.353792	1.8108e-15	4.77433e-05	-4.13929e-15
0.185417	-3.79209e-17	0.587348	1.99238e-15	0.353345	1.5311e-15	-8.61321e-06	-2.98883e-15
0.1875	0	0.592631	0	0.353063	0	0	0
0.189286	-0.00159157	0.597222	-1.13678e-15	0.352973	-6.79423e-16	0	2.13033e-16
0.191071	-0.000844217	0.601854	-1.28797e-15	0.352903	-1.01181e-15	0	1.35755e-15
0.192857	0.000721595	0.606511	-8.86546e-16	0.352875	-1.16138e-15	0	2.96158e-15
0.194643	0.00213948	0.611178	-2.4194e-16	0.352894	-1.22342e-15	0	4.64823e-15
0.196429	0.00287802	0.615838	4.36303e-16	0.352954	-1.24434e-15	0	6.13291e-15
0.198214	0.00273675	0.620477	1.01765e-15	0.35304	-1.23835e-15	0	7.21827e-15
0.2	0.0017563	0.62508	1.43239e-15	0.353132	-1.20082e-15	0	7.78721e-15
0.201786	0.000141911	0.62963	1.65601e-15	0.353205	-1.11878e-15	0	7.79417e-15
0.203571	-0.00180071	0.634113	1.69588e-15	0.353237	-9.78658e-16	0	7.2552e-15
0.205357	-0.00371794	0.638512	1.5801e-15	0.353204	-7.71746e-16	0	6.23692e-15
0.207143	-0.00525026	0.642813	1.34845e-15	0.353084	-4.97434e-16	0	4.84488e-15
0.208929	-0.00606449	0.646999	1.04514e-15	0.352862	-1.64697e-16	0	3.2115e-15
0.210714	-0.00587716	0.651055	7.13256e-16	0.352523	2.08018e-16	0	1.48403e-15
0.2125	-0.00447009	0.654964	3.90738e-16	0.352059	5.94164e-16	0	-1.87263e-16
0.214286	-0.00169874	0.658712	1.07739e-16	0.351465	9.61477e-16	0	-1.66027e-15
0.216071	0.00250544	0.662281	-1.14843e-16	0.350742	1.27508e-15	0	-2.81129e-15
0.217857	0.00813797	0.665658	-2.65787e-16	0.349893	1.50104e-15	0	-3.54407e-15
0.219643	0.0151287	0.668827	-3.43114e-16	0.348926	1.61007e-15	0	-3.79723e-15
0.221429	0.0233523	0.671774	-3.52936e-16	0.347853	1.58115e-15	0	-3.54981e-15
0.223214	0.0326422	0.674484	-3.07784e-16	0.346687	1.40478e-15	0	-2.82464e-15
0.225	0.0428049	0.676944	-2.24545e-16	0.345443	1.08547e-15	0	-1.68916e-15
0.226786	0.053636	0.67914	-1.22211e-16	0.344137	6.43421e-16	0	-2.5335e-16
0.228571	0.0649361	0.681062	-1.95728e-17	0.342785	1.14915e-16	0	1.33546e-15
0.230357	0.0765251	0.682696	6.69616e-17	0.341401	-4.48803e-16	0	2.9013e-15
0.232143	0.088255	0.684033	1.25255e-16	0.34	-9.84383e-16	0	4.25208e-15
0.233929	0.10002	0.685064	1.48884e-16	0.338593	-1.42129e-15	0	5.19626e-15
0.235714	0.111762	0.685778	1.37958e-16	0.337188	-1.68905e-15	0	5.56397e-15
0.2375	0.123474	0.686169	9.91573e-17	0.335791	-1.72713e-15	0	5.23289e-15
0.239286	0.135194	0.686229	4.48274e-17	0.334404	-1.49765e-15	0	4.15929e-15
0.241071	0.146996	0.685951	-9.04565e-18	0.333025	-1.0013e-15	0	2.41444e-15
0.242857	0.158971	0.68533	-4.61334e-17	0.331651	-2.96689e-16	0	2.26768e-16
0.244643	0.171206	0.684361	-5.45079e-17	0.330274	4.76607e-16	0	-1.96989e-15
0.246429	0.183741	0.68304	-3.29914e-17	0.328884	1.07099e-15	0	-3.48168e-15
0.248214	0.196533	0.681362	7.20901e-19	0.327473	1.09951e-15	0	-3.29336e-15
0.25	0.209393	0.679323	0	0.326031	0	0	0
0.254167	0.239709	0.67378	0	0.323009	4.7926e-16	0	0
0.258333	0.270135	0.665853	0	0.320147	8.13813e-16	0	0
0.2625	0.300526	0.655631	0	0.317453	1.02125e-15	0	0
0.266667	0.330739	0.643204	0	0.314934	1.11918e-15	0	0
0.270833	0.360629	0.628662	0	0.312596	1.12517e-15	0	0
0.275	0.390051	0.612095	0	0.310447	1.05684e-15	0	0
[truncated: 5,216 more rows]

## Sheet: 4Jayes1978
U (sqrt(g*l_h)	D (l_b)	l_f (l_b)	l_h (l_b)	m_f (BM)	lb (m)	c'_1
0.38628	1.18	0.79	0.89	0.61	0.61	0.005
footfall locations (l_b):	f_RFT	f_LFT	f_RHT	f_LHT
	0.812662	0.224996	-0.465987	-1.06393
initial kinematics:	x (l_b)	y (l_b)	θ (rad)	u (l_b/T)	v (l_b/T)	ω (rad/T)
	0	0.729212	-0.132011	1.18116	-0.0562881	-0.426203
	Ground Reaction Forces (BW)
time (T)	RF	LFT	LFL	RHT	RHL	LHT	LHL
0	0	0.577332	0	0.359914	0	-1.11022e-15	0
0.003125	0.00950364	0.580058	-3.76978e-16	0.356554	3.83259e-16	-1.42289e-16	1.2626e-15
0.00625	0.0194781	0.582524	-4.65591e-16	0.35339	4.56033e-16	5.0847e-16	2.09332e-15
0.009375	0.0298984	0.584708	-3.43467e-16	0.35042	3.21965e-16	9.01108e-16	2.56994e-15
0.0125	0.0407394	0.586592	-7.97186e-17	0.347643	7.09024e-17	1.08946e-15	2.76368e-15
0.015625	0.051976	0.588155	2.65052e-16	0.345056	-2.21098e-16	1.12212e-15	2.73915e-15
0.01875	0.0635832	0.589382	6.38758e-16	0.342656	-4.91771e-16	1.04249e-15	2.55441e-15
0.021875	0.0755359	0.590256	9.97823e-16	0.340438	-6.92647e-16	8.88714e-16	2.26094e-15
0.025	0.087809	0.590762	1.30718e-15	0.338397	-7.89044e-16	6.93742e-16	1.90363e-15
0.028125	0.100377	0.590887	1.54029e-15	0.336526	-7.60078e-16	4.85285e-16	1.5208e-15
0.03125	0.113216	0.590618	1.67911e-15	0.334818	-5.98653e-16	2.85833e-16	1.14418e-15
0.034375	0.1263	0.589944	1.71412e-15	0.333264	-3.11468e-16	1.12655e-16	7.98952e-16
0.0375	0.139603	0.588854	1.6443e-15	0.331856	8.09873e-17	-2.22056e-17	5.03689e-16
0.040625	0.153101	0.58734	1.47716e-15	0.330583	5.4443e-16	-1.11927e-16	2.704e-16
0.04375	0.166769	0.585395	1.22871e-15	0.329434	1.03078e-15	-1.54912e-16	1.04517e-16
0.046875	0.180582	0.583011	9.23483e-16	0.328397	1.47818e-15	-1.54785e-16	4.89088e-18
0.05	0.194513	0.580183	5.94514e-16	0.327458	1.81097e-15	-1.20395e-16	-3.62039e-17
0.053125	0.208539	0.576907	2.83359e-16	0.326605	1.93968e-15	-6.58152e-17	-3.30704e-17
0.05625	0.222633	0.573181	4.00833e-17	0.325821	1.76108e-15	-1.03396e-17	-6.58988e-18
0.059375	0.236772	0.569002	-7.67336e-17	0.325091	1.15813e-15	2.15128e-17	1.57791e-17
0.0625	0.250928	0.564369	0	0.324399	0	0	0
0.0666667	0.269856	0.557625	3.10396e-16	0.32345	0	0	0
0.0708333	0.288676	0.549997	4.43191e-16	0.322557	0	0	0
0.075	0.307345	0.541516	4.29135e-16	0.321723	0	0	0
0.0791667	0.325821	0.532213	2.98982e-16	0.320948	0	0	0
0.0833333	0.34406	0.522117	8.34835e-17	0.320237	0	0	0
0.0875	0.362019	0.51126	-1.86608e-16	0.319589	0	0	0
0.0916667	0.379656	0.499672	-4.80541e-16	0.319008	0	0	0
0.0958333	0.396928	0.487383	-7.67562e-16	0.318496	0	0	0
0.1	0.413791	0.474424	-1.01692e-15	0.318054	0	0	0
0.104167	0.430203	0.460825	-1.19786e-15	0.317684	0	0	0
0.108333	0.446121	0.446616	-1.27963e-15	0.31739	0	0	0
0.1125	0.461501	0.431829	-1.23149e-15	0.317171	0	0	0
0.116667	0.476301	0.416493	-1.02267e-15	0.317032	0	0	0
0.120833	0.490477	0.400639	-6.22422e-16	0.316973	0	0	0
0.125	0.503988	0.384297	0	0.316998	0	0	0
0.128125	0.513663	0.371755	7.07297e-16	0.316941	-3.03986e-16	0	-1.11311e-09
0.13125	0.522942	0.358987	1.19391e-15	0.316956	-5.89013e-16	0	-1.31691e-09
0.134375	0.531813	0.346017	1.49617e-15	0.317034	-8.44796e-16	0	-9.2378e-10
0.1375	0.540266	0.332865	1.64758e-15	0.317165	-1.06295e-15	0	-2.01954e-10
0.140625	0.548292	0.319555	1.67883e-15	0.317342	-1.23702e-15	0	6.24531e-10
0.14375	0.555883	0.306109	1.61782e-15	0.317556	-1.36244e-15	0	1.37581e-09
0.146875	0.56303	0.29255	1.48961e-15	0.317802	-1.43655e-15	0	1.91619e-09
0.15	0.569727	0.278901	1.31647e-15	0.318073	-1.45862e-15	0	2.15417e-09
0.153125	0.57597	0.265186	1.11785e-15	0.318363	-1.42981e-15	0	2.04241e-09
0.15625	0.581755	0.251429	9.10392e-16	0.318669	-1.3532e-15	0	1.57776e-09
0.159375	0.587078	0.237653	7.0792e-16	0.318988	-1.23378e-15	0	8.0124e-10
0.1625	0.591936	0.223882	5.21453e-16	0.319315	-1.07844e-15	0	-2.01954e-10
0.165625	0.596331	0.210142	3.59195e-16	0.31965	-8.95979e-16	0	-1.30244e-09
0.16875	0.60026	0.196457	2.26538e-16	0.31999	-6.9712e-16	0	-2.32667e-09
0.171875	0.603726	0.182851	1.26066e-16	0.320336	-4.9448e-16	0	-3.05691e-09
0.175	0.606731	0.169351	5.75462e-17	0.320687	-3.02593e-16	0	-3.23126e-09
0.178125	0.609278	0.155981	1.79389e-17	0.321045	-1.37897e-16	0	-2.54362e-09
0.18125	0.611372	0.142768	1.39051e-18	0.321411	-1.87418e-17	0	-6.43727e-10
0.184375	0.613017	0.129737	-7.63699e-19	0.321788	3.4613e-17	0	2.86285e-09
0.1875	0.61422	0.116915	0	0.32218	0	0	8.41473e-09
0.189583	0.614781	0.10762	2.35546e-16	0.322486	2.08365e-16	0	-0.000123633
0.191667	0.615152	0.0996105	4.22401e-16	0.322796	1.54476e-16	0	-9.15956e-05
0.19375	0.615337	0.0921918	5.60153e-16	0.323128	-7.85682e-18	0	4.6552e-06
0.195833	0.615338	0.0849004	6.50729e-16	0.323495	-1.77097e-16	0	0.000104846
0.197917	0.615157	0.0774627	6.97878e-16	0.323914	-2.93776e-16	0	0.000173771
0.2	0.614798	0.0697582	7.06696e-16	0.324397	-3.31193e-16	0	0.000195717
0.202083	0.614265	0.0617857	6.83191e-16	0.324954	-2.87022e-16	0	0.000169438
0.204167	0.613561	0.0536322	6.33896e-16	0.325596	-1.75831e-16	0	0.000103681
0.20625	0.612692	0.0454455	5.65524e-16	0.326332	-2.25104e-17	0	1.32569e-05
0.208333	0.611662	0.0374089	4.84661e-16	0.327166	1.43388e-16	0	-8.4328e-05
0.210417	0.610476	0.0297201	3.97509e-16	0.328105	2.92406e-16	0	-0.000171703
0.2125	0.609139	0.0225721	3.09667e-16	0.329151	3.99018e-16	0	-0.000233904
0.214583	0.607658	0.0161381	2.25955e-16	0.330305	4.44567e-16	0	-0.000260103
0.216667	0.606038	0.0105589	1.50289e-16	0.331567	4.1929e-16	0	-0.000244778
0.21875	0.604285	0.00593322	8.55828e-17	0.332935	3.23425e-16	0	-0.000188343
0.220833	0.602405	0.0023119	3.37109e-17	0.334404	1.67424e-16	0	-9.72168e-05
0.222917	0.600405	-0.000305751	-4.49787e-18	0.335971	-2.87609e-17	0	1.66444e-05
0.225	0.598292	-0.00197197	-2.92192e-17	0.337628	-2.37285e-16	0	0.000136778
0.227083	0.596071	-0.00278768	-4.15497e-17	0.339368	-4.24942e-16	0	0.000243788
0.229167	0.593751	-0.00289658	-4.33803e-17	0.341183	-5.56592e-16	0	0.000317468
0.23125	0.591337	-0.00247605	-3.72271e-17	0.343063	-5.99511e-16	0	0.000339482
0.233333	0.588837	-0.00172511	-2.60188e-17	0.344998	-5.28641e-16	0	0.000296584
0.235417	0.586257	-0.000849251	-1.28413e-17	0.346977	-3.32755e-16	0	0.000184394
0.2375	0.583605	-4.22015e-05	-6.39405e-19	0.348991	-2.15283e-17	0	1.17259e-05
0.239583	0.580887	0.000535377	8.12449e-18	0.351028	3.66478e-16	0	-0.000194539
0.241667	0.57811	0.000780244	1.18549e-17	0.35308	7.54925e-16	0	-0.000384027
0.24375	0.575282	0.000674023	1.02502e-17	0.355138	1.0199e-15	0	-0.000476898
0.245833	0.572409	0.000313699	4.77354e-18	0.357192	9.79181e-16	0	-0.000357314
0.247917	0.569498	-5.48084e-05	-8.3468e-19	0.359238	3.80662e-16	0	0.000133625
0.25	0.566556	0	0	0.361271	-1.11022e-15	0	0.00120552
0.2525	0.562965	4.44092e-15	9.1801e-17	0.36368	-1.01364e-15	0	0.000518982
0.255	0.559378	4.58284e-15	9.00277e-17	0.366044	-1.03449e-15	0	-1.40148e-05
0.2575	0.555795	1.94213e-15	3.58878e-17	0.368345	-1.08964e-15	0	-0.000144669
0.26	0.55222	-2.24601e-15	-3.85046e-17	0.37057	-1.11879e-15	0	0.000318159
0.2625	0.548661	-7.00406e-15	-1.09263e-16	0.372702	-1.08197e-15	0	0.00151299
0.265	0.545124	-1.15887e-14	-1.59861e-16	0.374728	-9.57125e-16	0	0.00353077
0.2675	0.541621	-1.54672e-14	-1.80267e-16	0.376633	-7.37641e-16	0	0.00641992
0.27	0.538162	-1.82943e-14	-1.66076e-16	0.378403	-4.29918e-16	0	0.0101913
0.2725	0.534762	-1.98883e-14	-1.17648e-16	0.380026	-5.09127e-17	0	0.0148235
0.275	0.531434	-2.02076e-14	-3.92339e-17	0.38149	3.74307e-16	0	0.0202675
0.2775	0.528191	-1.93278e-14	6.1885e-17	0.382781	8.15008e-16	0	0.0264521
0.28	0.52505	-1.74174e-14	1.76265e-16	0.383891	1.23724e-15	0	0.0332885
0.2825	0.522025	-1.47149e-14	2.93169e-16	0.384806	1.60629e-15	0	0.040676
0.285	0.51913	-1.1505e-14	4.01427e-16	0.385519	1.88911e-15	0	0.0485063
0.2875	0.51638	-8.09533e-15	4.90309e-16	0.386018	2.05679e-15	0	0.0566692
0.29	0.513787	-4.7929e-15	5.50389e-16	0.386296	2.087e-15	0	0.0650572
0.2925	0.511363	-1.8805e-15	5.74409e-16	0.386344	1.9664e-15	0	0.0735707
0.295	0.509119	4.06644e-16	5.58149e-16	0.386155	1.69315e-15	0	0.082123
0.2975	0.507062	1.90443e-15	5.01293e-16	0.385723	1.27931e-15	0	0.0906456
0.3	0.505201	2.54331e-15	4.08292e-16	0.38504	7.53321e-16	0	0.0990927
0.3025	0.503538	2.37182e-15	2.89236e-16	0.384103	1.62408e-16	0	0.107447
0.305	0.502075	1.58003e-15	1.60714e-16	0.382906	-4.24927e-16	0	0.115723
0.3075	0.50081	5.2305e-16	4.66876e-17	0.381445	-9.16482e-16	0	0.123976
0.31	0.499739	-2.555e-16	-2.06495e-17	0.379718	-1.1939e-15	0	0.132302
0.3125	0.498853	0	0	0.377722	-1.11022e-15	0	0.140845
0.316667	0.498315	-4.7926e-16	0	0.373979	-1.89697e-16	0	0.155538
0.320833	0.497892	-8.13813e-16	0	0.369368	5.17008e-16	0	0.170196
0.325	0.497569	-1.02125e-15	0	0.36392	1.03621e-15	0	0.184771
0.329167	0.497334	-1.11918e-15	0	0.35767	1.39422e-15	0	0.199215
0.333333	0.497172	-1.12517e-15	0	0.350648	1.61736e-15	0	0.213477
0.3375	0.497069	-1.05684e-15	0	0.342889	1.73195e-15	0	0.227509
0.341667	0.49701	-9.31773e-16	0	0.334425	1.7643e-15	0	0.241263
0.345833	0.496983	-7.67562e-16	0	0.325289	1.74072e-15	0	0.254688
0.35	0.496972	-5.81802e-16	0	0.315513	1.68754e-15	0	0.267737
0.354167	0.496965	-3.92089e-16	0	0.305131	1.63107e-15	0	0.280359
0.358333	0.496946	-2.16015e-16	0	0.294174	1.59762e-15	0	0.292506
0.3625	0.496903	-7.11751e-17	0	0.282677	1.61352e-15	0	0.30413
0.366667	0.49682	2.48366e-17	0	0.270671	1.70508e-15	0	0.31518
0.370833	0.496685	5.44264e-17	0	0.258189	1.89862e-15	0	0.325609
0.375	0.496482	0	0	0.245264	2.22045e-15	0	0.335366
0.378125	0.496405	0	0	0.23532	1.30778e-15	0	0.342228
0.38125	0.496265	0	0	0.225185	7.94018e-16	0	0.348698
0.384375	0.496087	0	0	0.214885	5.70347e-16	0	0.354767
0.3875	0.495892	0	0	0.204448	5.41789e-16	0	0.360427
0.390625	0.495702	0	0	0.193899	6.27211e-16	0	0.365672
0.39375	0.495539	0	0	0.183268	7.59323e-16	0	0.370497
0.396875	0.495425	0	0	0.17258	8.84679e-16	0	0.374898
0.4	0.49538	0	0	0.161865	9.63674e-16	0	0.378875
0.403125	0.495427	0	0	0.151149	9.70547e-16	0	0.382427
0.40625	0.495585	0	0	0.140463	8.93383e-16	0	0.385554
0.409375	0.495876	0	0	0.129834	7.34105e-16	0	0.388261
0.4125	0.496319	0	0	0.119291	5.08482e-16	0	0.390551
0.415625	0.496935	0	0	0.108864	2.46127e-16	0	0.39243
0.41875	0.497744	0	0	0.0985833	-9.50628e-18	0	0.393906
0.421875	0.498764	0	0	0.0884777	-2.0112e-16	0	0.394986
0.425	0.500016	0	0	0.078578	-2.57572e-16	0	0.395682
0.428125	0.501519	0	0	0.0689145	-9.38789e-17	0	0.396006
0.43125	0.50329	0	0	0.0595183	3.88786e-16	0	0.39597
0.434375	0.50535	0	0	0.0504202	1.30309e-15	0	0.395589
0.4375	0.507715	0	0	0.0416519	2.77556e-15	0	0.39488
0.439583	0.509463	9.449e-17	8.80053e-08	0.0367797	1.37599e-15	0	0.394234
0.441667	0.511335	7.01108e-17	6.60278e-08	0.0309923	4.92128e-16	0	0.393455
0.44375	0.513323	-3.56914e-18	-3.40112e-09	0.0249272	-1.60788e-17	0	0.392548
0.445833	0.51542	-8.05284e-17	-7.77056e-08	0.0190543	-2.61539e-16	0	0.391521
0.447917	0.517618	-1.33725e-16	-1.30773e-07	0.0137001	-3.33441e-16	0	0.39038
0.45	0.519909	-1.50928e-16	-1.4972e-07	0.00907103	-3.00441e-16	0	0.389132
0.452083	0.522286	-1.30961e-16	-1.31915e-07	0.00527422	-2.13654e-16	0	0.387785
0.454167	0.52474	-8.03362e-17	-8.22612e-08	0.00233751	-1.09421e-16	0	0.386345
0.45625	0.527264	-1.03002e-17	-1.07351e-08	0.000227201	-1.18711e-17	0	0.384822
0.458333	0.529849	6.57182e-17	6.98138e-08	-0.00113572	6.47249e-17	0	0.383222
0.460417	0.532489	1.3426e-16	1.45608e-07	-0.00186098	1.13817e-16	0	0.381554
0.4625	0.535176	1.83581e-16	2.03629e-07	-0.00207612	1.34648e-16	0	0.379826
0.464583	0.537901	2.05e-16	2.3304e-07	-0.00191527	1.30533e-16	0	0.378045
0.466667	0.540657	1.93838e-16	2.26365e-07	-0.00150962	1.07358e-16	0	0.37622
0.46875	0.543436	1.49953e-16	1.80389e-07	-0.000979537	7.22801e-17	0	0.374359
0.470833	0.546231	7.78826e-17	9.682e-08	-0.000428321	3.26452e-17	0	0.37247
0.472917	0.549034	-1.34306e-17	-1.73191e-08	6.22817e-05	-4.88467e-18	0	0.370562
0.475	0.551836	-1.11306e-16	-1.49553e-07	0.000434965	-3.49942e-17	0	0.368642
0.477083	0.554631	-2.00401e-16	-2.82075e-07	0.000658045	-5.41655e-17	0	0.366718
0.479167	0.557411	-2.64188e-16	-3.92125e-07	0.000724975	-6.09176e-17	0	0.364799
0.48125	0.560167	-2.8683e-16	-4.52627e-07	0.000652191	-5.58359e-17	0	0.362893
0.483333	0.562893	-2.55471e-16	-4.33085e-07	0.000475284	-4.13894e-17	0	0.361007
0.485417	0.565581	-1.62918e-16	-3.00736e-07	0.000243494	-2.15373e-17	0	0.35915
0.4875	0.568222	-1.0728e-17	-2.19588e-08	1.25384e-05	-1.12503e-18	0	0.357331
0.489583	0.57081	1.87295e-16	4.36052e-07	-0.000164234	1.49319e-17	0	0.355556
0.491667	0.573337	4.01207e-16	1.10336e-06	-0.000246365	2.26743e-17	0	0.353834
0.49375	0.575795	5.80627e-16	2.00511e-06	-0.000218476	2.03365e-17	0	0.352174
0.495833	0.578177	6.50034e-16	3.15906e-06	-0.000104137	9.79604e-18	0	0.350583
0.497917	0.580475	5.03664e-16	4.57292e-06	1.86033e-05	-1.76727e-18	0	0.34907
0.5	0.582681	0	6.24135e-06	-2.22045e-15	0	0	0.347644
0.503125	0.585805	5.43221e-17	0.00913182	-1.95049e-15	-6.38559e-16	0	0.345725
0.50625	0.588677	6.51362e-17	0.0187342	-1.68128e-15	-1.0175e-15	0	0.34401
0.509375	0.591276	4.63808e-17	0.0287868	-1.4191e-15	-1.17348e-15	0	0.342472
0.5125	0.593582	1.03115e-17	0.0392633	-1.16939e-15	-1.14253e-15	0	0.341089
0.515625	0.595576	-3.24995e-17	0.0501374	-9.36721e-16	-9.60066e-16	0	0.339837
0.51875	0.59724	-7.3163e-17	0.0613831	-7.24823e-16	-6.60883e-16	0	0.338697
0.521875	0.598558	-1.04473e-16	0.0729747	-5.36573e-16	-2.79148e-16	0	0.33765
0.525	0.599515	-1.20906e-16	0.0848866	-3.73998e-16	1.5159e-16	0	0.336677
0.528125	0.600096	-1.18623e-16	0.0970934	-2.38269e-16	5.98403e-16	0	0.335764
0.53125	0.600288	-9.54677e-17	0.10957	-1.29708e-16	1.02899e-15	0	0.334896
0.534375	0.600079	-5.09657e-17	0.122291	-4.7785e-17	1.41166e-15	0	0.33406
0.5375	0.599459	1.36731e-17	0.135232	8.88288e-18	1.71536e-15	0	0.333246
0.540625	0.598417	9.55558e-17	0.148369	4.25295e-17	1.90964e-15	0	0.332445
0.54375	0.596945	1.90107e-16	0.161677	5.62407e-17	1.96469e-15	0	0.331647
0.546875	0.595035	2.91066e-16	0.175131	5.39541e-17	1.8513e-15	0	0.330849
0.55	0.592683	3.90493e-16	0.188708	4.04594e-17	1.54092e-15	0	0.330044
0.553125	0.589881	4.7876e-16	0.202385	2.13976e-17	1.00557e-15	0	0.32923
0.55625	0.586627	5.44561e-16	0.216136	3.26194e-18	2.17928e-16	0	0.328406
0.559375	0.582917	5.74903e-16	0.22994	-6.60281e-18	-8.48714e-16	0	0.327572
0.5625	0.57875	5.55112e-16	0.243773	0	-2.22045e-15	0	0.326729
0.566667	0.572613	4.7068e-16	0.26229	0	-1.71934e-15	0	0.325708
0.570833	0.565579	3.698e-16	0.280727	0	-1.38271e-15	0	0.324753
0.575	0.557677	2.59052e-16	0.299041	0	-1.18424e-15	0	0.323864
0.579167	0.548933	1.45014e-16	0.317188	0	-1.09761e-15	0	0.32304
0.583333	0.539375	3.42661e-17	0.335126	0	-1.09652e-15	0	0.322284
0.5875	0.529028	-6.66134e-17	0.352809	0	-1.15463e-15	0	0.321594
0.591667	0.517922	-1.51045e-16	0.370196	0	-1.24564e-15	0	0.320971
0.595833	0.506082	-2.1245e-16	0.387243	0	-1.34323e-15	0	0.320415
0.6	0.493536	-2.44249e-16	0.403906	0	-1.42109e-15	0	0.319927
0.604167	0.480311	-2.39863e-16	0.420143	0	-1.45288e-15	0	0.319506
0.608333	0.466434	-1.92713e-16	0.435909	0	-1.41231e-15	0	0.319154
0.6125	0.451932	-9.62193e-17	0.451161	0	-1.27306e-15	0	0.31887
0.616667	0.436832	5.61965e-17	0.465856	0	-1.0088e-15	0	0.318654
0.620833	0.421162	2.71114e-16	0.47995	0	-5.93215e-16	0	0.318507
0.625	0.404949	5.55112e-16	0.493401	0	0	0	0.318429
0.628125	0.392463	4.03119e-16	0.503044	0	2.51319e-16	-2.55506e-16	0.318325
0.63125	0.379717	2.60605e-16	0.512303	0	3.10394e-16	-3.04022e-16	0.318287
0.634375	0.366731	1.32714e-16	0.521166	0	2.28978e-16	-2.14643e-16	0.318309
0.6375	0.353526	2.36341e-17	0.529622	0	5.31457e-17	-4.72683e-17	0.318383
0.640625	0.340122	-6.33993e-17	0.537661	0	-1.76702e-16	1.47398e-16	0.318503
0.64375	0.326541	-1.26107e-16	0.545273	0	-4.25839e-16	3.27847e-16	0.318663
0.646875	0.312803	-1.63163e-16	0.552451	0	-6.65215e-16	4.61764e-16	0.318858
0.65	0.298931	-1.74197e-16	0.559187	0	-8.71456e-16	5.2603e-16	0.319081
0.653125	0.284947	-1.59793e-16	0.565476	0	-1.02686e-15	5.06719e-16	0.319329
0.65625	0.270872	-1.21489e-16	0.571313	0	-1.11941e-15	3.99102e-16	0.319594
0.659375	0.256729	-6.17773e-17	0.576694	0	-1.14275e-15	2.07645e-16	0.319874
0.6625	0.242542	1.58935e-17	0.581617	0	-1.0962e-15	-5.39915e-17	0.320163
0.665625	0.228333	1.07122e-16	0.58608	0	-9.84773e-16	-3.62953e-16	0.320457
0.66875	0.214125	2.06552e-16	0.590082	0	-8.19141e-16	-6.8719e-16	0.320751
0.671875	0.199943	3.07871e-16	0.593625	0	-6.15655e-16	-9.85456e-16	0.321043
0.675	0.185811	4.03815e-16	0.596709	0	-3.96343e-16	-1.20731e-15	0.321329
0.678125	0.171752	4.86163e-16	0.599338	0	-1.88906e-16	-1.29312e-15	0.321605
0.68125	0.157791	5.45741e-16	0.601515	0	-2.67222e-17	-1.17405e-15	0.321869
0.684375	0.143954	5.72418e-16	0.603245	0	5.11557e-17	-7.72087e-16	0.322117
0.6875	0.130266	5.55112e-16	0.604534	0	0	0	0.322347
0.689583	0.120184	1.55311e-16	0.605152	0	-2.49797e-13	0	0.322518
0.691667	0.111585	6.51945e-19	0.60558	0	-1.7479e-13	0	0.322678
0.69375	0.103641	2.35684e-18	0.605822	0	3.21241e-14	0	0.322843
0.695833	0.0957932	9.20827e-17	0.60588	0	2.44147e-13	0	0.323028
0.697917	0.0877143	2.19053e-16	0.605755	0	3.87567e-13	0	0.323247
0.7	0.0792575	3.47384e-16	0.605452	0	4.2992e-13	0	0.323515
0.702083	0.0704189	4.53595e-16	0.604974	0	3.69311e-13	0	0.323842
0.704167	0.0613007	5.24323e-16	0.604325	0	2.2492e-13	0	0.324239
0.70625	0.0520776	5.54218e-16	0.603509	0	2.86681e-14	0	0.324716
0.708333	0.0429682	5.44034e-16	0.602533	0	-1.81947e-13	0	0.32528
0.710417	0.0342087	4.98914e-16	0.6014	0	-3.69837e-13	0	0.325938
0.7125	0.0260309	4.26867e-16	0.600117	0	-5.03151e-13	0	0.326694
0.714583	0.0186437	3.37428e-16	0.59869	0	-5.5892e-13	0	0.327551
0.716667	0.0122184	2.40525e-16	0.597125	0	-5.25541e-13	0	0.328511
0.71875	0.00687733	1.45523e-16	0.595427	0	-4.04089e-13	0	0.329574
0.720833	0.00268608	6.04727e-17	0.593605	0	-2.08457e-13	0	0.330738
0.722917	-0.000350206	-8.46237e-18	0.591664	0	3.56727e-14	0	0.332
0.725	-0.00228737	-5.73739e-17	0.589612	0	2.9303e-13	0	0.333356
0.727083	-0.00323892	-8.47935e-17	0.587456	0	5.22121e-13	0	0.334801
0.729167	-0.00336914	-9.1682e-17	0.585203	0	6.79775e-13	0	0.336327
0.73125	-0.00288258	-8.12283e-17	0.582859	0	7.26844e-13	0	0.337929
0.733333	-0.00200991	-5.84556e-17	0.580434	0	6.35091e-13	0	0.339597
0.735417	-0.000990145	-2.96358e-17	0.577934	0	3.95235e-13	0	0.341324
0.7375	-4.92337e-05	-1.5127e-18	0.575366	0	2.6171e-14	0	0.3431
0.739583	0.000624947	1.96673e-17	0.572738	0	-4.14638e-13	0	0.344918
0.741667	0.000911258	2.9316e-17	0.570058	0	-8.19606e-13	0	0.346767
0.74375	0.000787575	2.58562e-17	0.567332	0	-1.01829e-12	0	0.348642
0.745833	0.000366698	1.22666e-17	0.564568	0	-7.63489e-13	0	0.350535
0.747917	-6.41179e-05	-2.18243e-18	0.561773	0	2.83818e-13	0	0.35244
0.75	0	0	0.558954	0	2.57072e-12	0	0.354353
0.755556	3.98997e-15	1.2034e-16	0.551234	0	0.000310159	-7.09434e-16	0.359178
0.761111	4.99592e-15	1.2892e-18	0.543835	0	-2.06474e-06	-1.10791e-15	0.364382
0.766667	4.39619e-15	-1.33368e-16	0.536614	0	0.00132542	-1.28132e-15	0.369337
0.772222	3.10558e-15	-1.9121e-16	0.529609	0	0.00545806	-1.30678e-15	0.373707
0.777778	1.69348e-15	-1.581e-16	0.522955	0	0.0128047	-1.24865e-15	0.377331
[truncated: 7,248 more rows]

## Sheet: 5Jayes1978
U (sqrt(g*l_h)	D (l_b)	l_f (l_b)	l_h (l_b)	m_f (BM)	lb (m)	c'_1
[truncated: 7,792 more rows]

[truncated: 2 more sheets: 6Griffin2004, 7Bertram2000]
