# Supplementary material for: An inelastic quadrupedal model discovers four-beat walking, two-beat running, and pseudo-elastic actuation as energetically optimal
Source: PLoS Comput Biol. 2019 Nov 21;15(11):e1007444. doi: 10.1371/journal.pcbi.1007444 (PMC6871776; doi:10.1371/journal.pcbi.1007444)
Supplement: S2 File — ‘nlpinfo’ are the SNOPT exit conditions, with nlpinfo <10 indicating satisfactory convergence on a local optimum. Phase is relative to the left-hindlimb touchdown. (XLS) [file pcbi.1007444.s007.xls]

## Sheet: U0p19.csv
U (sqrt(g*l_h)	D (l_b)	l_f (l_b)	l_h (l_b)	m_f (BM)	lb (m)
0.1912	1.30001	0.923	1.01	0.63	0.48
	DF				PO
CoT	LH	LF	RH	RF	LF	RH	RF	nlpinfo
0.130804	0.9929	0.4981	0.9062	0.7152	0.176	0.9008	0.5572	1
0.116586	0.8792	0.5172	0.5974	0.6911	0.2315	0.4898	0.6373	3
0.120733	0.6981	0.6249	0.8705	0.5857	0.3234	0.2114	0.8535	3
0.269565	0.8535	0.9992	0.3257	0.9984	0.4225	0.7629	0.4233	1
0.102863	0.8266	0.4545	0.3295	0.7392	0.1762	0.7461	0.5304	3
0.0948029	0.5963	0.5931	0.5666	0.6121	0.7431	0.5136	0.2338	1
0.094734	0.5982	0.5926	0.5658	0.6175	0.742	0.5145	0.2285	3
0.155432	0.5953	0.7681	0.585	0.8443	0.5994	0.5266	0.8635	3
0.121496	0.8921	0.5723	0.7025	0.6345	0.6814	0.8102	0.1388	3
0.102814	0.8339	0.4523	0.3267	0.7396	0.1839	0.7515	0.5374	56
0.0961004	0.6195	0.5853	0.5437	0.6351	0.2672	0.5399	0.7457	3
0.15661	0.5842	0.851	0.5867	0.762	0.3495	0.5085	0.6892	3
0.12125	0.8456	0.6032	0.6892	0.6103	0.5919	0.7615	0.0793	1
0.103999	0.9121	0.4096	0.2483	0.8105	0.2538	0.8318	0.5533	3
0.0947316	0.5959	0.5882	0.5684	0.6058	0.24	0.5151	0.7308	41
0.171632	0.3922	0.921	0.7852	0.837	0.5939	0.3131	0.8733	1
0.188399	0.7241	0.5869	0.8795	0.5268	0.3618	0.2018	0.9497	3
0.094926	0.601	0.5916	0.5607	0.6215	0.7626	0.5193	0.245	32
0.11625	0.5965	0.744	0.8959	0.4649	0.7374	0.1927	0.3773	3
0.102997	0.8428	0.4478	0.3205	0.7453	0.2058	0.7627	0.5572	32
0.102824	0.3138	0.7553	0.8436	0.4454	0.7929	0.2309	0.4457	1
0.094721	0.5914	0.5886	0.5707	0.6058	0.2342	0.5099	0.7253	41
0.113027	0.4315	0.6843	0.7121	0.5142	0.9211	0.3512	0.4961	3
0.165377	0.5319	0.5829	0.6345	0.5189	0.6975	0.4513	0.2813	3
0.102945	0.2765	0.781	0.8874	0.4239	0.7347	0.1975	0.4158	1
0.102566	0.881	0.426	0.2793	0.7806	0.2204	0.7977	0.5398	41
0.102838	0.8422	0.4481	0.3203	0.744	0.2046	0.7626	0.5571	1
0.102607	0.8607	0.4365	0.2981	0.7672	0.2159	0.7827	0.5527	3
0.102265	0.8647	0.4349	0.2947	0.7683	0.2068	0.7818	0.5361	3
0.224467	0.5787	0.7585	0.6363	0.8032	0.6405	0.5065	0.8362	1
0.268649	0.3305	0.9994	0.8473	0.9983	0.6597	0.2423	0.6607	3
0.102533	0.2986	0.7597	0.8711	0.4339	0.7636	0.2147	0.4278	3
0.0947594	0.5929	0.5932	0.5684	0.6167	0.7379	0.5101	0.225	32
0.104253	0.2487	0.8085	0.9141	0.4092	0.7181	0.1679	0.4182	32
0.0958028	0.5416	0.6274	0.6212	0.5764	0.2234	0.4574	0.7386	32
0.266901	0.8564	0.9987	0.3223	0.9978	0.4275	0.7669	0.4285	3
0.264884	0.9997	0.597	1	0.9533	0.5697	0	0.7116	32
0.152558	0.5573	0.7791	0.622	0.8288	0.6062	0.4836	0.8882	3
0.16403	0.5623	0.5624	0.6006	0.5407	0.2618	0.4776	0.7201	1
0.156489	0.5728	0.8494	0.5937	0.7417	0.3335	0.4965	0.6919	3
0.122692	0.9126	0.5535	0.7005	0.6467	0.7223	0.832	0.1662	32
0.107219	0.3839	0.7111	0.766	0.4863	0.8648	0.3015	0.472	32
0.122236	0.908	0.5621	0.7008	0.648	0.7144	0.8264	0.1596	41
0.121614	0.7143	0.6342	0.8968	0.5737	0.3378	0.1862	0.8794	32
0.0948039	0.5967	0.593	0.5674	0.6168	0.7414	0.5129	0.2283	32
0.174955	0.3865	0.6544	0.7626	0.4398	0.8584	0.3133	0.5138	41
0.102839	0.871	0.4346	0.2974	0.7598	0.2093	0.7862	0.546	1
0.102877	0.275	0.7828	0.8904	0.4234	0.7309	0.1948	0.4131	1
0.0947616	0.5937	0.5931	0.5687	0.6168	0.7423	0.5111	0.2293	3
0.165203	0.597	0.8495	0.6426	0.8618	0.5497	0.5257	0.7941	1
0.129511	0.97	0.4752	0.9064	0.7351	0.2069	0.8785	0.5692	3
0.100909	0.6167	0.5819	0.5281	0.6157	0.848	0.5348	0.3246	3
0.190402	0.9994	0.9567	0.9895	0.7245	0.3924	0.1192	0.7524	3
0.0960234	0.5332	0.6363	0.6295	0.5725	0.6861	0.4547	0.2181	41
0.102581	0.3176	0.7485	0.8432	0.4462	0.7675	0.2403	0.4222	41
0.0946317	0.5831	0.5954	0.5814	0.601	0.2351	0.4995	0.7293	56
0.102271	0.8655	0.434	0.2936	0.7684	0.2127	0.7835	0.5425	1
0.269371	0.3254	0.9995	0.8537	0.9984	0.6594	0.2368	0.6605	1
0.122357	0.8698	0.5989	0.7091	0.6062	0.6261	0.3734	0.1303	41
0.0948031	0.5967	0.593	0.5674	0.6168	0.7414	0.5129	0.2283	3
0.0954684	0.6114	0.5888	0.5535	0.6244	0.2567	0.53	0.739	3
0.12088	0.7146	0.6224	0.8692	0.5941	0.3322	0.2128	0.857	3
0.152691	0.5574	0.7893	0.6209	0.8271	0.5929	0.4843	0.8777	3
0.0984491	0.6145	0.5863	0.5345	0.6308	0.8177	0.5319	0.2933	3
0.116453	0.8887	0.5062	0.5953	0.7068	0.2372	0.4918	0.6272	3
0.0995211	0.606	0.592	0.5462	0.6169	0.1726	0.5344	0.6602	3
0.0950399	0.5799	0.6057	0.5866	0.6038	0.7489	0.496	0.2486	3
0.15654	0.9987	0.5714	1	0.5909	0.1353	0	0.6212	31
0.0949308	0.6113	0.5806	0.5547	0.6244	0.2556	0.5286	0.7346	1
0.0950978	0.5752	0.6067	0.5885	0.6009	0.2476	0.4938	0.7489	3
0.102785	0.8333	0.4526	0.3273	0.7395	0.184	0.7506	0.5377	1
0.102683	0.8787	0.427	0.2808	0.7802	0.2123	0.795	0.5317	1
0.0957586	0.5406	0.6282	0.6256	0.5725	0.197	0.4564	0.7159	1
0.153002	0.5581	0.7609	0.6055	0.7908	0.2051	0.4665	0.8543	3
0.104027	0.2466	0.8077	0.9228	0.4071	0.7171	0.1632	0.418	3
0.171648	0.3162	0.7008	0.844	0.3967	0.7971	0.2396	0.4989	41
0.0948927	0.5788	0.598	0.5851	0.6006	0.7201	0.4968	0.2172	3
0.233681	0.4825	0.8725	0.736	0.7235	0.5049	0.4109	0.7803	56
0.0949444	0.5959	0.5969	0.5666	0.6139	0.7436	0.5139	0.2341	1
0.121421	0.6566	0.6194	0.8534	0.5939	0.7318	0.5728	0.2315	1
0.0948031	0.5967	0.593	0.5674	0.6168	0.7414	0.5129	0.2283	3
0.116546	0.8865	0.5214	0.6042	0.6845	0.2261	0.4836	0.6353	32
0.16403	0.6006	0.5407	0.5623	0.5624	0.2425	0.5224	0.7842	1
0.12126	0.8463	0.6034	0.6902	0.6104	0.5919	0.7615	0.0793	1
0.0949644	0.6124	0.5808	0.5538	0.6243	0.2754	0.5299	0.7547	3
0.0948253	0.585	0.603	0.5769	0.6111	0.2406	0.5042	0.7331	1
0.116283	0.8913	0.4563	0.5909	0.7512	0.1974	0.8026	0.5464	3
0.116002	0.9038	0.4803	0.6244	0.7243	0.1814	0.8145	0.5619	3
0.15374	0.5956	0.7528	0.5727	0.8298	0.6017	0.5268	0.881	3
0.116968	0.6151	0.7328	0.8992	0.4701	0.1243	0.5273	0.7594	3
0.132073	0.9121	0.6162	0.9274	0.6095	0.1594	0.5013	0.6637	32
0.102577	0.8817	0.4266	0.2779	0.782	0.2177	0.799	0.5351	3
0.102863	0.8266	0.4545	0.3295	0.7392	0.1762	0.7461	0.5304	1
0.177643	0.9983	0.8623	0.9958	0.8751	0.642	0.8914	0.3914	41
0.121585	0.6787	0.6269	0.8768	0.5876	0.7357	0.5953	0.2403	3
0.103046	0.8917	0.4218	0.2712	0.7883	0.2166	0.8068	0.5273	3
0.0949883	0.601	0.5859	0.5649	0.6107	0.2531	0.5193	0.7405	3
0.162095	0.7627	0.7715	0.7743	0.7849	0.1423	0.6619	0.4809	3
0.102838	0.3281	0.7388	0.8329	0.4524	0.7879	0.2499	0.4338	3
0.0954948	0.5513	0.6263	0.6143	0.5905	0.7018	0.4697	0.2213	32
0.104144	0.2481	0.8113	0.913	0.4078	0.7222	0.1675	0.4218	3
0.179498	1	0.8806	0.9997	0.2798	0.9122	0.4139	0.7202	1
0.102691	0.2834	0.7784	0.8757	0.4292	0.7415	0.208	0.4195	56
0.102825	0.8927	0.4208	0.2695	0.7888	0.2224	0.808	0.533	3
0.116586	0.8792	0.5172	0.5974	0.6911	0.2315	0.4898	0.6373	3
0.102785	0.8333	0.4526	0.3273	0.7395	0.184	0.7506	0.5377	3
0.15053	0.6033	0.8021	0.561	0.7573	0.4114	0.5102	0.1032	32
0.12286	0.9041	0.5629	0.6698	0.6437	0.6528	0.4125	0.1258	41
0.0954942	0.5513	0.6209	0.6159	0.5841	0.2046	0.4673	0.7227	3
0.0947616	0.5903	0.5966	0.5705	0.6164	0.7381	0.5084	0.2254	1
0.0966011	0.6261	0.5814	0.5265	0.6377	0.2598	0.5568	0.7353	3
0.102687	0.2832	0.7784	0.8758	0.4292	0.7414	0.2078	0.4194	3
0.269426	0.3205	0.9994	0.8574	0.9984	0.648	0.2324	0.649	3
0.0948942	0.5796	0.6044	0.5826	0.6017	0.7177	0.4992	0.2199	32
0.0955711	0.6142	0.5885	0.5528	0.6245	0.2497	0.5311	0.7317	3
0.103033	0.3246	0.7468	0.8314	0.452	0.7672	0.2506	0.4191	3
0.0976357	0.5226	0.6267	0.628	0.5814	0.6322	0.4416	0.1582	1
0.0948027	0.5966	0.593	0.5674	0.6168	0.7414	0.5129	0.2283	3
0.0952022	0.5607	0.6166	0.6031	0.5945	0.2064	0.4777	0.7166	32
0.129637	0.8947	0.7487	0.9833	0.4635	0.6797	0.1082	0.3294	3
0.109842	0.633	0.5714	0.5056	0.6483	0.1644	0.5757	0.6241	3
0.0950931	0.583	0.598	0.5813	0.6025	0.2614	0.5004	0.7564	3
0.101638	0.6172	0.5756	0.5293	0.6177	0.8575	0.5345	0.3318	1
0.102879	0.8896	0.4225	0.2727	0.7881	0.2178	0.8042	0.5293	3
0.102629	0.3047	0.7614	0.8559	0.4398	0.7751	0.2224	0.4347	3
0.1028	0.3115	0.7579	0.843	0.4455	0.7599	0.2383	0.4198	32
0.158546	0.5551	0.8311	0.6636	0.8068	0.5374	0.4845	0.8284	32
0.0954162	0.5569	0.6203	0.6092	0.5934	0.7048	0.4742	0.2212	3
0.102607	0.8607	0.4365	0.2981	0.7672	0.2159	0.7827	0.5527	3
0.103033	0.3246	0.7468	0.8314	0.452	0.7672	0.2506	0.4191	3
0.0948496	0.5962	0.5928	0.5678	0.6121	0.7351	0.5124	0.2255	1
0.102879	0.8896	0.4225	0.2727	0.7881	0.2178	0.8042	0.5293	1
0.0968518	0.5279	0.6373	0.6302	0.568	0.2141	0.4453	0.7374	1
0.0951012	0.5977	0.5963	0.5644	0.6198	0.7445	0.5152	0.2315	32
0.102571	0.2923	0.7674	0.8712	0.4325	0.748	0.2136	0.4192	3
0.168055	0.3659	0.9019	0.8058	0.8091	0.6119	0.2844	0.9191	3
0.116497	0.8942	0.5066	0.5994	0.7018	0.2288	0.4889	0.6215	1
0.0948998	0.5844	0.6032	0.5826	0.6043	0.746	0.5008	0.2416	3
0.103526	0.8257	0.4559	0.3338	0.7354	0.1666	0.7417	0.5216	1
0.102785	0.8333	0.4525	0.3272	0.7395	0.1841	0.7507	0.5377	1
0.10291	0.8434	0.4481	0.3224	0.7411	0.1946	0.7592	0.5472	1
0.103206	0.898	0.419	0.2642	0.796	0.2239	0.8129	0.5299	3
0.0957996	0.5416	0.6276	0.6243	0.5817	0.2236	0.4571	0.7443	1
0.154131	0.5592	0.7927	0.6333	0.8365	0.5955	0.4873	0.8694	3
0.16235	0.7653	0.7764	0.7688	0.7911	0.147	0.6626	0.4791	32
0.116569	0.8771	0.5159	0.5932	0.6911	0.2362	0.4933	0.6426	3
0.0951436	0.6007	0.5961	0.5636	0.6198	0.7439	0.5172	0.2307	1

## Sheet: U0p38.csv
U (sqrt(g*l_h)	D (l_b)	l_f (l_b)	l_h (l_b)	m_f (BM)	lb (m)
0.3824	1.56002	0.923	1.01	0.63	0.48
	DF				PO
CoT	LH	LF	RH	RF	LF	RH	RF	nlpinfo
0.262497	0.4878	0.598	0.7091	0.534	0.3985	0.3742	0.9983	3
0.194033	0.6368	0.6094	0.5804	0.6863	0.711	0.5248	0.1638	3
0.194335	0.5732	0.6716	0.6497	0.5942	0.2441	0.4549	0.7679	1
0.546789	0.9893	0.7797	0.318	0.5627	0.6255	0.8019	0.22	41
0.216413	0.3131	0.792	0.9127	0.4576	0.7176	0.2099	0.3781	3
0.192997	0.6468	0.6258	0.5988	0.6618	0.7996	0.5244	0.2784	3
0.239877	0.7314	0.6692	0.8666	0.595	0.8658	0.2444	0.3935	3
0.190399	0.6034	0.6177	0.6247	0.618	0.691	0.49	0.1908	3
0.210028	0.8278	0.5145	0.3932	0.759	0.1919	0.7216	0.5695	3
0.413795	1	0.8929	0.9693	0.2637	0.9739	0.965	0.7363	1
0.239877	0.7314	0.6692	0.8666	0.595	0.8658	0.2444	0.3935	3
0.189448	0.6183	0.612	0.6063	0.612	0.7399	0.5049	0.2398	1
0.198981	0.5625	0.6835	0.6684	0.578	0.6404	0.453	0.1718	1
0.189848	0.6281	0.6267	0.6046	0.637	0.7413	0.512	0.2259	56
0.3101	0.9999	0.3949	0.9962	0.8424	0.1483	0.0407	0.4159	1
0.252568	0.927	0.6286	0.7815	0.6372	0.7191	0.8153	0.187	3
0.211987	0.8574	0.5146	0.3779	0.741	0.1756	0.7406	0.5626	3
0.270518	0.7983	0.4733	0.4234	0.6632	0.6459	0.6841	0.1209	3
0.197993	0.5888	0.6657	0.6477	0.6119	0.1192	0.4757	0.6445	1
0.190576	0.6272	0.614	0.6016	0.6587	0.2487	0.5141	0.7278	3
0.239987	0.647	0.546	0.5864	0.5913	0.2981	0.5399	0.8458	3
0.333931	0.584	0.8055	0.6399	0.7973	0.1771	0.451	0.985	3
0.190573	0.6225	0.6039	0.6019	0.6511	0.2315	0.5122	0.7115	3
0.191531	0.6141	0.6613	0.6149	0.6324	0.7436	0.4978	0.2564	1
0.238353	0.4231	0.7254	0.6897	0.5612	0.8735	0.3081	0.4324	3
0.191786	0.6139	0.6321	0.6122	0.6549	0.7775	0.5008	0.2569	41
0.19398	0.6028	0.6316	0.6357	0.6176	0.1552	0.486	0.6564	3
0.190824	0.6008	0.6295	0.647	0.6181	0.2084	0.4748	0.7098	3
0.400026	1	0.8906	0.9616	0.31	0.909	0.8913	0.69	3
0.213116	0.3592	0.7825	0.8648	0.4962	0.7811	0.2445	0.4234	3
0.212588	0.4544	0.6901	0.7694	0.5568	0.8965	0.3409	0.4616	41
0.193355	0.6169	0.6229	0.6169	0.6239	0.1575	0.5	0.6565	1
0.240018	0.7274	0.6816	0.8893	0.5877	0.8618	0.2179	0.3971	3
0.209386	0.4969	0.7322	0.7314	0.5254	0.1845	0.3751	0.8058	3
0.190595	0.619	0.6221	0.6075	0.6286	0.2031	0.5071	0.6942	3
0.191836	0.6151	0.6328	0.6213	0.6542	0.2783	0.5023	0.7586	41
0.211553	0.4212	0.7505	0.7834	0.5243	0.853	0.3139	0.4623	3
0.325957	0.6486	0.794	0.5654	0.6928	0.8255	0.5626	0.6215	1
0.190231	0.6464	0.6252	0.5984	0.636	0.7365	0.523	0.2269	1
0.35235	1	0.9149	0.9999	0.2772	0.575	0	0.39	3
0.2123	0.423	0.7106	0.802	0.5376	0.8524	0.3088	0.4383	56
0.213844	0.7141	0.5927	0.5313	0.6791	0.9883	0.5889	0.4377	3
0.240356	0.6352	0.7025	0.9137	0.5493	0.1145	0.5104	0.692	56
0.254521	0.5934	0.5651	0.6379	0.5727	0.9084	0.4871	0.4752	3
0.215053	0.7557	0.5649	0.4673	0.6943	0.0512	0.6403	0.4838	56
0.190939	0.6221	0.6325	0.6247	0.6347	0.277	0.501	0.7748	3
0.19107	0.6144	0.6325	0.6221	0.6346	0.2796	0.5015	0.7775	3
0.191012	0.6131	0.6324	0.6129	0.6346	0.7791	0.5002	0.2768	3
0.19175	0.6267	0.6375	0.6059	0.6384	0.1902	0.5111	0.6797	3
0.194801	0.6754	0.6096	0.5737	0.6886	0.7982	0.5491	0.25	41
0.19107	0.6144	0.6325	0.6221	0.6346	0.2796	0.5015	0.7775	1
0.226977	0.3741	0.6913	0.8639	0.5475	0.3219	0.2594	0.9072	3
0.19074	0.6123	0.6222	0.6025	0.6285	0.1955	0.5068	0.6867	3
0.215603	0.8107	0.501	0.3911	0.7963	0.1346	0.7087	0.4849	3
0.446861	0.5875	0.9162	0.6289	0.9158	0.0368	0.4581	0.0374	3
0.191381	0.6059	0.6318	0.606	0.6272	0.1771	0.5001	0.678	1
0.23888	0.6653	0.7038	0.8908	0.5733	0.1712	0.5389	0.7396	1
0.620271	0.8755	0.3386	0.7772	0.5599	0.6579	0.0475	0.8878	1
0.190596	0.6225	0.6025	0.6018	0.6512	0.2329	0.5122	0.7114	3
0.24233	0.897	0.6	0.6668	0.6563	0.6176	0.7787	0.0572	41
0.239003	0.603	0.5579	0.6117	0.5636	0.7473	0.4996	0.3069	3
0.212079	0.3676	0.7549	0.8645	0.5062	0.8176	0.2495	0.4404	3
0.189459	0.6166	0.6121	0.6184	0.6119	0.7389	0.4984	0.2389	1
0.194379	0.5933	0.6396	0.6402	0.5989	0.1481	0.4783	0.6682	3
0.197616	0.5987	0.6238	0.6108	0.6463	0.6184	0.4865	0.111	3
0.21936	0.2936	0.8164	0.9376	0.4596	0.6782	0.187	0.3635	3
0.21781	0.3016	0.8163	0.9224	0.4621	0.6976	0.1964	0.3792	3
0.194253	0.5775	0.6769	0.6581	0.6196	0.6457	0.4674	0.1791	1
0.334386	0.5844	0.8054	0.6346	0.7997	0.1783	0.4516	0.986	3
0.215072	0.8151	0.5051	0.3922	0.7781	0.1154	0.7084	0.4755	41
0.192997	0.6468	0.6258	0.5988	0.6618	0.7996	0.5244	0.2784	3
0.189965	0.6144	0.6167	0.6159	0.6364	0.7345	0.5002	0.2163	1
0.217863	0.4923	0.6821	0.729	0.5787	0.37	0.3795	0.9162	56
0.304393	0.5894	0.8605	0.6186	0.8049	0.4703	0.5171	0.7818	3
0.238372	0.7191	0.6676	0.9126	0.5896	0.8396	0.2163	0.3713	3
0.350632	1	0.2891	1	0.8721	0.9262	0	0.1279	1
0.240134	0.5863	0.574	0.6443	0.5566	0.7549	0.4866	0.3306	3
0.213697	0.8514	0.5049	0.3697	0.7601	0.1343	0.7355	0.504	1
0.214273	0.8751	0.4867	0.345	0.7991	0.1752	0.7624	0.5172	3
0.237634	0.6945	0.7286	0.9162	0.5555	0.7745	0.211	0.3592	3
0.224883	0.2856	0.8253	0.9392	0.4488	0.6326	0.184	0.3293	3
0.189579	0.6263	0.6212	0.6038	0.6396	0.758	0.512	0.2478	1
0.245708	0.9141	0.633	0.7176	0.6507	0.6239	0.7997	0.0935	3
0.213116	0.3592	0.7825	0.8648	0.4962	0.7811	0.2445	0.4234	1
0.190459	0.6383	0.6247	0.608	0.6386	0.7679	0.5168	0.2578	1
0.2121	0.8152	0.5397	0.4214	0.7088	0.1626	0.7002	0.5803	56
0.24112	0.5971	0.5696	0.6219	0.543	0.2355	0.4825	0.6909	3
0.193794	0.6467	0.6251	0.5993	0.6647	0.8007	0.5239	0.2788	3
0.189888	0.6281	0.6261	0.6045	0.637	0.742	0.5121	0.226	1
0.242427	0.643	0.6732	0.9141	0.6095	0.7053	0.5246	0.219	3
0.242108	0.7128	0.7535	0.9318	0.5413	0.754	0.193	0.3573	3
0.307091	0.6144	0.8623	0.5966	0.8532	0.4807	0.5402	0.7523	3
0.21473	0.9032	0.493	0.336	0.7689	0.1911	0.781	0.5533	3
0.190574	0.6321	0.6253	0.6196	0.6507	0.2702	0.5059	0.7546	3
0.192997	0.6468	0.6258	0.5988	0.6618	0.7996	0.5244	0.2784	56
0.239816	0.5844	0.5913	0.6514	0.5457	0.2565	0.4597	0.7091	1
0.191458	0.6029	0.6202	0.6164	0.6203	0.1715	0.494	0.6714	41
0.212079	0.3676	0.7549	0.8645	0.5062	0.8176	0.2495	0.4404	3
0.238966	0.6082	0.5581	0.6166	0.5636	0.7473	0.5006	0.3071	3
0.192898	0.5903	0.6584	0.6398	0.6146	0.658	0.481	0.1793	56
0.189484	0.6082	0.612	0.6106	0.6136	0.232	0.5	0.7304	3
0.191134	0.6141	0.6113	0.6019	0.6441	0.7929	0.5042	0.2766	3
0.211895	0.8338	0.5118	0.3883	0.7546	0.1401	0.721	0.5158	32
0.273546	0.2602	0.8331	0.9516	0.3177	0.6726	0.165	0.353	1
0.314792	0.5963	0.8905	0.609	0.8575	0.4846	0.5289	0.7475	1
0.428532	0.9831	0.3242	1	0.8401	0.736	0	0.9854	1
0.214297	0.8523	0.492	0.3584	0.804	0.1329	0.7412	0.4606	41
0.21411	0.5945	0.6427	0.6346	0.6349	0.9813	0.4811	0.4817	56
0.233308	0.3112	0.7702	0.8736	0.5061	0.19	0.2309	0.8036	3
0.195636	0.6055	0.6302	0.6257	0.6222	0.8222	0.4907	0.3242	3
0.191235	0.5969	0.6435	0.62	0.6107	0.6743	0.4913	0.1869	1
0.23642	0.8956	0.5873	0.7118	0.6805	0.1097	0.7688	0.5637	3
0.196028	0.6611	0.6189	0.571	0.6654	0.8257	0.5372	0.3031	3
0.214289	0.5403	0.6655	0.6924	0.5874	0.5084	0.4367	0.0315	1
0.190744	0.6272	0.6265	0.6018	0.6555	0.7351	0.5134	0.2092	41
0.198537	0.5798	0.6654	0.6682	0.5868	0.7634	0.454	0.3226	3
0.191677	0.6245	0.6314	0.621	0.655	0.7782	0.5016	0.2569	32
0.258845	0.4829	0.6704	0.7438	0.4982	0.494	0.3792	0.1662	3
0.19056	0.6372	0.6215	0.6074	0.6399	0.2897	0.5183	0.7793	3
0.356059	1	0.2861	1	0.8872	0.9108	0	0.1128	3
0.195824	0.593	0.6638	0.6361	0.5934	0.1542	0.482	0.6717	41
0.28785	0.7013	0.7635	0.5307	0.8409	0.7705	0.5879	0.4131	32
0.195437	0.6387	0.6	0.5903	0.6672	0.676	0.5144	0.137	1
0.19039	0.6144	0.6165	0.6132	0.6386	0.7346	0.5006	0.2163	3
0.19398	0.6028	0.6316	0.6357	0.6176	0.1552	0.486	0.6564	3
0.191012	0.6131	0.6324	0.6129	0.6346	0.7791	0.5002	0.2768	3
0.23999	0.6278	0.5572	0.608	0.5718	0.2093	0.5134	0.7682	41
0.2123	0.423	0.7106	0.802	0.5376	0.8524	0.3088	0.4383	56
0.288256	0.4884	0.8513	0.7519	0.756	0.7908	0.3662	0.1591	3
0.190526	0.6478	0.6191	0.5952	0.6494	0.7379	0.5208	0.2149	3
0.19028	0.6163	0.637	0.6176	0.6397	0.7182	0.5049	0.2065	3
0.195703	0.6142	0.6325	0.6154	0.6224	0.8288	0.4993	0.3332	3
0.191019	0.6118	0.6327	0.6233	0.6345	0.7774	0.4992	0.2755	3
0.239915	0.6135	0.5574	0.5978	0.5718	0.1994	0.5108	0.7584	1
0.212079	0.3676	0.7549	0.8645	0.5062	0.8176	0.2495	0.4404	32
0.215201	0.5805	0.6823	0.6272	0.6174	0.9009	0.4751	0.4346	1
0.209386	0.4969	0.7322	0.7314	0.5254	0.1845	0.3751	0.8058	1
0.190402	0.6181	0.6191	0.6129	0.6377	0.7896	0.5029	0.2752	41
0.297712	0.9995	0.4803	0.999	0.7865	0.2228	0.0002	0.563	1
0.194891	0.5796	0.6686	0.6443	0.6174	0.2656	0.4595	0.7874	3
0.40514	1	0.9094	0.9449	0.3019	0.9089	0.909	0.6981	1
0.310435	0.6088	0.8815	0.6231	0.8423	0.4867	0.5151	0.7722	3
0.19253	0.5924	0.6397	0.6345	0.599	0.1635	0.4779	0.6836	3
0.21406	0.6007	0.6484	0.6049	0.649	0.0005	0.4987	0.4999	1
0.192666	0.6139	0.623	0.6139	0.623	0.6586	0.5	0.1586	3
0.208164	0.567	0.7099	0.6752	0.5657	0.7463	0.4402	0.2978	1
0.190568	0.6349	0.6134	0.5954	0.6588	0.2492	0.5234	0.7278	1
0.221261	0.3106	0.7959	0.9081	0.4262	0.695	0.2103	0.3666	1
0.190939	0.6221	0.6324	0.6247	0.6347	0.2771	0.501	0.7748	3
0.190883	0.6226	0.6326	0.6225	0.6347	0.7783	0.5003	0.2761	41
0.190717	0.6364	0.6158	0.5948	0.6389	0.7267	0.5179	0.2074	3
0.299873	0.612	0.8737	0.6331	0.7759	0.4064	0.4982	0.761	56
0.190877	0.6319	0.638	0.6018	0.6185	0.7168	0.518	0.2169	32
0.297493	0.6352	0.852	0.6028	0.7837	0.3841	0.5285	0.7315	3
0.24556	0.7052	0.6598	0.9	0.6459	0.2869	0.2136	0.8058	56
0.242321	0.9041	0.6054	0.6556	0.6626	0.6439	0.7871	0.0935	41
0.19162	0.5897	0.6467	0.6598	0.6043	0.1994	0.4635	0.7176	1
0.191719	0.606	0.6289	0.6315	0.618	0.1838	0.4902	0.6848	3
0.213183	0.5301	0.6806	0.7212	0.5818	0.8262	0.4014	0.3882	3
0.216135	0.8004	0.5029	0.3984	0.796	0.1331	0.7012	0.4849	41
0.213403	0.4489	0.7141	0.7617	0.5469	0.8434	0.3442	0.4294	41
0.190479	0.6188	0.6253	0.6053	0.6507	0.2761	0.5057	0.7605	1
0.19002	0.6036	0.6299	0.6226	0.6382	0.7485	0.4902	0.2301	3
0.18984	0.6234	0.6268	0.6069	0.6369	0.7368	0.5071	0.2214	3
0.217967	0.3001	0.8193	0.9244	0.4612	0.6958	0.1949	0.3772	3
0.19175	0.6267	0.6375	0.6059	0.6384	0.1902	0.5111	0.6797	56
0.257443	0.6205	0.5747	0.5793	0.5712	0.038	0.5314	0.6144	56
0.40589	0.9905	0.807	0.9802	0.826	0.5642	0.876	0.3734	1
0.348789	1	0.8974	0.9998	0.2791	0.9103	0.3616	0.7209	3
0.190483	0.6156	0.6158	0.6056	0.6389	0.7353	0.5085	0.2164	3
0.189933	0.6389	0.6054	0.6013	0.6461	0.7279	0.5135	0.2048	3
0.282143	0.9233	0.4313	0.2438	0.7095	0.6253	0.8122	0.0584	1
0.236076	0.6811	0.6806	0.882	0.5842	0.8156	0.2441	0.3603	3
0.241334	0.9068	0.61	0.6476	0.6741	0.6959	0.4716	0.1818	1
0.191683	0.6287	0.6348	0.6024	0.6486	0.1933	0.5128	0.6798	3
0.244246	0.6655	0.6782	0.9152	0.5923	0.6979	0.1782	0.2436	3
0.307128	0.6046	0.8322	0.6251	0.8589	0.2105	0.4697	0.9273	3
0.194577	0.6105	0.6423	0.6045	0.6463	0.8123	0.5099	0.3009	41
0.209402	0.4198	0.7371	0.7952	0.527	0.8585	0.3063	0.4641	3
0.195898	0.6077	0.6439	0.6278	0.6382	0.8163	0.4905	0.3131	3
0.226899	0.6187	0.605	0.4881	0.7004	0.8302	0.5095	0.2713	1
0.189473	0.6156	0.612	0.6174	0.6136	0.2382	0.499	0.7365	3
0.191707	0.6287	0.6343	0.6023	0.6486	0.1938	0.5128	0.6798	1
0.193796	0.6468	0.625	0.5989	0.6647	0.8008	0.5244	0.2789	56
0.308934	0.6679	0.8584	0.5703	0.829	0.394	0.5596	0.6792	3
0.286938	0.4964	0.8653	0.7279	0.7306	0.7828	0.3838	0.1857	3
0.190888	0.6317	0.6381	0.6016	0.6185	0.7166	0.5181	0.2168	32
0.211987	0.8574	0.5146	0.3779	0.741	0.1756	0.7406	0.5626	3
0.216857	0.3151	0.819	0.9022	0.4654	0.7202	0.2104	0.3978	3
0.220148	0.2649	0.779	0.9336	0.4789	0.6652	0.1592	0.3228	41
0.263655	0.9353	0.3781	0.291	0.7548	0.1695	0.8153	0.5494	1
0.189563	0.6192	0.6297	0.6167	0.6394	0.7487	0.5005	0.2498	1
0.190143	0.642	0.6212	0.6028	0.6395	0.2711	0.5191	0.7609	3
0.212229	0.3724	0.7635	0.8536	0.5027	0.7816	0.2565	0.4145	56
0.266556	0.3177	0.7773	0.8815	0.3819	0.7116	0.2218	0.4906	41

## Sheet: U0p57.csv
U (sqrt(g*l_h)	D (l_b)	l_f (l_b)	l_h (l_b)	m_f (BM)	lb (m)
0.5736	1.82003	0.923	1.01	0.63	0.48
	DF				PO
CoT	LH	LF	RH	RF	LF	RH	RF	nlpinfo
0.312308	0.6281	0.6104	0.6134	0.6039	0.8107	0.5019	0.311	3
0.346854	0.3709	0.7255	0.7417	0.5477	0.5026	0.2545	0.0978	3
0.626379	1	0.8071	0.8984	0.3862	0.3285	0.1016	0.0677	1
0.321242	0.596	0.6693	0.6414	0.5842	0.0975	0.4705	0.6275	1
0.316099	0.6209	0.5778	0.6049	0.6754	0.6971	0.5012	0.1449	1
0.357398	0.8216	0.4689	0.3013	0.6726	0.5273	0.6949	0.999	1
0.476545	0.33	0.7516	0.2855	0.5295	0.6158	0.8129	0.2349	3
0.318899	0.563	0.6946	0.6413	0.5716	0.1949	0.4696	0.7472	1
0.325076	0.5802	0.6392	0.6369	0.5883	0.4656	0.4666	0.9971	1
0.36849	0.7772	0.4445	0.4586	0.7167	0.0524	0.648	0.4996	1
0.321885	0.5874	0.6835	0.6083	0.5925	0.5738	0.5004	0.1171	56
0.694162	1	0.8367	0.3809	0.3638	0.606	0.6191	0.3044	41
0.521179	0.3187	0.5502	0.3162	0.6909	0.6061	0.1958	0.1601	1
0.356926	0.4084	0.7845	0.8244	0.4863	0.7902	0.2896	0.4262	1
0.32505	0.7122	0.6175	0.5573	0.6083	0.3924	0.5766	0.9328	3
0.339833	0.5799	0.6901	0.6914	0.5062	0.8307	0.4437	0.3648	1
0.372031	0.4875	0.6294	0.7706	0.4774	0.6746	0.377	0.3761	3
0.317035	0.5884	0.6319	0.6679	0.6043	0.1375	0.4526	0.6405	3
0.334084	0.5133	0.6917	0.7549	0.5166	0.0886	0.3735	0.7084	1
0.315239	0.606	0.6098	0.6181	0.6115	0.8724	0.4999	0.3707	3
0.322939	0.5846	0.5884	0.6888	0.6122	0.8757	0.4439	0.373	1
0.315968	0.6091	0.5764	0.6468	0.5992	0.6969	0.4773	0.196	56
0.318141	0.6395	0.6934	0.6173	0.6024	0.686	0.5216	0.2368	3
0.325523	0.5892	0.5891	0.6262	0.6521	0.9737	0.4806	0.4383	41
0.320306	0.619	0.5888	0.6133	0.6853	0.8622	0.494	0.3018	1
0.318691	0.627	0.6067	0.6124	0.672	0.841	0.5017	0.31	3
0.316099	0.6209	0.5778	0.6049	0.6754	0.6971	0.5012	0.1449	1
0.338337	0.5849	0.5372	0.6035	0.5624	0.9547	0.4964	0.4945	3
0.318177	0.6051	0.5912	0.6076	0.6721	0.6584	0.5006	0.1253	3
0.488304	0.3593	0.566	0.3184	0.6775	0.3484	0.2406	0.7457	3
0.322613	0.7561	0.6121	0.5131	0.6244	0.7469	0.6175	0.248	1
0.334545	0.6175	0.5568	0.6147	0.5581	0.8217	0.5015	0.3809	3
0.314262	0.6245	0.6255	0.6357	0.6113	0.665	0.4846	0.1774	13
0.329513	0.5919	0.748	0.6271	0.5597	0.2099	0.4633	0.7974	3
0.321937	0.6236	0.5916	0.6184	0.6451	0.9206	0.4973	0.3968	56
0.317409	0.6461	0.576	0.5945	0.6129	0.3911	0.5305	0.8878	56
0.320041	0.6326	0.6	0.6008	0.6536	0.651	0.526	0.1149	3
0.634781	1	0.8772	0.949	0.299	0.552	0.051	0.3469	3
0.374832	0.6094	0.5888	0.6167	0.4995	0.9484	0.5132	0.6195	3
0.337155	0.4013	0.6949	0.6933	0.5533	0.2817	0.405	0.8306	3
0.315583	0.6172	0.6422	0.6807	0.6003	0.2702	0.4706	0.7828	3
0.320361	0.5873	0.694	0.6429	0.5638	0.122	0.4631	0.6751	1
0.339944	0.604	0.5949	0.6197	0.5398	0.8939	0.4987	0.4961	3
0.334415	0.563	0.6407	0.6396	0.5235	0.4187	0.4489	0.9204	1
0.320396	0.6591	0.5843	0.5962	0.6642	0.174	0.5328	0.645	3
0.314663	0.6777	0.605	0.5915	0.6339	0.2487	0.5492	0.7443	3
0.320379	0.5657	0.5714	0.6172	0.6235	0.9958	0.461	0.4587	56
0.317194	0.6152	0.5758	0.5956	0.6857	0.697	0.4947	0.1353	41
0.315723	0.6196	0.6158	0.6023	0.6161	0.8643	0.5038	0.3642	1
0.32438	0.6169	0.5684	0.5686	0.6669	0.4846	0.5416	0.9358	1
0.344247	0.4229	0.7079	0.7566	0.4564	0.3965	0.3469	0.9698	3
0.320361	0.5873	0.694	0.6429	0.5638	0.122	0.4631	0.6751	1
0.34032	0.5992	0.5997	0.609	0.54	0.9071	0.5111	0.5093	3
0.318193	0.6035	0.5841	0.6341	0.5996	0.2088	0.491	0.6686	3
0.323094	0.6097	0.5663	0.6268	0.7335	0.7286	0.4619	0.1442	3
0.313887	0.629	0.6242	0.6252	0.6249	0.1843	0.5002	0.6836	3
0.317675	0.5967	0.6725	0.6134	0.5813	0.6235	0.4988	0.1592	3
0.489707	0.3022	0.6295	0.3681	0.5568	0.2232	0.7433	0.7444	1
0.325479	0.5428	0.6944	0.7035	0.5789	0.5596	0.4347	0.1319	56
0.316099	0.6209	0.5778	0.6049	0.6754	0.6971	0.5012	0.1449	3
0.31086	0.6014	0.5949	0.6014	0.5964	0.7481	0.5	0.2466	3
0.368381	0.7918	0.4394	0.4456	0.7099	0.0576	0.6616	0.4996	1
0.324657	0.5721	0.6953	0.6811	0.5652	0.0947	0.4416	0.6435	3
0.328767	0.7432	0.5571	0.4766	0.6786	0.6765	0.6262	0.103	56
0.345443	0.5244	0.5573	0.7561	0.5733	0.809	0.3937	0.3687	3
0.313408	0.61	0.6105	0.6349	0.5911	0.8027	0.4969	0.3015	3
0.334352	0.5506	0.6846	0.6538	0.4991	0.5063	0.4729	0.0541	1
0.341505	0.5006	0.6466	0.7589	0.5009	0.1635	0.3512	0.6601	3
0.315583	0.6172	0.6422	0.6803	0.6003	0.2702	0.471	0.7828	3
0.323676	0.7361	0.5786	0.4508	0.634	0.3752	0.6826	0.8702	3
0.320582	0.5718	0.616	0.6775	0.5772	0.3556	0.4393	0.8604	1
0.332344	0.6076	0.5844	0.6077	0.5541	0.8092	0.5009	0.2526	3
0.314356	0.6452	0.5999	0.6158	0.6336	0.6951	0.5127	0.1836	3
0.329114	0.5816	0.7513	0.621	0.4889	0.6624	0.5059	0.2605	3
0.33257	0.6361	0.5717	0.6145	0.5559	0.8407	0.5216	0.2824	3
0.535891	1	0.8194	0.8582	0.3284	0.9361	0.9469	0.6716	1
0.728274	1	0.7919	0.9235	0.2879	0.9924	0.6194	0.7121	3
0.331163	0.6009	0.7152	0.6206	0.4706	0.6999	0.4964	0.2688	41
0.315808	0.6087	0.6023	0.6209	0.6353	0.8574	0.4913	0.3437	3
0.317394	0.6163	0.622	0.5951	0.6172	0.6337	0.5096	0.1257	3
0.314931	0.6239	0.6174	0.6443	0.6239	0.6819	0.4957	0.1799	3
0.474139	0.8599	0.4966	0.8578	0.7615	0.5816	0.9999	0.9995	3
0.313806	0.6402	0.6096	0.6171	0.6097	0.6869	0.5131	0.1868	1
0.324332	0.5933	0.6946	0.6425	0.5142	0.172	0.4727	0.7945	41
0.321014	0.5984	0.6963	0.679	0.5879	0.7207	0.4623	0.2757	41
0.316314	0.602	0.6658	0.5995	0.5527	0.6872	0.5137	0.2241	56
0.31086	0.6014	0.5949	0.6014	0.5964	0.7481	0.5	0.2466	3
0.319721	0.5606	0.6509	0.6548	0.5901	0.3528	0.4618	0.8712	41
0.339619	0.6097	0.5601	0.6037	0.5467	0.9358	0.5025	0.4984	1
0.566898	0.4548	0.8913	0.7228	0.9087	0.0525	0.3244	0.0694	3
0.315571	0.6094	0.6009	0.6169	0.6802	0.8456	0.4842	0.2917	41
0.321257	0.7522	0.5956	0.5261	0.6642	0.8367	0.6041	0.2781	3
0.317652	0.6237	0.6022	0.6317	0.6806	0.7608	0.4965	0.2088	1
0.346188	0.7597	0.5334	0.4772	0.7334	0.0944	0.6378	0.4995	56
0.313154	0.6051	0.5765	0.608	0.6523	0.7173	0.5004	0.1866	1
0.318832	0.6054	0.6722	0.6267	0.5851	0.1318	0.4882	0.6641	41
0.326534	0.6381	0.6004	0.6136	0.672	0.0956	0.5061	0.5722	3
0.316953	0.5993	0.6723	0.6076	0.5978	0.626	0.5011	0.1606	3
0.322764	0.6022	0.5972	0.6101	0.6926	0.1442	0.4993	0.6014	1
0.322488	0.7137	0.5968	0.4956	0.6672	0.8157	0.5604	0.269	3
0.329218	0.5498	0.6952	0.6654	0.549	0.4447	0.4455	0.0119	3
0.329076	0.7472	0.5681	0.4775	0.6849	0.6779	0.6256	0.1079	1
0.314697	0.6855	0.6189	0.606	0.6189	0.7921	0.5486	0.295	1
0.34315	0.594	0.6738	0.6302	0.5078	0.0371	0.4765	0.5472	1
0.323265	0.5714	0.5893	0.6247	0.627	0.0052	0.4667	0.4658	41
0.316214	0.6199	0.573	0.6198	0.6729	0.2197	0.5002	0.6856	56
0.338867	0.6805	0.5207	0.5375	0.763	0.4913	0.5904	0.8754	3
0.640494	1	0.8196	0.444	0.3588	0.9105	0.2868	0.6412	3
0.334156	0.6063	0.5713	0.608	0.5574	0.7455	0.4993	0.1855	3
0.31961	0.5952	0.5918	0.6256	0.6563	0.8708	0.469	0.3413	56
0.340245	0.6375	0.4708	0.6085	0.6789	0.7233	0.4835	0.1968	1
0.316403	0.6155	0.6293	0.6002	0.5978	0.8525	0.5081	0.3727	3
0.34024	0.5978	0.5995	0.5878	0.54	0.9106	0.5145	0.5126	1
0.312165	0.6121	0.6101	0.6189	0.6101	0.8103	0.4993	0.3103	1
0.325533	0.6346	0.568	0.5734	0.6729	0.4859	0.5465	0.9367	41
0.619494	0.9471	0.3095	1	0.8658	0.342	0	0.5607	1
0.31086	0.6014	0.5949	0.6014	0.5964	0.2481	0.5	0.7466	1
0.321603	0.6065	0.6158	0.6077	0.5534	0.2022	0.4996	0.6894	3
0.31086	0.6014	0.5949	0.6014	0.5964	0.2481	0.5	0.7466	3
0.333952	0.6165	0.5569	0.6392	0.5501	0.2457	0.4862	0.805	1
0.332577	0.8503	0.5804	0.4138	0.682	0.8116	0.7195	0.2323	56
0.319725	0.6076	0.6942	0.6103	0.5593	0.6246	0.5007	0.1819	1
0.31086	0.6014	0.5949	0.6031	0.5949	0.2481	0.4983	0.7481	1
0.353139	0.7583	0.5119	0.4726	0.7715	0.1154	0.6435	0.5	56
0.31544	0.629	0.6162	0.6024	0.5903	0.3469	0.5126	0.8719	1
0.317873	0.6119	0.6894	0.6294	0.5544	0.2098	0.4785	0.7882	1
0.31342	0.6536	0.6061	0.5975	0.62	0.8112	0.517	0.3011	3
0.317141	0.681	0.5719	0.5679	0.673	0.2817	0.565	0.747	3
0.347158	0.796	0.4996	0.3981	0.7755	0.6465	0.7053	0.9997	56
0.344312	0.3613	0.6061	0.7605	0.529	0.3311	0.3653	0.8327	1
0.316026	0.6033	0.632	0.6079	0.5958	0.1233	0.4989	0.6345	1
0.321071	0.6079	0.6938	0.6085	0.5696	0.1231	0.4983	0.6706	3
0.315652	0.614	0.5912	0.6099	0.6726	0.22	0.5006	0.6864	3
0.32134	0.5875	0.6958	0.6405	0.5762	0.1132	0.464	0.659	56
0.31086	0.6014	0.5949	0.6014	0.5964	0.7481	0.5	0.2466	3
0.33257	0.6145	0.5559	0.6361	0.5717	0.7608	0.4784	0.3191	1
0.326342	0.6138	0.7013	0.6083	0.5311	0.1236	0.4986	0.7456	1
0.374704	0.425	0.6555	0.8139	0.4402	0.2358	0.2954	0.72	3
0.31991	0.6072	0.6245	0.607	0.5534	0.6939	0.5001	0.1895	1
0.315789	0.6169	0.6773	0.6287	0.5951	0.2659	0.4879	0.7907	1
0.35266	0.4927	0.715	0.7034	0.4463	0.4305	0.399	0.1483	1
0.315631	0.6203	0.5852	0.6196	0.6725	0.2342	0.5004	0.686	56
0.330899	0.6011	0.7222	0.6203	0.4706	0.6931	0.4966	0.2689	3
0.336384	0.627	0.5573	0.6183	0.5474	0.8713	0.51	0.4311	1
0.314433	0.6392	0.5947	0.6116	0.6607	0.3126	0.5241	0.7775	3
0.31575	0.6082	0.5899	0.6384	0.6393	0.1752	0.4977	0.6487	1
0.323244	0.4965	0.6665	0.7459	0.5706	0.2685	0.3663	0.7878	3
0.315603	0.6168	0.6697	0.6193	0.5948	0.2481	0.499	0.76	1
0.31611	0.6032	0.632	0.6079	0.5957	0.1232	0.4988	0.6345	3
0.628271	1	0.8667	0.9367	0.3068	0.9094	0.4002	0.6932	56
0.320314	0.6084	0.6936	0.6099	0.591	0.1236	0.497	0.6707	1
0.317498	0.5963	0.6372	0.624	0.6437	0.8226	0.4937	0.3211	3
0.31086	0.6031	0.5949	0.6014	0.5949	0.7498	0.5017	0.2498	1
0.381376	0.6233	0.5118	0.6073	0.5229	0.0386	0.5207	0.6575	1
0.31729	0.6093	0.5851	0.5707	0.6394	0.7968	0.4861	0.2777	3
0.335364	0.5432	0.5992	0.56	0.6112	0.0499	0.5592	0.5505	3
0.311253	0.6222	0.6303	0.6202	0.609	0.2598	0.502	0.7596	1
0.533335	1	0.7996	0.8671	0.338	0.9393	0.9308	0.662	1
0.322876	0.6928	0.5641	0.5546	0.7202	0.329	0.5797	0.7587	1
0.323063	0.5732	0.6657	0.6169	0.565	0.3685	0.4648	0.8933	41
0.315909	0.6014	0.6309	0.6394	0.6166	0.1492	0.4822	0.6504	1
0.732024	1	0.9012	0.9295	0.2192	0.0016	0.598	0.7808	1
0.321868	0.4749	0.6939	0.7096	0.563	0.2325	0.395	0.7868	3
0.32323	0.607	0.6673	0.5879	0.6012	0.0642	0.4988	0.5793	3
0.314919	0.6068	0.6109	0.6707	0.6087	0.8203	0.4699	0.3196	1
0.327844	0.7576	0.5738	0.4961	0.695	0.7546	0.617	0.1794	3
0.338336	0.6068	0.5565	0.604	0.5612	0.9362	0.4998	0.4953	3
0.322697	0.6018	0.6939	0.6246	0.5935	0.8065	0.4994	0.3584	1
0.325098	0.6208	0.5732	0.5723	0.6729	0.4787	0.5394	0.9294	3
0.31754	0.6026	0.5915	0.6186	0.6593	0.152	0.4964	0.622	1
0.318846	0.6041	0.6722	0.6207	0.5849	0.1227	0.4857	0.6551	3
0.314069	0.6213	0.5983	0.6302	0.6428	0.3239	0.5034	0.8059	56
0.311869	0.6183	0.6335	0.6113	0.5993	0.2392	0.5018	0.7566	56
0.329604	0.6133	0.641	0.6052	0.5502	0.921	0.5122	0.5069	41
0.57753	0.7046	0.8822	0.5081	0.8871	0.7061	0.6394	0.7009	3
0.457472	0.8699	0.5961	0.87	0.6773	0.8709	0.0008	0.2699	3
0.318889	0.6301	0.5966	0.6278	0.6939	0.2934	0.5	0.7467	56
0.32881	0.5467	0.7305	0.727	0.5595	0.6683	0.4186	0.2588	3
0.395623	0.4014	0.5929	0.8187	0.455	0.4991	0.2907	0.2239	1
0.34718	0.5055	0.7236	0.6926	0.4484	0.3857	0.4076	0.9551	1
0.32862	0.6061	0.6537	0.6061	0.6537	0.001	0.5	0.501	1
0.316207	0.6182	0.6554	0.603	0.5701	0.7875	0.5117	0.3075	56
0.318272	0.5988	0.5901	0.6208	0.6322	0.9	0.4823	0.3753	1
0.41447	0.3881	0.7103	0.4217	0.5568	0.726	0.71	0.3016	41
0.316704	0.5896	0.5734	0.59	0.6719	0.3164	0.5234	0.7838	3

## Sheet: U0p65.csv
U (sqrt(g*l_h)	D (l_b)	l_f (l_b)	l_h (l_b)	m_f (BM)	lb (m)
0.65	1.92393	0.923	1.01	0.63	0.48
	DF				PO
CoT	LH	LF	RH	RF	LF	RH	RF	nlpinfo
0.363699	0.564	0.5572	0.6547	0.5467	0.5629	0.4414	0.1241	1
0.355564	0.4795	0.6228	0.6836	0.5786	0.237	0.4252	0.7397	1
0.355272	0.5637	0.5653	0.5665	0.5681	0.9991	0.4972	0.4963	3
0.359173	0.6014	0.6285	0.6061	0.5864	0.5625	0.4984	0.0669	3
0.387812	0.6812	0.4712	0.5049	0.5896	0.5034	0.5813	0.0554	1
0.356351	0.5761	0.5704	0.6098	0.6057	0.9841	0.481	0.4785	56
0.358344	0.7447	0.5737	0.4938	0.6221	0.7905	0.6218	0.2523	56
0.363832	0.6227	0.5586	0.5376	0.672	0.5423	0.5342	0.9996	3
0.539363	0.2931	0.7241	0.266	0.4955	0.8208	0.8971	0.3203	1
0.361492	0.6304	0.5758	0.6115	0.6702	0.8543	0.5017	0.3094	3
0.357631	0.6104	0.6123	0.6402	0.6622	0.3194	0.495	0.7755	1
0.358242	0.5971	0.6587	0.63	0.5828	0.3062	0.4737	0.8249	3
0.355296	0.6025	0.593	0.6365	0.612	0.8111	0.4832	0.2812	3
0.370499	0.4982	0.5727	0.725	0.5391	0.3226	0.3847	0.7481	3
0.473604	0.3311	0.683	0.3418	0.5375	0.575	0.7871	0.1642	1
0.588303	0.8762	0.4008	1	0.7314	0.8397	0	0.1462	3
0.359352	0.5844	0.5783	0.6181	0.5702	0.5198	0.478	0.0528	1
0.371467	0.7751	0.5696	0.4799	0.6953	0.8226	0.6346	0.2458	1
0.365985	0.6902	0.5641	0.5627	0.6976	0.7757	0.5495	0.2023	3
0.35885	0.5977	0.6654	0.6041	0.5521	0.7264	0.5111	0.2626	1
0.353807	0.6205	0.581	0.594	0.6125	0.2982	0.5205	0.7682	3
0.363123	0.5962	0.5568	0.6046	0.5463	0.8718	0.5119	0.4317	1
0.356966	0.6046	0.5889	0.602	0.5787	0.9971	0.505	0.5118	1
0.575769	1	0.7597	0.7956	0.3396	0.9308	0.9538	0.6604	1
0.370962	0.6163	0.5363	0.6059	0.7324	0.7879	0.5012	0.1867	1
0.438022	0.3858	0.7018	0.4085	0.4452	0.7253	0.7247	0.2769	1
0.3736	0.4871	0.6606	0.6922	0.4754	0.399	0.4007	0.9208	41
0.357018	0.5832	0.5623	0.5525	0.6054	0.5042	0.5351	0.9985	3
0.360392	0.6031	0.586	0.608	0.6726	0.7373	0.499	0.1857	3
0.791246	1	0.7667	0.9124	0.3533	0.9257	0.4133	0.6467	3
0.686448	1	0.7647	0.4213	0.3912	0.6412	0.5787	0.3275	3
0.36573	0.7039	0.5649	0.5243	0.6844	0.7252	0.5776	0.1473	56
0.583313	1	0.7558	0.7822	0.2905	0.2442	0.2173	0.0548	1
0.38415	0.6031	0.5304	0.5828	0.518	0.4365	0.5068	0.0564	1
0.353663	0.6041	0.5988	0.6182	0.6096	0.8103	0.4876	0.3094	3
0.368282	0.6726	0.5428	0.5184	0.6824	0.5199	0.583	0.9463	3
0.363574	0.5374	0.6728	0.6829	0.5717	0.5632	0.4385	0.129	3
0.360935	0.6067	0.589	0.6152	0.6724	0.2321	0.4991	0.6858	1
0.364297	0.6639	0.5366	0.5788	0.5503	0.2685	0.551	0.808	3
0.356321	0.606	0.6164	0.6276	0.6067	0.7489	0.4996	0.2894	3
0.557363	0.4309	0.3755	0.7844	0.3684	0.6056	0.3111	0.3973	3
0.362124	0.6651	0.5577	0.5439	0.6672	0.4487	0.5665	0.9031	56
0.364029	0.6184	0.619	0.5604	0.5506	0.0009	0.5336	0.5701	1
0.362621	0.6057	0.564	0.6203	0.6942	0.7856	0.4725	0.2208	3
0.355505	0.572	0.6211	0.6232	0.6004	0.3734	0.4676	0.8609	3
0.361784	0.5947	0.6824	0.6291	0.5918	0.1826	0.4766	0.7247	3
0.361202	0.5365	0.6023	0.6223	0.5671	0.4989	0.4276	0.0029	41
0.354269	0.6066	0.6003	0.6062	0.6111	0.8199	0.5002	0.3301	3
0.375935	0.7462	0.5264	0.4599	0.7191	0.7075	0.6306	0.097	3
0.384945	0.5255	0.5521	0.6942	0.5206	0.6023	0.409	0.2438	56
0.390305	0.4602	0.6075	0.4668	0.6153	0.8893	0.6251	0.3811	1
0.386447	0.4978	0.5821	0.7188	0.5003	0.3052	0.3839	0.724	3
0.37364	0.6527	0.4712	0.5683	0.6539	0.6706	0.5227	0.1449	1
0.351826	0.6045	0.6231	0.5848	0.5934	0.7524	0.5037	0.2531	3
0.354176	0.6103	0.5742	0.619	0.6049	0.7078	0.4807	0.1931	3
0.368604	0.5023	0.56	0.7562	0.5749	0.8726	0.3934	0.3849	56
0.353489	0.6062	0.5697	0.6062	0.5713	0.8725	0.5001	0.3709	3
0.355261	0.5971	0.5863	0.609	0.6322	0.2054	0.4979	0.6856	1
0.360389	0.5747	0.5906	0.6601	0.6274	0.6178	0.4497	0.1188	56
0.363354	0.5866	0.5729	0.6033	0.6721	0.8857	0.4591	0.3199	3
0.356158	0.6267	0.5509	0.5513	0.6041	0.5165	0.5388	0.9985	56
0.35627	0.7026	0.6063	0.5398	0.608	0.7483	0.5833	0.2463	3
0.371994	0.702	0.5313	0.5383	0.5435	0.9603	0.5726	0.3722	1
0.60483	1	0.7988	0.6763	0.2979	0.0051	0.9785	0.7021	1
0.358565	0.608	0.5879	0.6471	0.6316	0.8575	0.4645	0.3081	41
0.363452	0.7093	0.5504	0.4921	0.6589	0.4797	0.6101	0.9424	41
0.368398	0.642	0.5127	0.5613	0.5569	0.5718	0.5414	0.0117	3
0.357183	0.581	0.5923	0.5966	0.6094	0.9164	0.4714	0.4026	1
0.360392	0.6031	0.586	0.608	0.6726	0.7373	0.499	0.1857	56
0.356321	0.606	0.6164	0.6276	0.6067	0.7489	0.4996	0.2894	3
0.363325	0.6076	0.5465	0.597	0.5554	0.9969	0.5075	0.4383	1
0.359155	0.6069	0.6217	0.6062	0.5634	0.1957	0.5003	0.6788	3
0.403799	0.7552	0.5207	0.4974	0.7557	0.0783	0.6276	0.462	3
0.35754	0.584	0.5584	0.6029	0.5569	0.9273	0.4852	0.4161	1
0.362594	0.4696	0.6417	0.7656	0.577	0.247	0.3463	0.7481	56
0.357514	0.6604	0.6402	0.5796	0.5948	0.8406	0.5504	0.3342	1
0.366459	0.6161	0.5491	0.5709	0.5827	0.6453	0.5288	0.0592	3
0.385366	0.6433	0.5119	0.5787	0.5425	0.2419	0.5377	0.8431	1
0.356361	0.6789	0.5797	0.5537	0.6107	0.375	0.569	0.8728	3
0.355904	0.5636	0.5653	0.5636	0.5653	0.499	0.5	0.999	1
0.368507	0.587	0.5988	0.5761	0.5367	0.9068	0.5104	0.5088	1
0.359693	0.5306	0.6017	0.6946	0.5701	0.3637	0.4191	0.8573	1
0.355475	0.6916	0.6059	0.5619	0.598	0.3129	0.5693	0.8307	3
0.367699	0.59	0.5109	0.534	0.6123	0.4844	0.5471	0.9986	56
0.359263	0.5725	0.58	0.6509	0.6435	0.882	0.453	0.3481	3
0.357973	0.604	0.5748	0.608	0.6669	0.7492	0.4995	0.2052	1
0.35594	0.6942	0.5688	0.56	0.572	0.8736	0.5602	0.371	1
0.360283	0.5007	0.629	0.7454	0.5953	0.219	0.3678	0.7182	3
0.572432	1	0.7552	0.8187	0.3614	0.9212	0.8572	0.6386	1
0.373485	0.6115	0.6375	0.55	0.4872	0.9344	0.5366	0.4441	1
0.351763	0.6053	0.5889	0.6191	0.5903	0.247	0.4987	0.7456	3
0.354482	0.5733	0.5817	0.6387	0.6103	0.181	0.4682	0.6563	3
0.355274	0.5664	0.5653	0.5638	0.5681	0.5019	0.5028	0.9991	3
0.56827	0.7976	0.3154	1	0.7583	0.6803	0	0.9995	1
0.357653	0.6148	0.5845	0.6062	0.6437	0.3589	0.5	0.8295	3
0.360095	0.5701	0.6688	0.6688	0.574	0.124	0.4378	0.6591	1
0.355784	0.6267	0.5872	0.6118	0.6319	0.8562	0.5017	0.3289	3
0.360487	0.6034	0.5786	0.6069	0.5587	0.9644	0.4977	0.4342	3
0.359995	0.6706	0.6219	0.5401	0.5575	0.9975	0.5637	0.5087	1
0.375289	0.4758	0.6538	0.6424	0.4757	0.4797	0.4603	0.001	41
0.373891	0.5316	0.6719	0.6418	0.4653	0.3746	0.4541	0.9063	1
0.365238	0.6365	0.5802	0.5848	0.684	0.1879	0.5371	0.6453	3
0.363198	0.5762	0.5863	0.6489	0.6305	0.0246	0.4585	0.4791	3
0.362608	0.5534	0.5546	0.6711	0.5474	0.6871	0.4354	0.2447	1
0.48368	0.3248	0.6181	0.2934	0.5891	0.8348	0.8409	0.3472	56
0.573869	1	0.7587	0.8323	0.351	0.9369	0.8813	0.649	1
0.386083	0.71	0.5124	0.5207	0.5434	0.2095	0.6116	0.8065	3
0.366378	0.5005	0.6136	0.6936	0.5049	0.49	0.4081	0.0227	3
0.357606	0.7056	0.6089	0.5393	0.6059	0.7515	0.5845	0.2516	3
0.362164	0.7478	0.5624	0.4807	0.6337	0.3392	0.6444	0.8272	56
0.367896	0.575	0.6052	0.6659	0.6425	0.9811	0.4344	0.4158	1
0.358731	0.5942	0.6217	0.6293	0.565	0.1935	0.476	0.6749	3
0.358025	0.6135	0.5821	0.6167	0.6188	0.1222	0.5003	0.6222	3
0.656473	1	0.6729	0.3295	0.5171	0.9039	0.6224	0.4829	3
0.378569	0.4471	0.5694	0.5862	0.5842	0.5022	0.3179	0.0005	3
0.356369	0.627	0.5439	0.5553	0.6044	0.5235	0.5341	0.9987	56
0.355767	0.5875	0.5665	0.5859	0.5681	0.5	0.5017	0.9985	1
0.357714	0.6043	0.5937	0.6073	0.678	0.8162	0.5	0.2649	3
0.664862	0.4798	0.8573	0.8068	0.8572	0.914	0.3544	0.9143	1
0.490216	0.3044	0.5814	0.3091	0.6398	0.3484	0.1738	0.8	3
0.360411	0.6023	0.6628	0.5713	0.5785	0.8428	0.5325	0.3873	3
0.36061	0.5643	0.6727	0.6204	0.5589	0.6213	0.4972	0.1775	3
0.357527	0.5522	0.6013	0.6891	0.6098	0.335	0.4304	0.8016	56
0.361577	0.6568	0.5577	0.5441	0.6672	0.4403	0.5651	0.8946	41
0.585824	0.7975	0.288	1	0.821	0.6435	0	0.9348	1
0.362813	0.7049	0.5478	0.49	0.6592	0.5026	0.6073	0.9618	3
0.364013	0.4864	0.6655	0.7345	0.56	0.2725	0.3686	0.8005	56
0.35495	0.5828	0.5805	0.6681	0.6094	0.2133	0.4622	0.7126	3
0.362219	0.7107	0.5809	0.5534	0.6775	0.8172	0.5728	0.2598	41
0.354162	0.6014	0.593	0.641	0.6101	0.755	0.4809	0.2416	3
0.382374	0.5763	0.5571	0.4611	0.6551	0.6121	0.4383	0.0495	3
0.370304	0.5237	0.6706	0.704	0.4951	0.5689	0.4221	0.12	1
0.358687	0.6262	0.5565	0.5864	0.5585	0.6334	0.5398	0.1176	41
0.38906	0.7426	0.5316	0.5155	0.5131	0.2488	0.6345	0.8697	1
0.360321	0.5631	0.558	0.6667	0.5993	0.9921	0.447	0.4448	1
0.353674	0.6295	0.577	0.5904	0.6311	0.3401	0.5301	0.8119	56
0.382878	0.4132	0.6846	0.6945	0.4596	0.4171	0.418	0.9547	1
0.598578	1	0.7736	0.8875	0.3106	0.0025	0.0156	0.6894	3
0.360592	0.6806	0.5927	0.5558	0.6648	0.7295	0.5541	0.1835	3
0.363908	0.6924	0.5278	0.5419	0.5846	0.3402	0.5811	0.871	1
0.605293	0.834	0.4462	1	0.698	0.8669	0	0.2126	1
0.361562	0.6071	0.5885	0.6162	0.6747	0.1902	0.4995	0.6433	3
0.403799	0.7552	0.5207	0.4974	0.7557	0.0783	0.6276	0.462	3
0.375298	0.4932	0.6107	0.7373	0.532	0.1088	0.3647	0.5746	56
0.354269	0.6084	0.6003	0.6062	0.6111	0.8217	0.502	0.3319	3
0.356578	0.56	0.62	0.6351	0.6076	0.2448	0.4789	0.7202	3
0.366735	0.7101	0.564	0.4818	0.663	0.6468	0.616	0.0767	1
0.354111	0.5708	0.5706	0.6703	0.6239	0.6941	0.4426	0.1912	3
0.359491	0.6063	0.6219	0.6067	0.5508	0.1954	0.4998	0.6911	1
0.359807	0.6667	0.6067	0.5798	0.6091	0.1329	0.551	0.6434	1
0.358427	0.661	0.5568	0.5591	0.611	0.6492	0.5431	0.1242	3
0.357168	0.6263	0.5904	0.5984	0.6309	0.2148	0.5288	0.6867	32
0.364415	0.5552	0.5718	0.6833	0.5509	0.2357	0.4273	0.6817	3
0.357266	0.6048	0.6198	0.6024	0.5819	0.1118	0.5	0.6087	41
0.370519	0.5462	0.686	0.5746	0.5574	0.6982	0.5688	0.2605	3
0.490867	0.3363	0.6502	0.3027	0.582	0.8036	0.2214	0.3596	1
0.359253	0.6397	0.5959	0.589	0.5652	0.9835	0.5226	0.5004	1
0.372835	0.6226	0.4914	0.558	0.653	0.5048	0.5338	0.9995	3
0.401433	0.4483	0.6074	0.4991	0.5544	0.2572	0.613	0.7307	56
0.358115	0.5836	0.5706	0.5934	0.5702	0.5564	0.4761	0.0779	56
0.357695	0.5599	0.5741	0.585	0.6096	0.9784	0.4895	0.4655	41
0.367324	0.7048	0.5527	0.5331	0.5716	0.216	0.6009	0.7718	3
0.363507	0.7367	0.5794	0.4953	0.5679	0.777	0.6223	0.2381	41
0.363627	0.6583	0.5365	0.5692	0.5565	0.4445	0.5468	0.9841	1
0.361763	0.5574	0.6484	0.6827	0.5355	0.1871	0.4291	0.6982	1
0.354482	0.5733	0.5817	0.6387	0.6103	0.181	0.4682	0.6563	3
0.38889	0.7253	0.5004	0.4805	0.5669	0.8527	0.6285	0.1964	1
0.361999	0.6206	0.5816	0.5859	0.5556	0.5886	0.5347	0.0614	1
0.366886	0.5859	0.611	0.61	0.5308	0.22	0.4756	0.6875	56
0.372704	0.5947	0.6469	0.6049	0.5062	0.1805	0.5008	0.6722	3
0.36185	0.5839	0.6041	0.6199	0.6685	0.156	0.4977	0.6233	56
0.381286	0.4917	0.6815	0.7325	0.4767	0.1036	0.3586	0.6242	56
0.514446	0.308	0.5572	0.2918	0.6549	0.2796	0.186	0.6796	1
0.358309	0.597	0.5675	0.6201	0.6717	0.7904	0.4854	0.2472	41
0.360731	0.5896	0.5981	0.6117	0.5939	0.0243	0.4761	0.4787	3
0.361973	0.7045	0.5804	0.548	0.6775	0.8178	0.5703	0.2602	3
0.368934	0.6923	0.5495	0.5363	0.7156	0.315	0.5955	0.7464	3
0.356275	0.607	0.609	0.6053	0.5972	0.6247	0.5012	0.144	3
0.353605	0.6155	0.5922	0.6167	0.6102	0.8236	0.4994	0.3093	3
0.361127	0.6235	0.6623	0.6029	0.6043	0.1355	0.5106	0.6699	1
0.359177	0.5003	0.6325	0.689	0.5431	0.4014	0.4033	0.931	1
0.361066	0.5692	0.5827	0.6109	0.6624	0.8721	0.4656	0.3395	1
0.357695	0.5599	0.5741	0.585	0.6096	0.9784	0.4895	0.4655	1
0.370726	0.4127	0.6945	0.7123	0.5447	0.2942	0.3872	0.8539	3
0.363129	0.5156	0.6639	0.6856	0.5635	0.3392	0.4079	0.8687	3
0.425356	0.5876	0.4813	0.5892	0.4765	0.0482	0.4559	0.3769	41
0.364911	0.5659	0.5438	0.5701	0.5713	0.9479	0.4963	0.495	1
0.364842	0.7655	0.5625	0.477	0.6125	0.7672	0.6498	0.2459	1
0.356045	0.588	0.5661	0.6272	0.5787	0.1051	0.4796	0.5998	1
0.366973	0.587	0.5453	0.6379	0.5593	0.8073	0.4756	0.3713	56
0.354362	0.6051	0.6197	0.6179	0.6054	0.3405	0.4972	0.8387	3
0.741383	1	0.5367	0.8499	0.2543	0.3437	0.9952	0.7457	1
0.360984	0.6078	0.6631	0.6206	0.5939	0.8401	0.5126	0.375	56
0.377543	0.5311	0.5714	0.5243	0.6755	0.8426	0.4051	0.2734	1
0.370962	0.6163	0.5363	0.6059	0.7324	0.7879	0.5012	0.1867	1
0.366735	0.7515	0.59	0.5037	0.6145	0.2299	0.6405	0.75	3
0.355904	0.5636	0.5653	0.5665	0.5681	0.999	0.4971	0.4962	1
0.355261	0.5971	0.5863	0.609	0.6322	0.2054	0.4979	0.6856	1
0.581242	1	0.7648	0.7113	0.3138	0	0.0201	0.6858	3
0.76765	1	0.8436	0.928	0.2812	0.5621	0	0.3747	1
0.387527	0.4558	0.5742	0.7441	0.4892	0.4462	0.3703	0.8762	56
0.363716	0.5222	0.5756	0.7284	0.6502	0.7943	0.3905	0.2819	1
0.355745	0.6583	0.5917	0.5815	0.6229	0.1875	0.5472	0.6846	3
0.357736	0.6807	0.5805	0.5528	0.59	0.7515	0.5669	0.2088	3
0.3666	0.4961	0.6126	0.6948	0.5067	0.4013	0.4029	0.8914	3
0.362309	0.6748	0.6257	0.5622	0.572	0.6967	0.57	0.1708	1
0.35426	0.6301	0.592	0.6027	0.61	0.7026	0.5051	0.188	3
0.353001	0.5989	0.5925	0.6013	0.6101	0.7544	0.4919	0.2403	1
0.361907	0.5506	0.567	0.6414	0.6315	0.996	0.4404	0.4514	41
0.360346	0.6916	0.5801	0.5527	0.5544	0.9012	0.5715	0.3763	1
0.355754	0.5956	0.6101	0.6074	0.5791	0.6227	0.4988	0.1251	3
0.358883	0.5815	0.6038	0.5632	0.572	0.9984	0.5331	0.5027	1
0.397663	0.5148	0.5588	0.4228	0.6113	0.5433	0.3849	0.0016	1
0.368509	0.5589	0.673	0.6209	0.5061	0.3433	0.4588	0.9665	56
0.363109	0.5704	0.5863	0.6495	0.6304	0.0272	0.4607	0.4818	56
0.357667	0.6054	0.5692	0.6052	0.5689	0.9789	0.5001	0.4792	1
0.357262	0.6207	0.5824	0.5954	0.6453	0.6915	0.5035	0.1533	1
0.616237	0.6893	0.8513	0.4658	0.8518	0.7315	0.676	0.7307	41
0.393143	0.4399	0.7428	0.6029	0.4885	0.534	0.5314	0.1582	3
0.357266	0.6048	0.6198	0.6054	0.5819	0.1118	0.497	0.6087	56
0.355767	0.5875	0.5665	0.5859	0.5681	0.5	0.5017	0.9985	3
0.355766	0.5858	0.5665	0.5875	0.5681	0.9984	0.4985	0.4969	1
0.363052	0.7655	0.6127	0.4728	0.6115	0.7907	0.6447	0.2478	1
0.357987	0.6294	0.5918	0.6035	0.6449	0.6823	0.5038	0.1528	56
0.360299	0.62	0.5834	0.604	0.6752	0.3174	0.5119	0.7676	3
0.355904	0.5636	0.5653	0.5665	0.5681	0.999	0.4971	0.4962	1
0.358762	0.6771	0.5388	0.5126	0.6321	0.5613	0.5871	0.9987	1
0.357767	0.5951	0.5724	0.5623	0.6101	0.5088	0.5187	0.9862	56
0.364874	0.5978	0.5548	0.6414	0.5747	0.246	0.4829	0.8039	56
0.357955	0.6004	0.5925	0.6069	0.6312	0.8958	0.4935	0.3675	1
0.356207	0.6168	0.5873	0.6136	0.6035	0.9092	0.5018	0.3941	41
0.36886	0.6187	0.5116	0.5541	0.6123	0.4842	0.5176	0.999	3
0.355754	0.6318	0.5874	0.5883	0.5687	0.9051	0.5207	0.4313	3
0.386448	0.5276	0.5686	0.6605	0.4745	0.4627	0.4401	0.9075	41
0.356971	0.6062	0.5847	0.6182	0.6375	0.188	0.4985	0.6583	1
0.357744	0.6268	0.5584	0.5507	0.6287	0.55	0.5527	0.9989	1
0.372095	0.7099	0.544	0.5388	0.721	0.7746	0.5655	0.1881	41
0.356971	0.6062	0.5847	0.6182	0.6375	0.188	0.4985	0.6583	1
0.361236	0.5598	0.6653	0.6487	0.5617	0.3014	0.4399	0.828	1
0.3944	0.4589	0.6746	0.5057	0.5005	0.7387	0.6308	0.2946	1
0.506308	0.3902	0.4372	0.7349	0.4039	0.1023	0.3952	0.4007	56
0.609329	0.3442	0.8363	0.807	0.8357	0.1587	0.2358	0.1593	3
0.375337	0.5451	0.6606	0.6537	0.466	0.5461	0.4631	0.077	1
0.353807	0.6205	0.581	0.594	0.6125	0.2982	0.5205	0.7682	41
0.366735	0.7101	0.564	0.4818	0.663	0.6468	0.616	0.0767	3
0.356906	0.6022	0.5934	0.6078	0.6033	0.1221	0.497	0.588	3
0.363783	0.6041	0.5914	0.5759	0.553	0.0352	0.4992	0.4991	1
0.359111	0.6066	0.6377	0.6043	0.5835	0.1057	0.5017	0.6126	56
0.357569	0.6179	0.6046	0.6158	0.6593	0.3137	0.4999	0.7606	3
0.362772	0.6365	0.5704	0.5555	0.6655	0.4831	0.5429	0.9249	56
0.355589	0.583	0.6062	0.583	0.6078	0.8934	0.5	0.3918	56
0.369693	0.6756	0.5789	0.5657	0.6968	0.1812	0.5617	0.6234	3
0.452415	0.3659	0.5598	0.3812	0.6586	0.2401	0.7416	0.7118	1
0.366319	0.4635	0.671	0.7802	0.5654	0.2028	0.3303	0.7386	3
0.358109	0.5638	0.5771	0.6818	0.5737	0.1724	0.4307	0.654	41
0.3631	0.4919	0.6237	0.7139	0.5479	0.358	0.3923	0.8392	1
0.362741	0.5618	0.5369	0.6709	0.5501	0.7128	0.4435	0.2528	3
0.422468	0.449	0.535	0.7596	0.4105	0.6173	0.3516	0.3271	41
0.364854	0.6817	0.5724	0.5476	0.5537	0.7438	0.5787	0.1879	1
0.362077	0.4928	0.6203	0.7541	0.5815	0.2267	0.3633	0.7284	3
0.355767	0.5875	0.5665	0.5859	0.5681	0.5	0.5017	0.9985	3
0.351086	0.5821	0.5877	0.5821	0.5904	0.7675	0.5	0.2648	1
0.36463	0.5101	0.6735	0.6719	0.5507	0.4197	0.4204	0.9773	3
0.358145	0.5869	0.6483	0.6077	0.5955	0.7957	0.5008	0.331	1
0.367918	0.5528	0.5839	0.6562	0.6573	0.0169	0.439	0.4394	3
0.353855	0.6107	0.5983	0.6231	0.61	0.2576	0.4916	0.7562	1
0.36142	0.6666	0.5842	0.5649	0.5678	0.0845	0.5605	0.6219	1
0.596248	1	0.8019	0.7671	0.3313	0.9403	0.862	0.6687	1
0.354269	0.6084	0.6003	0.6062	0.6111	0.8217	0.502	0.3319	3
0.36687	0.6014	0.5449	0.602	0.5361	0.0066	0.4966	0.4515	3
0.355541	0.6038	0.5992	0.5886	0.6044	0.414	0.5168	0.9123	3
0.357608	0.7056	0.6089	0.5393	0.6059	0.7515	0.5845	0.2516	3
0.565861	0.9028	0.724	0.9031	0.4921	0.6545	0.0003	0.2528	1
0.363785	0.6029	0.5419	0.6	0.547	0.4509	0.4974	0.9961	1
0.362198	0.6266	0.5836	0.605	0.6722	0.6789	0.5009	0.1239	56
0.368348	0.7252	0.5604	0.5238	0.5759	0.215	0.6187	0.7791	3
0.365242	0.561	0.5543	0.6946	0.5737	0.8117	0.4354	0.3691	3
0.361902	0.6662	0.6701	0.5684	0.5748	0.6853	0.5605	0.2253	3
0.381177	0.4901	0.6624	0.7331	0.466	0.1998	0.369	0.8651	1
0.366958	0.5922	0.5575	0.6375	0.5213	0.3512	0.4699	0.9118	1
0.358621	0.6064	0.5679	0.599	0.5616	0.0624	0.5063	0.5551	1
0.590513	0.2992	0.5685	0.2997	0.6545	0.21	0.9994	0.6439	1
0.363129	0.4926	0.6453	0.7312	0.5733	0.5558	0.3836	0.1164	56
0.362743	0.6153	0.5827	0.6196	0.6872	0.2376	0.5007	0.6854	1
0.357714	0.6043	0.5937	0.6073	0.678	0.8162	0.5	0.2649	3
0.359634	0.7586	0.574	0.4822	0.6219	0.7902	0.6349	0.2522	3
0.555863	0.7831	0.3682	0.4308	0.3749	0.076	0.6806	0.2849	3
0.515882	0.7927	0.777	0.7936	0.4506	0.9365	0.0004	0.5843	1
0.357714	0.6043	0.5937	0.6073	0.678	0.8162	0.5	0.2649	1
0.355754	0.5971	0.6101	0.6074	0.5791	0.6242	0.5003	0.1266	3
0.3656	0.5925	0.5346	0.5711	0.5716	0.5463	0.499	0.0841	3
0.632619	1	0.6347	0.8608	0.3022	0.3077	0.1392	0.1392	3
0.422255	0.4026	0.7	0.4122	0.5441	0.7444	0.7217	0.3105	56
0.358211	0.6319	0.5623	0.5699	0.6105	0.4977	0.534	0.975	1
0.352853	0.5975	0.5999	0.6208	0.6076	0.3138	0.4793	0.7933	1
0.364652	0.6839	0.5586	0.5451	0.6961	0.3742	0.5811	0.8095	3
0.364663	0.6011	0.5956	0.6193	0.6581	0.0639	0.4965	0.5331	3
0.613199	0.801	0.354	1	0.7805	0.5603	0	0.8618	41
0.661968	1	0.7562	0.8959	0.3729	0.9457	0.0688	0.6271	3
0.782189	1	0.8035	0.9017	0.3322	0.9268	0.4269	0.6678	3
0.354269	0.6066	0.6003	0.6062	0.6111	0.8199	0.5002	0.3301	1
0.365485	0.696	0.5555	0.4957	0.6535	0.6131	0.5975	0.0443	3
0.376076	0.7027	0.4658	0.4731	0.6719	0.5299	0.6088	0.9989	1
0.356236	0.6177	0.6163	0.6178	0.6068	0.7483	0.5084	0.2887	1
0.364393	0.5493	0.61	0.6915	0.57	0.1274	0.4159	0.5883	1
0.386189	0.4575	0.5564	0.7725	0.5149	0.6311	0.3433	0.277	1
0.358242	0.5971	0.6587	0.63	0.5828	0.3062	0.4737	0.8249	3
0.578409	1	0.7989	0.8459	0.3333	0.946	0.9481	0.6667	1
0.356591	0.6059	0.5797	0.5954	0.6017	0.4755	0.5009	0.955	3
0.360934	0.7185	0.5551	0.5227	0.6846	0.3215	0.6101	0.773	56
0.359477	0.5942	0.584	0.6219	0.5808	0.1069	0.4774	0.568	1
0.357304	0.5777	0.5891	0.65	0.603	0.1134	0.455	0.5876	3
0.394152	0.4272	0.605	0.7981	0.4773	0.5734	0.3094	0.2679	1
0.363496	0.479	0.6299	0.737	0.5717	0.4935	0.368	0.0682	1
0.362782	0.5018	0.6238	0.6973	0.5486	0.4715	0.4036	0.0268	1
0.364211	0.6105	0.5566	0.6193	0.5464	0.3188	0.4953	0.8785	56
0.360397	0.5691	0.5814	0.6578	0.6124	0.9313	0.4527	0.4284	3
0.357304	0.5777	0.5891	0.65	0.603	0.1134	0.455	0.5876	3
0.383603	0.6924	0.527	0.5347	0.5264	0.8247	0.5858	0.2169	3
0.362732	0.6848	0.5507	0.5153	0.6773	0.6337	0.5779	0.0648	3
0.39112	0.4585	0.7095	0.5358	0.5304	0.6551	0.6038	0.2419	41
0.360392	0.6031	0.586	0.608	0.6726	0.7373	0.499	0.1857	1
0.356947	0.5943	0.5976	0.5851	0.598	0.0817	0.4972	0.5814	41
0.573965	0.7753	0.3251	1	0.7951	0.7384	0	0.0007	3
0.461857	0.4968	0.4972	0.4093	0.5272	0.8121	0.3642	0.1421	1
0.364253	0.5944	0.5562	0.6028	0.5463	0.4344	0.5021	0.9939	1
0.361734	0.5817	0.6723	0.6153	0.5744	0.6391	0.5038	0.1794	41
0.35687	0.6226	0.5671	0.5811	0.6052	0.4334	0.5403	0.9305	56
0.357072	0.5858	0.6079	0.5566	0.5757	0.9989	0.5129	0.4868	3
0.658396	1	0.6864	0.3808	0.5161	0.8967	0.5281	0.4839	1
0.372337	0.4842	0.6158	0.7262	0.5643	0.3987	0.3718	0.0076	56
0.365802	0.6193	0.5564	0.5846	0.5344	0.0113	0.5162	0.5708	3
0.355667	0.6903	0.5769	0.5535	0.5837	0.7477	0.5725	0.2459	1
0.367377	0.592	0.5573	0.6398	0.5212	0.3564	0.4725	0.9167	3
0.358239	0.602	0.6214	0.619	0.564	0.6734	0.4982	0.1764	3
0.365121	0.5591	0.5538	0.669	0.5714	0.622	0.4342	0.179	41
0.353636	0.5854	0.5813	0.5963	0.6044	0.7542	0.497	0.2324	56
0.362077	0.4928	0.6203	0.7541	0.5815	0.2267	0.3633	0.7284	1
0.354269	0.6084	0.6003	0.6062	0.6111	0.8217	0.502	0.3319	3
0.372253	0.5864	0.4854	0.6297	0.6684	0.7071	0.45	0.1957	41
0.373331	0.7647	0.5745	0.4719	0.5822	0.7437	0.6604	0.1583	3
0.361295	0.6763	0.5782	0.5603	0.5565	0.9655	0.5517	0.4374	3
0.479258	0.3487	0.5735	0.3247	0.6515	0.3634	0.2303	0.7677	3
0.355288	0.6592	0.5915	0.5921	0.6107	0.8253	0.5273	0.3102	3
0.400203	0.7236	0.4533	0.5169	0.6997	0.1153	0.6009	0.5716	3
0.356275	0.607	0.609	0.6053	0.5972	0.6247	0.5012	0.144	3
0.359272	0.5877	0.5536	0.5776	0.5425	0.9667	0.4992	0.4525	1
0.353963	0.5891	0.5905	0.6294	0.5897	0.3373	0.4851	0.8169	3
0.356483	0.6079	0.5993	0.6071	0.5913	0.2929	0.4998	0.7519	3
0.357924	0.5803	0.5719	0.6094	0.6012	0.0566	0.4887	0.5692	1
0.363553	0.6766	0.5648	0.5436	0.6728	0.6917	0.5555	0.1246	3
0.428793	0.4066	0.6452	0.3469	0.6109	0.8274	0.7502	0.3196	1
0.356372	0.5973	0.5781	0.5797	0.644	0.8039	0.4751	0.268	1
0.371731	0.5346	0.6688	0.665	0.4969	0.121	0.4099	0.6364	56
0.35549	0.6032	0.5831	0.6136	0.5976	0.4133	0.494	0.8935	3
0.354525	0.6087	0.5809	0.6266	0.6107	0.3026	0.4874	0.7884	3
0.367177	0.7419	0.5284	0.4843	0.5761	0.4517	0.6323	0.9832	3
0.386035	0.7268	0.502	0.495	0.5822	0.3464	0.6248	0.9293	1
0.375535	0.6281	0.5471	0.4017	0.6852	0.4855	0.5302	0.9359	1
0.355517	0.5797	0.6101	0.6203	0.5857	0.3686	0.4843	0.8889	41
0.359874	0.6051	0.6088	0.6051	0.6088	0.5611	0.5	0.0611	56
0.360731	0.6039	0.5646	0.6166	0.673	0.2306	0.4983	0.6852	3
0.358067	0.6284	0.62	0.5859	0.5787	0.135	0.512	0.6473	56
0.35656	0.6208	0.5936	0.5804	0.6176	0.6528	0.5057	0.1257	1
0.366848	0.6813	0.5332	0.5051	0.6702	0.6241	0.6004	0.0121	1
0.355738	0.6117	0.5801	0.6112	0.5772	0.1746	0.5001	0.6644	3
0.373257	0.5342	0.4995	0.6231	0.6529	0.9496	0.4541	0.4524	56
0.597205	0.5019	0.7741	0.7141	0.7737	0.0809	0.3413	0.0816	1
0.365382	0.7902	0.5952	0.4581	0.6298	0.8281	0.6641	0.2777	3
0.372332	0.3819	0.5762	0.7854	0.5343	0.503	0.2531	0.0741	1
0.366027	0.6939	0.6962	0.5525	0.5646	0.7212	0.5771	0.2756	1
0.370469	0.5091	0.6951	0.6685	0.5035	0.4166	0.4169	0.0409	56
0.360931	0.5732	0.5437	0.641	0.5559	0.1181	0.4571	0.5923	3
0.367063	0.3841	0.5866	0.8022	0.6071	0.566	0.2537	0.0648	3

## Sheet: U0p7.csv
U (sqrt(g*l_h)	D (l_b)	l_f (l_b)	l_h (l_b)	m_f (BM)	lb (m)
0.7	1.99192	0.923	1.01	0.63	0.48
	DF				PO
CoT	LH	LF	RH	RF	LF	RH	RF	nlpinfo
0.375317	0.5964	0.5637	0.5756	0.6116	0.3996	0.523	0.8933	3
0.499445	0.7473	0.4106	0.4525	0.4203	0.0622	0.6509	0.298	3
0.385787	0.5458	0.5734	0.6196	0.5236	0.4823	0.4609	0.9198	56
0.377811	0.5404	0.6066	0.6825	0.5885	0.629	0.4291	0.1564	3
0.382293	0.6431	0.5763	0.5537	0.6608	0.6568	0.5293	0.0991	41
0.373772	0.6091	0.5843	0.607	0.5889	0.6039	0.5005	0.0994	3
0.378037	0.5399	0.571	0.6919	0.6038	0.7645	0.4175	0.2563	41
0.453709	0.3616	0.6255	0.3351	0.5964	0.8223	0.7983	0.315	3
0.405762	0.4664	0.6039	0.4303	0.5899	0.3094	0.3712	0.7908	3
0.389267	0.73	0.5323	0.4834	0.5402	0.8737	0.6264	0.2657	41
0.463416	0.3318	0.606	0.3351	0.5838	0.6763	0.7978	0.1925	1
0.373486	0.5784	0.5803	0.5852	0.5899	0.8109	0.5009	0.302	56
0.386155	0.524	0.6087	0.5054	0.5689	0.2995	0.4112	0.8024	3
0.380315	0.584	0.6413	0.6572	0.5996	0.1607	0.4628	0.675	1
0.378237	0.5379	0.5519	0.547	0.5492	0.04	0.5428	0.5426	1
0.4596	0.3533	0.5909	0.3525	0.6413	0.6862	0.2377	0.1922	3
0.383392	0.7017	0.6092	0.5157	0.571	0.7631	0.6097	0.2184	3
0.420459	0.4905	0.5038	0.7088	0.4761	0.3751	0.3896	0.7299	1
0.379269	0.6304	0.575	0.559	0.5534	0.7464	0.548	0.1898	1
0.380963	0.6825	0.5941	0.5542	0.6256	0.8013	0.5581	0.2503	1
0.452047	0.3609	0.5285	0.3569	0.6963	0.492	0.2254	0.9273	1
0.37849	0.5268	0.5708	0.679	0.5413	0.5347	0.4239	0.0743	1
0.373101	0.6065	0.5662	0.6025	0.5556	0.6886	0.5029	0.1845	1
0.382094	0.6158	0.5281	0.6052	0.5553	0.2136	0.5005	0.7609	3
0.374032	0.5777	0.5673	0.553	0.5858	0.4725	0.4776	0.9454	1
0.374273	0.6148	0.5584	0.5659	0.569	0.6025	0.5479	0.0623	56
0.38402	0.5668	0.545	0.6053	0.5241	0.1509	0.458	0.5817	1
0.380208	0.5111	0.5555	0.691	0.5129	0.5915	0.4058	0.1512	3
0.377112	0.5673	0.5562	0.6163	0.5458	0.6803	0.4937	0.2401	3
0.383267	0.6683	0.5588	0.5493	0.5442	0.698	0.5734	0.1344	1
0.394275	0.5504	0.5671	0.6114	0.4927	0.4033	0.455	0.8294	3
0.382236	0.7281	0.5709	0.5096	0.5679	0.2237	0.6234	0.7483	56
0.383039	0.4857	0.5979	0.7573	0.6157	0.6742	0.358	0.1717	56
0.371229	0.5834	0.5681	0.5834	0.5708	0.7692	0.5	0.2665	56
0.598265	0.5154	0.8477	0.7154	0.853	0.5653	0.4715	0.5219	3
0.388946	0.7771	0.5823	0.4454	0.6091	0.7939	0.6837	0.2213	1
0.373348	0.5831	0.5627	0.5913	0.5542	0.5288	0.4905	0.0329	1
0.375147	0.6104	0.5769	0.5643	0.6101	0.7173	0.505	0.1889	1
0.392774	0.4225	0.575	0.7046	0.5637	0.9993	0.2846	0.4322	56
0.377398	0.612	0.5284	0.5596	0.5626	0.3408	0.5078	0.8726	3
0.38334	0.4882	0.5599	0.7566	0.5885	0.7467	0.3597	0.2518	1
0.37894	0.6061	0.5972	0.6036	0.5508	0.7193	0.5026	0.1908	1
0.372895	0.5981	0.5592	0.5843	0.5684	0.3624	0.5018	0.8749	1
0.39553	0.6949	0.4562	0.3975	0.6603	0.5398	0.5973	0.9994	1
0.400859	0.7316	0.5288	0.4846	0.5421	0.3737	0.6157	0.9974	1
0.395258	0.4894	0.6935	0.6753	0.5275	0.4193	0.4087	0.0126	41
0.374008	0.6075	0.5759	0.6086	0.5894	0.1118	0.5001	0.5989	1
0.392002	0.5854	0.5721	0.4829	0.6819	0.7718	0.4479	0.2042	1
0.506722	0.3025	0.5219	0.3208	0.5869	0.3043	0.8082	0.8496	1
0.378015	0.5179	0.5929	0.7066	0.5672	0.3112	0.4055	0.7833	1
0.381648	0.5359	0.576	0.6815	0.5513	0.1574	0.4123	0.6033	1
0.541971	0.7636	0.3715	0.4415	0.3675	0.0761	0.6741	0.2924	3
0.391054	0.6909	0.5269	0.4765	0.692	0.6066	0.6233	0.9995	56
0.386679	0.6429	0.5626	0.5582	0.6784	0.3082	0.5615	0.7804	3
0.375795	0.5961	0.5794	0.5983	0.6003	0.9308	0.4913	0.4355	3
0.377136	0.547	0.569	0.6282	0.6293	0.9952	0.4449	0.4445	56
0.378512	0.5343	0.6193	0.6939	0.5827	0.2275	0.415	0.7329	3
0.374723	0.587	0.5835	0.6258	0.5989	0.4049	0.4976	0.8704	1
0.378864	0.5521	0.6297	0.7023	0.5922	0.6998	0.4251	0.2491	1
0.382322	0.5432	0.576	0.6821	0.5514	0.1632	0.4183	0.609	1
0.373619	0.616	0.5691	0.5775	0.5695	0.32	0.4974	0.8196	1
0.453619	0.3505	0.6191	0.345	0.5766	0.6948	0.7869	0.2128	1
0.378889	0.5484	0.5676	0.6178	0.6419	0.0352	0.4836	0.4841	41
0.377428	0.6931	0.5704	0.5421	0.6065	0.7528	0.5766	0.2511	3
0.383409	0.4924	0.5653	0.7438	0.6021	0.6564	0.365	0.1701	1
0.66912	1	0.6707	0.913	0.4193	0.946	0.6336	0.5807	1
0.383737	0.6682	0.5877	0.5505	0.6596	0.7539	0.5469	0.1977	3
0.386396	0.6804	0.5751	0.4181	0.665	0.5742	0.5771	0.0175	32
0.374008	0.6075	0.5759	0.6086	0.5894	0.1118	0.5001	0.5989	1
0.373028	0.6063	0.568	0.6005	0.5695	0.6242	0.503	0.1146	1
0.49167	0.7366	0.4094	0.4546	0.4157	0.0095	0.6337	0.2638	3
0.391054	0.6909	0.5269	0.4765	0.692	0.6066	0.6233	0.9995	56
0.626529	0.8574	0.3997	1	0.7363	0.8966	0	0.1899	1
0.380589	0.6215	0.5556	0.539	0.6513	0.5345	0.5352	0.9995	3
0.861605	0.1358	0.3406	0.5891	1	0.7478	0.2592	0	1
0.377168	0.5383	0.5711	0.7031	0.5943	0.7606	0.4141	0.2654	3
0.428287	0.4371	0.5988	0.4165	0.535	0.0605	0.3041	0.522	1
0.858528	0.1373	0.3415	0.5865	1	0.7476	0.2579	0	41
0.374543	0.5905	0.5711	0.605	0.5718	0.5582	0.4979	0.0579	3
0.389791	0.525	0.6702	0.5695	0.5672	0.6811	0.5574	0.2323	3
0.37996	0.683	0.5359	0.5484	0.5475	0.2688	0.5788	0.8081	3
0.377615	0.6683	0.5361	0.5571	0.5473	0.2045	0.5694	0.744	3
0.380717	0.5114	0.5762	0.6806	0.5272	0.4176	0.4198	0.8875	56
0.375574	0.6072	0.6077	0.6058	0.6077	0.7503	0.5014	0.2503	1
0.3798	0.5563	0.576	0.6331	0.6165	0.0537	0.4595	0.495	3
0.473217	0.3611	0.6214	0.3495	0.4593	0.7798	0.7913	0.2383	1
0.376892	0.5748	0.5472	0.6276	0.5362	0.2102	0.4659	0.6706	1
0.406964	0.4283	0.5689	0.4555	0.5742	0.9348	0.6613	0.4327	3
0.382882	0.7049	0.5839	0.5112	0.6551	0.7412	0.5952	0.1638	1
0.38191	0.5989	0.6117	0.6597	0.6286	0.277	0.4865	0.7367	1
0.399387	0.5933	0.6719	0.5539	0.4457	0.8724	0.58	0.4233	3
0.420114	0.7472	0.4814	0.4623	0.5075	0.9539	0.6419	0.2782	56
0.376706	0.5381	0.5698	0.677	0.6085	0.9223	0.4214	0.4176	56
0.377483	0.5772	0.5572	0.5863	0.5418	0.9273	0.4909	0.4882	1
0.393182	0.4458	0.5538	0.5603	0.5634	0.8924	0.5584	0.4498	56
0.377919	0.6683	0.5989	0.5609	0.6111	0.2022	0.5626	0.7044	1
0.38175	0.5729	0.5356	0.5361	0.5614	0.9211	0.4593	0.3428	41
0.373254	0.5778	0.5851	0.5822	0.6084	0.8751	0.4918	0.3717	3
0.374008	0.6075	0.5759	0.6086	0.5894	0.1118	0.5001	0.5989	1
0.376948	0.583	0.6171	0.6268	0.6038	0.6681	0.4807	0.1959	1
0.37637	0.6455	0.579	0.5634	0.5456	0.8206	0.5472	0.3031	1
0.381256	0.5324	0.6364	0.6939	0.5831	0.203	0.4073	0.7085	1
0.375819	0.6254	0.5562	0.5546	0.5915	0.4828	0.5449	0.9844	56
0.40151	0.5341	0.7132	0.5497	0.5428	0.1468	0.399	0.7204	1
0.374813	0.5717	0.569	0.6104	0.6012	0.9316	0.4908	0.3876	3
0.586557	0.3101	0.4708	0.3105	0.6337	0.2106	0.9995	0.6848	1
0.376173	0.6294	0.5611	0.5417	0.6301	0.5521	0.5562	0.9999	56
0.652623	1	0.7986	0.6929	0.3054	0.0035	0.2558	0.6946	1
0.369977	0.5651	0.5673	0.5651	0.5673	0.9987	0.5	0.4987	1
0.411929	0.4892	0.7398	0.5438	0.4721	0.7012	0.5827	0.3537	1
0.598497	1	0.7498	0.7117	0.3447	0.9436	0	0.6427	1
0.570374	0.511	0.6586	0.5116	0.6069	0.6416	0.9993	0.1421	1
0.636	0.7092	0.8425	0.4892	0.8435	0.7293	0.6601	0.7279	1
0.377938	0.551	0.5779	0.6825	0.6039	0.7181	0.4279	0.2166	1
0.376538	0.5457	0.5817	0.5436	0.5688	0.06	0.5245	0.545	3
0.373254	0.5778	0.5851	0.5822	0.6084	0.8751	0.4918	0.3717	3
0.379691	0.6353	0.6152	0.5921	0.6527	0.7786	0.5209	0.2263	3
0.384204	0.5465	0.5662	0.6273	0.6676	0.9349	0.4506	0.3892	56
0.375981	0.6768	0.5819	0.5616	0.569	0.2469	0.5603	0.747	3
0.383149	0.6184	0.6489	0.6155	0.5555	0.775	0.528	0.2883	1
0.78804	1	0.7521	0.8337	0.3622	0.9463	0.2605	0.6378	1
0.375494	0.5718	0.5809	0.6396	0.597	0.1114	0.4615	0.5784	3
0.384349	0.6456	0.5588	0.5225	0.6518	0.5181	0.5699	0.976	3
0.374116	0.5762	0.543	0.5685	0.5544	0.5342	0.507	0.0091	56
0.374891	0.5911	0.5711	0.6391	0.5668	0.7811	0.4829	0.3058	3
0.422816	0.4739	0.507	0.7262	0.4764	0.3874	0.381	0.7387	41
0.377543	0.5701	0.568	0.6119	0.5961	0.9306	0.4892	0.4514	1
0.3798	0.5563	0.576	0.6331	0.6165	0.0537	0.4595	0.495	1
0.373254	0.5778	0.5851	0.5822	0.6084	0.8751	0.4918	0.3717	3
0.390003	0.579	0.5596	0.5903	0.6927	0.3892	0.5388	0.8073	1
0.37923	0.5554	0.6097	0.6478	0.5612	0.5876	0.4526	0.148	3
0.390998	0.7322	0.535	0.4449	0.6831	0.564	0.6441	0.9986	1
0.383272	0.7257	0.5587	0.5093	0.5752	0.2167	0.6276	0.78	3
0.380773	0.68	0.642	0.5599	0.6057	0.3109	0.5533	0.8396	3
0.374008	0.6075	0.5759	0.6086	0.5894	0.1118	0.5001	0.5989	1
0.377875	0.5772	0.5758	0.5917	0.638	0.853	0.4883	0.3297	41
0.373582	0.6028	0.597	0.5896	0.5893	0.9346	0.5116	0.4422	56
0.37247	0.6058	0.569	0.6058	0.5708	0.7477	0.5	0.2459	3
0.37264	0.5808	0.5692	0.5808	0.5692	0.2589	0.5	0.7589	3
0.380095	0.5467	0.545	0.6928	0.5551	0.883	0.4292	0.3558	3
0.641097	1	0.6756	0.845	0.4527	0.9078	0.6252	0.5473	1
0.630373	1	0.6112	0.3835	0.5755	0.869	0.5494	0.4245	32
0.628187	0.8925	0.44	1	0.692	0.9014	0	0.2248	1
0.378802	0.7163	0.5795	0.5132	0.609	0.7737	0.5982	0.246	1
0.382416	0.65	0.5814	0.5413	0.5491	0.1113	0.5636	0.6967	56
0.606617	1	0.796	0.7041	0.3212	0.9372	0	0.6613	1
0.375499	0.5618	0.5493	0.5885	0.5359	0.4922	0.4935	0.9527	1
0.369977	0.5651	0.5673	0.5651	0.5673	0.4987	0.5	0.9987	1
0.369977	0.5651	0.5673	0.5651	0.5673	0.9987	0.5	0.4987	1
0.37247	0.6058	0.569	0.6058	0.5708	0.2477	0.5	0.7459	3
0.386944	0.6244	0.5562	0.5571	0.5438	0.1697	0.5624	0.7746	1
0.375664	0.5787	0.6077	0.5786	0.6077	0.7646	0.5001	0.2646	41
0.621888	0.7999	0.3914	1	0.6661	0.5965	0	0.9609	56
0.391927	0.5638	0.5139	0.5845	0.5032	0.6113	0.4616	0.2051	1
0.37425	0.5994	0.5767	0.5847	0.6118	0.8581	0.5026	0.3327	1
0.393954	0.5392	0.5248	0.6701	0.5197	0.6144	0.4257	0.2339	1
0.378037	0.5399	0.571	0.6919	0.6038	0.7645	0.4175	0.2563	41
0.60288	0.793	0.3832	1	0.6248	0.7198	0	0.1227	1
0.502333	0.7738	0.619	0.7637	0.4845	0.1556	0.9383	0.87	1
0.373533	0.578	0.5541	0.5748	0.555	0.0692	0.5028	0.5725	56
0.387467	0.7589	0.5279	0.4576	0.5753	0.4652	0.6517	0.9967	1
0.375164	0.6075	0.557	0.5842	0.5543	0.0537	0.5188	0.5706	3
0.372561	0.5661	0.5709	0.5886	0.5681	0.4259	0.4975	0.9154	56
0.374867	0.605	0.5958	0.5975	0.6093	0.1947	0.4981	0.6847	3
0.374387	0.6043	0.6068	0.6106	0.6014	0.8711	0.5173	0.3713	3
0.382507	0.602	0.5885	0.6067	0.6705	0.7926	0.4983	0.2458	3
0.371842	0.5832	0.5574	0.5913	0.5688	0.9977	0.4986	0.4969	3
0.385958	0.5287	0.5389	0.6902	0.554	0.8019	0.4242	0.3795	1
0.379414	0.5399	0.5802	0.5695	0.6039	0.2221	0.5444	0.699	41
0.380683	0.6679	0.5861	0.5672	0.6292	0.171	0.5576	0.6862	1
0.375278	0.6134	0.5674	0.5518	0.6166	0.4969	0.5356	0.9762	3
0.377136	0.547	0.569	0.6282	0.6293	0.9952	0.4449	0.4445	56
0.374452	0.5657	0.6059	0.5657	0.6059	0.4035	0.5	0.9035	56
0.587599	0.7228	0.3617	1	0.7231	0.6712	0	0.9997	1
0.864465	0.1362	0.3408	0.5847	1	0.7323	0.2473	0	3
0.386177	0.6174	0.5777	0.4946	0.6515	0.3799	0.6217	0.8462	1
0.445285	0.3556	0.57	0.3957	0.5221	0.5413	0.2314	0.16	1
0.41065	0.4634	0.5586	0.7302	0.4992	0.4808	0.3547	0.1633	1
0.399416	0.4054	0.6823	0.6815	0.4388	0.4101	0.4105	0.9678	1
0.38172	0.5405	0.5897	0.6536	0.5676	0.5499	0.4363	0.1441	3
0.374248	0.5595	0.5945	0.5505	0.6103	0.4192	0.5024	0.9138	1
0.373556	0.5632	0.5934	0.6069	0.5995	0.3214	0.5095	0.8208	1
0.379212	0.5392	0.5782	0.6669	0.5355	0.5322	0.4418	0.024	1
0.375503	0.5693	0.5868	0.6191	0.554	0.1562	0.4516	0.6379	41
0.37272	0.5972	0.578	0.6012	0.5823	0.1113	0.4997	0.6072	41
0.377315	0.6888	0.6065	0.557	0.5792	0.2468	0.5667	0.748	3
0.37565	0.6681	0.58	0.5611	0.58	0.1861	0.5644	0.7114	3
0.375451	0.5962	0.584	0.6286	0.6116	0.8334	0.493	0.3239	1
0.537441	0.905	0.5591	0.8895	0.5902	0.4061	0.981	0.9805	56
0.371229	0.5834	0.5681	0.5834	0.5681	0.2692	0.5	0.7692	56
0.378091	0.612	0.5752	0.6105	0.6169	0.1483	0.5285	0.6327	56
0.374867	0.605	0.5958	0.5975	0.6093	0.1947	0.4981	0.6847	1
0.60012	1	0.7585	0.8246	0.3384	0.9472	0.8992	0.6616	1
0.375387	0.6071	0.6188	0.5951	0.5903	0.186	0.5014	0.6897	3
0.423873	0.5136	0.5058	0.6984	0.4831	0.1824	0.3898	0.5269	1
0.415629	0.4364	0.5281	0.782	0.4852	0.596	0.3245	0.2742	3
0.390706	0.5651	0.6465	0.6294	0.4751	0.6173	0.4956	0.1387	3
0.387238	0.5663	0.4919	0.6067	0.5126	0.9243	0.4974	0.4961	56
0.411101	0.4522	0.5842	0.4563	0.6124	0.9736	0.3303	0.4435	56
0.379544	0.5113	0.6176	0.6763	0.5609	0.4592	0.3999	0.0102	1
0.392439	0.4672	0.6533	0.6218	0.4579	0.472	0.4723	0.0106	1
0.374593	0.6429	0.5402	0.5437	0.5828	0.5127	0.5487	0.9988	1
0.385323	0.5333	0.6603	0.694	0.5819	0.204	0.4074	0.7319	1
0.714375	0.7535	0.8192	0.7535	0.8192	0.9995	0	0.9995	1
0.385788	0.5206	0.6493	0.7129	0.5657	0.1727	0.3916	0.6887	56
0.373672	0.5939	0.5557	0.5975	0.5542	0.6471	0.4975	0.1222	1
0.373311	0.5787	0.577	0.5733	0.5764	0.9266	0.505	0.4442	1
0.374841	0.6021	0.5637	0.6278	0.5962	0.1059	0.4964	0.5899	41
0.378926	0.6152	0.5588	0.5498	0.5281	0.9493	0.5153	0.4018	3
0.382641	0.7382	0.5621	0.4991	0.5553	0.2274	0.6404	0.758	56
0.687577	0.8311	0.372	1	0.7485	0.4908	0	0.8141	3
0.378889	0.5484	0.5676	0.6178	0.6419	0.0352	0.4836	0.4841	41
0.378592	0.5431	0.5467	0.6699	0.5368	0.3246	0.4534	0.7844	1
0.374008	0.6075	0.5759	0.6086	0.5894	0.1118	0.5001	0.5989	1
0.374754	0.5502	0.552	0.6073	0.6091	0.9733	0.4551	0.4535	56
0.376045	0.5447	0.5923	0.693	0.582	0.3107	0.4331	0.8088	32
0.59185	0.7736	0.3505	0.4244	0.3452	0.0247	0.6835	0.201	3
0.378863	0.6651	0.5745	0.568	0.5665	0.1008	0.5533	0.6221	1
0.374008	0.6075	0.5759	0.6086	0.5894	0.1118	0.5001	0.5989	1
0.377942	0.5297	0.6095	0.6898	0.6052	0.3336	0.4225	0.7962	41
0.374008	0.6075	0.5759	0.6086	0.5894	0.1118	0.5001	0.5989	1
0.379639	0.5247	0.5708	0.5501	0.5382	0.5291	0.5295	0.9871	3
0.383948	0.4878	0.5499	0.6109	0.5761	0.1568	0.4923	0.5851	41
0.3909	0.6003	0.553	0.4455	0.5367	0.9215	0.4719	0.3811	3
0.418887	0.4489	0.6211	0.4276	0.5664	0.0847	0.3154	0.5915	1
0.37627	0.574	0.5689	0.626	0.6028	0.926	0.4758	0.4266	1
0.3738	0.6426	0.5697	0.5843	0.6072	0.3274	0.5367	0.8243	41
0.369977	0.5651	0.5673	0.5651	0.5673	0.4987	0.5	0.9987	1
0.37962	0.5531	0.5691	0.5671	0.6124	0.2214	0.5576	0.7037	41
0.376761	0.5761	0.5812	0.5577	0.554	0.7418	0.5166	0.2157	56
0.378489	0.5786	0.6303	0.6153	0.6182	0.7426	0.5067	0.2612	3
0.386157	0.6428	0.5691	0.5591	0.6785	0.3273	0.5612	0.7808	41
0.701464	0.8528	0.5331	1	0.468	0.011	0	0.4981	1
0.376876	0.5975	0.5356	0.5875	0.5493	0.4579	0.5048	0.9972	1
0.388874	0.4708	0.5948	0.5288	0.5876	0.9775	0.5801	0.477	1
0.374028	0.5962	0.579	0.6108	0.5751	0.6066	0.4954	0.0971	1
0.379905	0.5642	0.5754	0.6277	0.5521	0.119	0.438	0.5638	3
0.382539	0.7089	0.5552	0.5104	0.5546	0.736	0.6155	0.186	1
0.369305	0.5678	0.5672	0.5653	0.5701	0.5016	0.5027	0.9987	1
0.419603	0.4502	0.602	0.4151	0.5965	0.9469	0.3278	0.4414	56
0.373974	0.6188	0.5805	0.5834	0.5794	0.1253	0.5184	0.6511	3
0.372982	0.618	0.599	0.5623	0.5625	0.913	0.518	0.4271	56
0.376999	0.5504	0.5463	0.6511	0.5711	0.9522	0.4589	0.4518	3
0.377136	0.547	0.569	0.6282	0.6293	0.9952	0.4449	0.4445	56
0.37638	0.5954	0.5834	0.6075	0.5537	0.7734	0.4987	0.2496	3
0.379555	0.6431	0.5844	0.5807	0.6589	0.3092	0.5428	0.7822	41
0.377428	0.6931	0.5704	0.5421	0.6065	0.7528	0.5766	0.2511	3
0.375091	0.683	0.5667	0.5408	0.5832	0.3597	0.5645	0.8921	41
0.38671	0.6911	0.5678	0.522	0.6811	0.7002	0.5719	0.1254	1
0.379205	0.645	0.5657	0.5377	0.6235	0.5638	0.5546	0.0002	3
0.383758	0.5843	0.6227	0.6322	0.5152	0.6541	0.4895	0.167	41
0.378021	0.5521	0.5926	0.6894	0.6083	0.1792	0.4308	0.6761	3
0.387274	0.7736	0.5811	0.4615	0.609	0.8167	0.6543	0.2493	1
0.375843	0.5766	0.5861	0.5527	0.5495	0.9667	0.5014	0.4523	56
0.429983	0.4456	0.5563	0.3827	0.5124	0.001	0.3212	0.5615	1
0.376546	0.5621	0.5867	0.5882	0.6075	0.0613	0.4478	0.5416	3
0.375021	0.5873	0.5799	0.5881	0.5545	0.2273	0.4801	0.7088	3
0.378545	0.6768	0.5566	0.5347	0.5815	0.527	0.5729	0.9844	3
0.635275	1	0.7637	0.8394	0.2718	0.2363	0.3007	0.0482	1
0.374452	0.5657	0.6059	0.5657	0.6059	0.9035	0.5	0.4035	56
0.374087	0.5736	0.5779	0.6017	0.6089	0.8852	0.4741	0.3807	1
0.403892	0.455	0.5783	0.4935	0.6214	0.1424	0.624	0.6248	1
0.377112	0.6163	0.5458	0.5673	0.5562	0.7464	0.5063	0.1866	3
0.377667	0.5654	0.6019	0.6213	0.5615	0.2609	0.4563	0.7262	56
0.371229	0.5834	0.5681	0.5834	0.5681	0.2692	0.5	0.7692	56
0.374189	0.5682	0.587	0.5785	0.5826	0.4326	0.4886	0.906	3
0.374758	0.6026	0.6078	0.6045	0.568	0.1216	0.4983	0.6206	1
0.385789	0.7374	0.5889	0.5052	0.6131	0.2275	0.635	0.7477	3
0.37728	0.6087	0.5837	0.5599	0.5722	0.6738	0.5417	0.127	1
0.381078	0.7061	0.592	0.5323	0.576	0.8707	0.5933	0.3197	1
0.375725	0.5525	0.5575	0.6761	0.5903	0.8549	0.4338	0.3466	1
0.393583	0.5472	0.53	0.6541	0.5198	0.6038	0.4417	0.2236	3
0.371783	0.5652	0.5681	0.5669	0.5681	0.2506	0.4983	0.7506	3
0.668926	0.3297	0.3664	1	0.737	0.764	0	0.1415	32
0.371915	0.5597	0.5665	0.5883	0.5642	0.0127	0.4771	0.502	41
0.393024	0.5909	0.5604	0.5243	0.6804	0.7476	0.4547	0.1737	3
0.378601	0.5626	0.5515	0.6515	0.5748	0.7335	0.4578	0.2885	3
0.374674	0.593	0.5387	0.5644	0.5604	0.4558	0.5039	0.9983	3
0.527047	0.424	0.3867	0.7805	0.3802	0.596	0.3057	0.3795	1
0.371783	0.5652	0.5681	0.5669	0.5681	0.2506	0.4983	0.7506	1
0.637991	1	0.7115	0.7485	0.3514	0.004	0.1944	0.6486	1
0.377862	0.5598	0.5907	0.6265	0.6281	0.1562	0.4689	0.5963	56
0.376178	0.5505	0.5939	0.6731	0.5901	0.6365	0.4359	0.1625	41
0.374452	0.5657	0.6059	0.5657	0.6059	0.9035	0.5	0.4035	56
0.43936	0.6296	0.4642	0.5856	0.4535	0.1362	0.5113	0.4578	1
0.369977	0.5651	0.5673	0.5651	0.5673	0.4987	0.5	0.9987	1
0.382533	0.5154	0.5173	0.7247	0.5466	0.8766	0.4083	0.4057	3
0.374758	0.5782	0.6055	0.5782	0.6055	0.2809	0.5	0.7809	56
0.381666	0.5011	0.5755	0.7234	0.538	0.2535	0.3824	0.7121	3
0.421962	0.4359	0.5633	0.4529	0.6807	0.2743	0.6865	0.7173	32
0.3794	0.6307	0.593	0.5486	0.6177	0.614	0.5501	0.0616	1
0.426275	0.4053	0.6525	0.44	0.5624	0.6798	0.7012	0.2269	1
0.380021	0.5645	0.5757	0.6319	0.5525	0.1514	0.4555	0.596	41
0.374867	0.605	0.5958	0.5975	0.6093	0.1947	0.4981	0.6847	3
0.374197	0.6199	0.5697	0.5684	0.5536	0.919	0.5273	0.4466	3
0.382983	0.7055	0.5501	0.4902	0.6255	0.5262	0.618	0.9692	56
0.376401	0.6587	0.581	0.5626	0.6077	0.1763	0.5627	0.6862	1
0.376516	0.5444	0.5816	0.6659	0.5646	0.555	0.4322	0.1072	3
0.386118	0.5086	0.5819	0.5614	0.6115	0.129	0.5549	0.5974	56
0.663066	1	0.7858	0.7582	0.3477	0.7893	0	0.4852	1
0.373892	0.5757	0.5669	0.5724	0.6023	0.3858	0.503	0.8533	56
0.688595	0.7685	0.4457	0.4048	0.4348	0.0507	0.6727	0.0619	1
0.375902	0.6171	0.565	0.5734	0.5908	0.5752	0.5129	0.0757	3
0.375947	0.6074	0.5812	0.5881	0.5542	0.7767	0.5183	0.2506	41
0.419824	0.4474	0.6207	0.4126	0.5798	0.0595	0.3133	0.5806	3
0.385642	0.5687	0.5468	0.5192	0.5364	0.8075	0.4469	0.2678	3
0.575851	0.3136	0.6312	0.303	0.5733	0.691	0.0105	0.2364	1
0.525853	0.5612	0.382	0.5526	0.4027	0.7706	0.4392	0.5313	56
0.380165	0.61	0.5855	0.6256	0.6343	0.3691	0.4983	0.8427	3
0.401452	0.673	0.5009	0.4213	0.7223	0.613	0.5736	0.0004	56
0.645551	1	0.6736	0.8051	0.3641	0.3264	0.0733	0.0739	1
0.535888	0.8582	0.489	0.8576	0.668	0.5057	0.9996	0.9989	1
0.378985	0.6185	0.5505	0.5397	0.6496	0.5602	0.524	0.9999	1
0.604834	1	0.7533	0.8247	0.3465	0.9399	0.8665	0.6535	41
0.374008	0.6075	0.5759	0.6086	0.5894	0.1118	0.5001	0.5989	1
0.373498	0.6149	0.5858	0.5996	0.5896	0.2175	0.5097	0.7217	3
0.379721	0.5571	0.5474	0.6706	0.5363	0.2438	0.4355	0.7044	3
0.376596	0.5712	0.5744	0.6086	0.6053	0.0826	0.4929	0.5599	1
0.591523	1	0.7606	0.7352	0.3075	0.0048	0.0049	0.6925	1
0.374008	0.6075	0.5759	0.6112	0.5894	0.1118	0.4975	0.5989	1
0.376996	0.5724	0.6173	0.6295	0.5852	0.234	0.4737	0.7309	41
0.375147	0.6104	0.5769	0.5643	0.6101	0.7173	0.505	0.1889	1
0.434341	0.4065	0.518	0.7988	0.4543	0.5431	0.2715	0.2572	1
0.382678	0.6122	0.5747	0.5794	0.6571	0.415	0.5398	0.8495	1
0.379566	0.6062	0.5749	0.585	0.5482	0.6202	0.5059	0.0686	56
0.375275	0.6139	0.5813	0.5794	0.6152	0.3861	0.5246	0.8687	1
0.380923	0.6068	0.5274	0.5625	0.6082	0.4675	0.5055	0.9987	1
0.404839	0.491	0.5818	0.7285	0.5014	0.1221	0.3618	0.5394	1
0.374452	0.5657	0.6059	0.5657	0.6087	0.9035	0.5	0.4007	56
0.475551	0.3576	0.537	0.313	0.568	0.855	0.2436	0.398	1
0.408128	0.478	0.5517	0.4818	0.6768	0.3148	0.6469	0.7577	3
0.37504	0.5867	0.605	0.5867	0.607	0.1456	0.5	0.6436	56
0.38212	0.5039	0.5629	0.7371	0.6065	0.115	0.3767	0.5972	1
0.379351	0.6005	0.5716	0.6185	0.5344	0.7428	0.4983	0.2053	3
0.391865	0.5582	0.5147	0.6473	0.5076	0.5653	0.4393	0.1658	3
0.380217	0.5019	0.5746	0.505	0.5671	0.4661	0.4556	0.9732	1
0.378533	0.5921	0.5401	0.6005	0.5462	0.0643	0.5001	0.6186	1
0.377746	0.5526	0.5371	0.6798	0.5465	0.8328	0.4403	0.3735	1
0.375625	0.6147	0.5573	0.5803	0.5544	0.061	0.5189	0.5781	3
0.373615	0.5719	0.5937	0.5987	0.565	0.4381	0.4832	0.9353	1
0.622718	0.8444	0.2983	1	0.7983	0.6321	0	0.9339	1
0.383252	0.5949	0.5693	0.4897	0.6122	0.6125	0.4897	0.0683	1
0.378725	0.5583	0.5901	0.6137	0.5482	0.3845	0.4643	0.8327	1
0.373644	0.5947	0.5625	0.5878	0.5637	0.992	0.5001	0.4703	3
0.393206	0.5328	0.6665	0.6771	0.5064	0.6914	0.4538	0.3694	1
0.423684	0.4625	0.621	0.3884	0.5997	0.1632	0.3325	0.6501	1
0.504474	0.3186	0.5928	0.2846	0.5325	0.9222	0.1938	0.3864	1
0.41885	0.4422	0.732	0.5053	0.5031	0.7018	0.646	0.3068	1
0.428085	0.4236	0.5004	0.3972	0.6125	0.5564	0.2849	0.061	56
0.374032	0.5777	0.5673	0.553	0.5858	0.4725	0.4776	0.9454	1
0.381634	0.7587	0.581	0.4746	0.5941	0.7865	0.6493	0.2519	3
0.373917	0.5655	0.5562	0.5899	0.5746	0.0746	0.4928	0.5718	41
0.375001	0.6248	0.5648	0.5762	0.6019	0.4349	0.546	0.9294	3
0.39169	0.612	0.5271	0.5157	0.7047	0.5341	0.5523	0.9387	56
0.453638	0.3557	0.6191	0.3447	0.5774	0.7	0.7922	0.2174	1
0.474049	0.7256	0.4314	0.4733	0.4038	0.9707	0.6236	0.2717	1
0.646576	1	0.6682	0.3672	0.5232	0.9025	0.5472	0.4768	56
0.376763	0.6937	0.6133	0.5384	0.5875	0.8437	0.5848	0.3322	3
0.377561	0.5525	0.6093	0.6086	0.5696	0.4874	0.487	0.0291	1
0.395437	0.5316	0.5342	0.6615	0.5188	0.5425	0.4228	0.172	1
0.379984	0.6299	0.5523	0.5674	0.575	0.1903	0.5474	0.7462	3
0.379501	0.5919	0.6437	0.6158	0.6039	0.2896	0.4781	0.8193	3
0.371229	0.5834	0.5681	0.5834	0.5681	0.2692	0.5	0.7692	56
0.377361	0.5798	0.548	0.6271	0.536	0.2152	0.4721	0.6766	1
0.378756	0.5621	0.5855	0.5734	0.6303	0.917	0.4751	0.371	3
0.374474	0.5655	0.5647	0.6119	0.609	0.9	0.4642	0.3966	1
0.392905	0.6158	0.5252	0.5625	0.5203	0.1273	0.547	0.7422	1
0.374409	0.6097	0.5662	0.5841	0.5816	0.5419	0.5181	0.0295	56
0.60863	1	0.7483	0.7582	0.3377	0.9363	0	0.6571	1
0.633482	1	0.7356	0.8048	0.3694	0.8853	0	0.5516	1
0.374899	0.5455	0.5739	0.6469	0.5822	0.2987	0.4664	0.7693	1
0.387369	0.4128	0.5749	0.7192	0.5203	0.4173	0.4181	0.8934	1
0.375245	0.5931	0.5784	0.5736	0.61	0.2524	0.5016	0.7497	1
0.374008	0.6075	0.5759	0.6086	0.5894	0.1118	0.5001	0.5989	1
0.375699	0.5632	0.5705	0.6161	0.5892	0.0452	0.4658	0.4948	3
0.385703	0.5731	0.5769	0.5571	0.6733	0.8255	0.4384	0.2633	56
0.400861	0.4568	0.573	0.5051	0.5728	0.2135	0.6274	0.7127	56
0.369314	0.5651	0.5671	0.568	0.57	0.9988	0.497	0.4958	1
0.47995	0.444	0.4296	0.7588	0.4094	0.6517	0.3371	0.3926	1

## Sheet: U0p75.csv
U (sqrt(g*l_h)	D (l_b)	l_f (l_b)	l_h (l_b)	m_f (BM)	lb (m)
0.75	2.05992	0.923	1.01	0.63	0.48
	DF				PO
CoT	LH	LF	RH	RF	LF	RH	RF	nlpinfo
0.388235	0.5554	0.5533	0.6283	0.527	0.5797	0.4548	0.138	56
0.395631	0.543	0.6343	0.5453	0.5388	0.2764	0.486	0.8365	1
0.383811	0.5782	0.5802	0.5463	0.552	0.999	0.5346	0.5317	1
0.389363	0.5342	0.5712	0.5445	0.5939	0.1672	0.5394	0.6669	41
0.387014	0.5691	0.5509	0.5654	0.5404	0.0067	0.5053	0.5617	1
0.384941	0.5852	0.547	0.5498	0.5791	0.5229	0.5177	0.9992	56
0.900506	1	0.7532	0.8905	0.3623	0.9478	0.2749	0.6377	1
0.391013	0.5335	0.5633	0.5474	0.5789	0.1836	0.5386	0.7062	1
0.673006	1	0.6346	0.3622	0.3592	0.3654	0.8908	0.1391	1
0.55472	0.4926	0.3669	0.6605	0.3648	0.4007	0.4093	0.6145	56
0.381541	0.5484	0.5672	0.5653	0.5517	0.4964	0.4975	0.9979	1
0.402841	0.555	0.5537	0.6193	0.513	0.7704	0.4987	0.4192	1
0.402679	0.5886	0.522	0.5442	0.5159	0.1717	0.5391	0.7887	1
0.389953	0.578	0.5799	0.5781	0.5802	0.7488	0.5	0.2485	1
0.388345	0.5556	0.5548	0.5993	0.6008	0.8826	0.4604	0.352	56
0.39203	0.5421	0.5476	0.6498	0.5492	0.2978	0.4685	0.7966	41
0.391424	0.5785	0.4954	0.5612	0.509	0.0326	0.5212	0.5979	56
0.483365	0.3334	0.5884	0.2963	0.4936	0.8573	0.8561	0.2811	1
0.387531	0.5889	0.5677	0.5946	0.5708	0.6993	0.486	0.1959	1
0.383305	0.5679	0.5635	0.6034	0.5563	0.485	0.4868	0.0026	1
0.439879	0.3711	0.5566	0.4006	0.5928	0.2832	0.7219	0.7702	1
0.393743	0.6484	0.5775	0.4752	0.5747	0.9019	0.5191	0.3969	3
0.386796	0.5881	0.5549	0.5885	0.5684	0.7924	0.521	0.2927	56
0.38753	0.5658	0.5656	0.5751	0.5545	0.2514	0.4986	0.747	1
0.412197	0.444	0.5568	0.426	0.5367	0.3705	0.3538	0.8288	1
0.396118	0.4788	0.5445	0.7291	0.5277	0.6188	0.3692	0.1779	56
0.884801	0.0516	0.364	0.5923	1	0.4347	0.9817	0	1
0.413508	0.465	0.5716	0.4292	0.5687	0.0245	0.3368	0.5502	1
0.71683	0.8069	0.6815	0.8069	0.6815	0.0104	0	0.0104	56
0.387122	0.5776	0.5764	0.5938	0.5826	0.45	0.4973	0.9442	1
0.532532	0.6125	0.375	0.5622	0.3905	0.3377	0.5344	0.1051	1
0.405684	0.4611	0.5664	0.4317	0.6165	0.7363	0.3782	0.2155	56
0.386713	0.5872	0.541	0.6032	0.5538	0.6867	0.4766	0.1602	41
0.385162	0.5736	0.5565	0.5642	0.5672	0.6363	0.4899	0.1256	3
0.444052	0.3647	0.5812	0.3623	0.5781	0.7125	0.7694	0.2259	1
0.386225	0.6087	0.5475	0.5767	0.5613	0.617	0.5274	0.0785	1
0.386072	0.604	0.5684	0.6012	0.5796	0.1839	0.4999	0.6851	1
0.905055	0.0073	0.395	0.5765	1	0.368	0.954	0	3
0.385862	0.5451	0.5627	0.545	0.5789	0.8924	0.4794	0.3558	3
0.409338	0.4982	0.5575	0.4305	0.6073	0.507	0.679	0.9339	1
0.385943	0.565	0.5459	0.5593	0.5416	0.8741	0.5169	0.4322	3
0.385849	0.5692	0.5804	0.5533	0.5659	0.7523	0.5023	0.2536	1
0.385666	0.5735	0.5633	0.5646	0.5871	0.416	0.5011	0.8937	3
0.384305	0.5601	0.5543	0.5566	0.5576	0.0077	0.4739	0.4973	1
0.385626	0.58	0.5542	0.5632	0.5524	0.8734	0.5159	0.3485	3
0.392221	0.6271	0.5603	0.5866	0.596	0.306	0.5334	0.7955	1
0.396952	0.5399	0.5539	0.5518	0.5337	0.2612	0.5573	0.7028	41
0.389162	0.5731	0.5351	0.5217	0.5748	0.46	0.4724	0.9994	1
0.440546	0.3957	0.5552	0.3783	0.5338	0.4221	0.286	0.8847	1
0.38524	0.5923	0.5581	0.5933	0.5665	0.6426	0.4996	0.1223	1
0.387468	0.5924	0.5933	0.5809	0.5723	0.1734	0.4901	0.672	3
0.384927	0.6005	0.5564	0.5964	0.5589	0.1093	0.4997	0.6174	1
0.453986	0.3293	0.5792	0.3466	0.6175	0.434	0.1973	0.9255	1
0.408982	0.5849	0.5661	0.4799	0.6683	0.7673	0.45	0.1989	1
0.385089	0.5618	0.5623	0.5567	0.5684	0.5034	0.5241	0.9939	56
0.390815	0.5411	0.5555	0.6244	0.6176	0.001	0.4389	0.4384	1
0.392656	0.669	0.552	0.5298	0.59	0.4224	0.5692	0.8925	41
0.396523	0.7187	0.5605	0.5078	0.5945	0.2942	0.62	0.8003	1
0.386942	0.5758	0.5743	0.5738	0.5739	0.031	0.5011	0.5315	56
0.390915	0.599	0.5941	0.5682	0.579	0.3094	0.5573	0.8102	1
0.425356	0.5683	0.4607	0.5585	0.4736	0.0002	0.5215	0.6616	1
0.381492	0.5635	0.5661	0.5634	0.5661	0.9985	0.5001	0.4984	1
0.44725	0.3684	0.5681	0.34	0.572	0.7995	0.7961	0.263	1
0.388096	0.5427	0.555	0.5478	0.5381	0.5565	0.5414	0.0142	56
0.385722	0.5705	0.5353	0.5591	0.5341	0.0777	0.5355	0.6175	1
0.38447	0.5954	0.5485	0.5669	0.5623	0.4931	0.5011	0.0091	56
0.387536	0.5934	0.5281	0.5777	0.5431	0.4445	0.494	0.9767	1
0.390091	0.5731	0.5476	0.6064	0.5122	0.6822	0.4962	0.2416	3
0.404313	0.5077	0.5175	0.7036	0.5278	0.3503	0.4152	0.7248	1
0.38049	0.5634	0.5661	0.5634	0.5661	0.4984	0.5	0.9984	1
0.405573	0.4747	0.5794	0.485	0.5503	0.8948	0.6546	0.3699	56
0.383507	0.5666	0.5404	0.558	0.5365	0.9696	0.5091	0.4567	1
0.386514	0.591	0.5332	0.6113	0.5384	0.5949	0.4945	0.1228	1
0.63065	0.3442	0.457	1	0.5986	0.7899	0	0.2534	1
0.398815	0.4926	0.5298	0.4611	0.5545	0.4366	0.6184	0.9599	1
0.391999	0.5498	0.5094	0.5165	0.5357	0.4606	0.5552	0.0077	1
0.383811	0.5782	0.5802	0.5463	0.552	0.999	0.5346	0.5317	1
0.387826	0.5766	0.6048	0.6009	0.5725	0.8743	0.501	0.4011	3
0.424586	0.607	0.4579	0.5481	0.4798	0.6874	0.5238	0.0103	1
0.422419	0.4072	0.5817	0.4082	0.6079	0.5621	0.2735	0.0728	1
0.689429	0.5556	0.398	0.6315	0.4144	0.6914	0.4556	0.6745	32
0.412627	0.4679	0.5708	0.4468	0.553	0.1742	0.3456	0.6461	56
0.383383	0.533	0.5381	0.5439	0.5497	0.9699	0.4902	0.459	56
0.39291	0.6093	0.5735	0.5409	0.6234	0.5019	0.5513	0.9651	1
0.614898	1	0.6981	0.6178	0.3568	0.0072	0.0876	0.6432	1
0.387696	0.5715	0.5529	0.5463	0.5419	0.1067	0.537	0.6636	56
0.635492	0.6705	0.7163	0.5099	0.7166	0.0775	0.4836	0.0775	1
0.391587	0.553	0.5305	0.5881	0.5237	0.2078	0.4693	0.6386	3
0.386071	0.5545	0.5511	0.5768	0.5801	0.9666	0.4462	0.4435	1
0.384364	0.5454	0.5736	0.5633	0.5796	0.9312	0.5149	0.4308	1
0.611958	0.6326	0.3639	1	0.6979	0.6369	0	0.9999	3
0.676745	0.7267	0.3736	1	0.7342	0.4258	0	0.7617	56
0.397636	0.5267	0.5476	0.6898	0.514	0.6679	0.4233	0.1506	3
0.385495	0.6257	0.5365	0.5722	0.568	0.5157	0.5347	0.9971	1
0.422017	0.6298	0.4787	0.5324	0.4768	0.4823	0.5176	0.1336	1
0.398636	0.5492	0.4988	0.5441	0.4908	0.873	0.4693	0.467	1
0.385678	0.5819	0.5707	0.5668	0.5594	0.9181	0.5097	0.4105	1
0.385731	0.6009	0.5241	0.5757	0.5249	0.1073	0.5192	0.5862	56
0.386495	0.5773	0.5678	0.6279	0.5698	0.7985	0.4872	0.2965	1
0.485957	0.4849	0.4157	0.6675	0.4174	0.6159	0.3939	0.3585	41
0.388859	0.6149	0.563	0.5745	0.5898	0.3535	0.5153	0.8306	56
0.411112	0.6624	0.492	0.5359	0.5131	0.7868	0.5752	0.1425	1
0.420931	0.431	0.5805	0.402	0.6341	0.653	0.3044	0.1137	1
0.421511	0.4229	0.5277	0.4088	0.5288	0.8106	0.3115	0.2783	1
0.386666	0.56	0.5754	0.6178	0.5599	0.3832	0.4756	0.873	1
0.386692	0.5877	0.5327	0.5565	0.5463	0.5519	0.5252	0.9995	56
0.391697	0.5629	0.5417	0.5418	0.4962	0.0213	0.5371	0.4922	1
0.398381	0.5885	0.507	0.5616	0.4795	0.0286	0.5142	0.6308	1
0.702004	1	0.6198	0.6718	0.4917	0.9512	0.3078	0.5083	1
0.653784	0.4337	0.4187	1	0.6388	0.5744	0	0.0001	1
0.416628	0.4525	0.5751	0.4302	0.5692	0.1842	0.3314	0.6882	1
0.386339	0.5835	0.5551	0.5731	0.5526	0.9642	0.4927	0.4204	3
0.415382	0.5455	0.4787	0.4518	0.4975	0.6703	0.6712	0.0498	1
0.704446	0.8205	0.2686	1	0.5127	0.8151	0	0.3741	1
0.384927	0.6005	0.5564	0.5937	0.5589	0.1093	0.5024	0.6174	1
0.676697	0.7273	0.3736	1	0.7342	0.4264	0	0.7622	56
0.386533	0.6059	0.5605	0.561	0.5273	0.9981	0.5087	0.4665	1
0.385053	0.5681	0.5599	0.5681	0.5615	0.9473	0.5001	0.4457	1
0.384942	0.5822	0.5536	0.5766	0.5503	0.5929	0.4989	0.0642	1
0.429371	0.512	0.4757	0.6795	0.4784	0.5526	0.3993	0.2243	56
0.387569	0.57	0.5668	0.5457	0.5681	0.3952	0.4777	0.918	56
0.386505	0.6017	0.5532	0.5772	0.5685	0.3132	0.5318	0.8118	3
0.402417	0.4703	0.4991	0.6491	0.5114	0.8806	0.4757	0.4749	1
0.428312	0.3964	0.6034	0.4099	0.4978	0.791	0.7184	0.2772	1
0.402879	0.4821	0.58	0.5057	0.5978	0.0631	0.3609	0.5281	1
0.383516	0.5649	0.5581	0.5649	0.5548	0.136	0.5	0.6361	1
0.38757	0.5637	0.5537	0.6077	0.5709	0.9676	0.4751	0.4513	56
0.425258	0.4382	0.6002	0.4063	0.5563	0.0396	0.3138	0.5274	3
0.389091	0.5593	0.5684	0.6156	0.5894	0.0291	0.4643	0.492	1
0.385417	0.5759	0.5653	0.5651	0.5583	0.0624	0.4963	0.548	3
0.646727	0.7786	0.3796	1	0.7014	0.5256	0	0.8866	1
0.397576	0.6061	0.4983	0.5665	0.5023	0.4043	0.5039	0.9977	1
0.396256	0.5692	0.4985	0.5934	0.5022	0.9015	0.4972	0.4952	1
0.543285	0.7482	0.3728	0.4753	0.3501	0.1553	0.6728	0.3605	1
0.387353	0.55	0.5687	0.5494	0.5796	0.6971	0.5005	0.1985	1
0.38758	0.5903	0.5993	0.5903	0.5993	0.3757	0.5	0.8757	3
0.386333	0.5947	0.5715	0.5793	0.5712	0.605	0.5028	0.0943	56
0.437023	0.7094	0.4111	0.4956	0.4049	0.9657	0.6008	0.3805	56
0.386576	0.5526	0.5501	0.5465	0.5397	0.0025	0.508	0.4632	1
0.386086	0.5673	0.511	0.5714	0.5175	0.4967	0.5001	0.0277	1
0.387912	0.5759	0.6049	0.6013	0.5725	0.8738	0.5007	0.4008	3
0.385034	0.5632	0.5691	0.5688	0.5815	0.9361	0.495	0.4075	1
0.388791	0.5794	0.5692	0.6291	0.5705	0.2781	0.467	0.7802	56
0.398645	0.4784	0.5752	0.4756	0.5618	0.3708	0.3867	0.8527	1
0.457226	0.3428	0.5584	0.3277	0.5719	0.747	0.8094	0.2399	1
0.383983	0.5525	0.5371	0.5581	0.5363	0.955	0.4762	0.443	1
0.384927	0.6005	0.5564	0.5937	0.5589	0.1093	0.5024	0.6174	1
0.415041	0.5059	0.5595	0.4495	0.6525	0.507	0.394	0.9643	56
0.38693	0.5607	0.5683	0.5528	0.5806	0.445	0.5068	0.9339	3
0.415821	0.4093	0.5966	0.4329	0.5653	0.8123	0.6853	0.3225	1
0.391922	0.6285	0.579	0.5484	0.5977	0.5937	0.5434	0.0319	3
0.386417	0.5219	0.5517	0.5525	0.5516	0.4704	0.5436	0.9685	1
0.579751	0.2971	0.5388	0.2972	0.594	0.5049	0.9998	0.066	1
0.387509	0.5546	0.5374	0.5712	0.5512	0.8728	0.5053	0.4054	41
0.394934	0.5349	0.5181	0.6677	0.5356	0.8538	0.4514	0.4025	1
0.614961	1	0.735	0.7834	0.3429	0.9807	0.9812	0.6571	1
0.408187	0.4618	0.5435	0.4526	0.5345	0.9991	0.356	0.4619	1
0.83079	0.8128	0.4345	1	0.6633	0.1773	0	0.5402	1
0.393794	0.4865	0.5588	0.4819	0.527	0.9968	0.5875	0.4652	56
0.386167	0.5646	0.5688	0.5667	0.5724	0.5004	0.5019	0.9722	1
0.620306	0.4588	0.7037	0.6991	0.6992	0.1616	0.3303	0.1784	3
0.388388	0.5634	0.5468	0.6085	0.5714	0.9622	0.4589	0.4349	3
0.394269	0.6047	0.5084	0.594	0.5754	0.7317	0.5004	0.244	1
0.384573	0.5712	0.537	0.5683	0.5452	0.5353	0.5113	0.0197	3
0.390746	0.5695	0.5563	0.6413	0.5685	0.8461	0.4714	0.3619	56
0.402172	0.4823	0.5723	0.5455	0.4882	0.551	0.5518	0.9949	1
0.394731	0.5508	0.5765	0.68	0.5772	0.1686	0.4234	0.6396	56
0.396819	0.4631	0.5735	0.6443	0.5705	0.2198	0.4681	0.7219	1
0.391626	0.5846	0.5748	0.6026	0.5364	0.7645	0.5192	0.2241	1
0.382925	0.566	0.5443	0.5394	0.5678	0.5287	0.5315	0.9989	56
0.387454	0.5747	0.5339	0.551	0.5401	0.6287	0.5435	0.0836	56
0.407603	0.7192	0.5614	0.5103	0.647	0.8734	0.576	0.2841	3
0.414296	0.4755	0.5181	0.7248	0.5062	0.7246	0.392	0.3902	3
0.38984	0.6161	0.6055	0.5835	0.5689	0.8763	0.5083	0.3787	3
0.420102	0.4266	0.6204	0.4318	0.5852	0.7529	0.7041	0.2555	1
0.385144	0.5565	0.57	0.5545	0.5758	0.3133	0.5	0.8114	1
0.40879	0.5039	0.514	0.6965	0.505	0.2231	0.3765	0.6105	1
0.389559	0.5381	0.5555	0.6172	0.6187	0.9978	0.4354	0.435	1
0.533042	0.4546	0.3641	0.7327	0.3747	0.6284	0.3409	0.4138	1
0.385308	0.595	0.5579	0.5722	0.5447	0.0393	0.4955	0.5266	1
0.658776	1	0.7319	0.4321	0.3644	0.0054	0.4443	0.6356	1
0.409499	0.4592	0.5911	0.4587	0.5284	0.8056	0.6457	0.2727	1
0.385628	0.5591	0.5344	0.5707	0.5353	0.0817	0.4644	0.5422	56
0.391678	0.5289	0.547	0.657	0.5243	0.449	0.4508	0.9104	1
0.423998	0.4273	0.6195	0.4228	0.554	0.7654	0.7205	0.2616	1
0.386155	0.5485	0.5378	0.5694	0.538	0.5146	0.5293	0.9823	56
0.442027	0.4262	0.6782	0.3703	0.5359	0.9396	0.3082	0.5087	1
0.387154	0.541	0.571	0.5509	0.5804	0.6256	0.441	0.1251	1
0.396797	0.7069	0.5452	0.4897	0.588	0.7176	0.6204	0.1701	3
0.381492	0.5635	0.5661	0.5634	0.5661	0.9985	0.5001	0.4984	1
0.394882	0.5244	0.5429	0.5014	0.5285	0.7921	0.4243	0.2599	1
0.39377	0.6089	0.6082	0.5751	0.6296	0.7536	0.5048	0.216	1
0.388446	0.6247	0.5931	0.5856	0.5704	0.6841	0.5436	0.1841	3
0.399986	0.5804	0.5165	0.617	0.5278	0.4896	0.4916	0.8667	1
0.389292	0.5462	0.5486	0.546	0.5464	0.7245	0.4792	0.2265	56
0.383039	0.5488	0.5472	0.5495	0.549	0.9775	0.4877	0.4632	1
0.388706	0.5562	0.5496	0.6576	0.5623	0.868	0.4494	0.385	3
0.390577	0.5722	0.5255	0.6063	0.5128	0.6811	0.4945	0.2398	1
0.391453	0.6243	0.5247	0.5623	0.5125	0.1828	0.5675	0.7407	3
0.390411	0.5887	0.5246	0.5616	0.5269	0.7779	0.5232	0.2299	1
0.421921	0.4886	0.5012	0.6995	0.4788	0.3701	0.4049	0.728	1
0.391689	0.5874	0.6156	0.6057	0.5814	0.184	0.4971	0.7106	1
0.38667	0.5633	0.528	0.5733	0.5468	0.8503	0.4906	0.3823	56
0.387457	0.5949	0.5812	0.6024	0.5778	0.8732	0.5006	0.3757	3
0.389032	0.5676	0.527	0.5683	0.5122	0.9669	0.5216	0.5224	56
0.393147	0.551	0.5744	0.6686	0.5381	0.233	0.426	0.691	1
0.401716	0.6944	0.5513	0.509	0.5235	0.9401	0.577	0.3356	56
0.386891	0.578	0.5687	0.589	0.5708	0.0522	0.495	0.5464	1
0.48686	0.6644	0.4082	0.5144	0.4086	0.9984	0.5717	0.2521	1
0.384626	0.5774	0.5669	0.5942	0.5736	0.8849	0.4892	0.3826	1
0.652084	0.5435	0.2885	1	0.7482	0.6298	0	0	1
0.687897	1	0.559	0.8614	0.348	0.3656	0	0.1227	56
0.385122	0.5391	0.5656	0.5592	0.5578	0.4672	0.4995	0.9534	56
0.389137	0.6057	0.5287	0.5697	0.521	0.2038	0.5269	0.7444	1
0.390443	0.5655	0.5278	0.6229	0.5383	0.1104	0.4571	0.5436	56
0.395448	0.6954	0.5363	0.5205	0.5411	0.4203	0.5771	0.9508	41
0.384145	0.5538	0.5567	0.5571	0.5576	0.9992	0.4673	0.491	56
0.385833	0.6155	0.5201	0.5704	0.5464	0.4735	0.5133	0.9977	1
0.455375	0.5626	0.4428	0.5977	0.442	0.5383	0.4661	0.2393	1
0.386656	0.5623	0.5517	0.6027	0.554	0.6227	0.4973	0.1469	1
0.40133	0.5104	0.548	0.7033	0.5327	0.2353	0.3866	0.6463	1
0.40449	0.61	0.4796	0.5597	0.4938	0.1467	0.5633	0.7408	1
0.705359	1	0.6459	0.8019	0.4765	0.9107	0.5522	0.5235	1
0.407303	0.4646	0.5954	0.4584	0.5717	0.4086	0.3569	0.9091	1
0.384064	0.5619	0.5648	0.5643	0.5534	0.9981	0.4963	0.494	1
0.385007	0.6042	0.5801	0.5827	0.5699	0.3728	0.4998	0.8742	1
0.387749	0.5507	0.5677	0.5385	0.5723	0.9248	0.4616	0.4201	3
0.388247	0.5803	0.5375	0.5532	0.5497	0.4275	0.5207	0.9748	3
0.62317	1	0.7358	0.8082	0.3537	0.9348	0.8619	0.6463	3
0.387753	0.6011	0.5704	0.5777	0.5647	0.4863	0.5035	0.959	3
0.398623	0.4976	0.5407	0.6913	0.4909	0.4082	0.411	0.8497	1
0.389215	0.5654	0.56	0.5736	0.5436	0.1957	0.492	0.6484	56
0.389875	0.6288	0.5767	0.5616	0.5555	0.8699	0.5217	0.3627	3
0.386638	0.5652	0.6043	0.5629	0.5725	0.9298	0.5193	0.4561	1
0.388266	0.5644	0.5656	0.5889	0.5561	0.2501	0.4956	0.7353	1
0.385164	0.5993	0.5454	0.5754	0.5703	0.4435	0.5216	0.9193	56
0.387536	0.5934	0.5281	0.5777	0.5431	0.4445	0.494	0.9767	1
0.383545	0.5447	0.5618	0.5592	0.548	0.5021	0.5036	0.9978	1
0.389012	0.6053	0.5842	0.5863	0.5837	0.6731	0.5034	0.1732	3
0.390512	0.5958	0.5975	0.5962	0.5861	0.7854	0.5001	0.268	3
0.392274	0.6259	0.5827	0.5972	0.6163	0.2501	0.5195	0.7468	3
0.388266	0.5644	0.5656	0.5889	0.5561	0.2501	0.4956	0.7353	1
0.389444	0.5807	0.592	0.5751	0.5724	0.0682	0.4871	0.5327	1
0.387029	0.5642	0.5324	0.5612	0.5435	0.6745	0.533	0.1361	56
0.617009	1	0.719	0.7058	0.356	0.9316	0	0.6091	56
0.390235	0.6423	0.5584	0.5784	0.5793	0.779	0.5411	0.2244	56
0.386184	0.6015	0.554	0.5458	0.5926	0.5188	0.5236	0.9992	56
0.393157	0.572	0.4912	0.5305	0.5111	0.504	0.4634	0.0628	1
0.385371	0.5985	0.5783	0.6034	0.5748	0.1229	0.4958	0.6393	3
0.503378	0.4811	0.4112	0.6928	0.3937	0.3425	0.3869	0.6073	1
0.400604	0.706	0.547	0.494	0.5693	0.9433	0.5975	0.327	3
0.384314	0.5496	0.5444	0.5615	0.5521	0.0873	0.5278	0.5615	1
0.388273	0.5574	0.5263	0.5703	0.5356	0.465	0.5115	0.8925	56
0.387612	0.568	0.5601	0.5647	0.5694	0.2195	0.5013	0.7071	32
0.392188	0.5551	0.5887	0.5881	0.6062	0.2189	0.5097	0.667	56
0.386929	0.5695	0.5688	0.5895	0.5707	0.0439	0.4866	0.5382	3
0.387912	0.5759	0.6049	0.6013	0.5725	0.8738	0.5007	0.4008	3
0.419763	0.4408	0.5686	0.4097	0.5929	0.9457	0.3327	0.4456	56
0.659937	0.6957	0.4319	1	0.6302	0.396	0	0.8022	1
0.443373	0.3812	0.5648	0.3689	0.5697	0.0198	0.2565	0.4872	1
0.618032	0.4281	0.8023	0.7186	0.8131	0.055	0.2877	0.0918	3
0.392826	0.597	0.573	0.5387	0.5362	0.9547	0.4948	0.3984	56
0.431699	0.439	0.5587	0.4042	0.6391	0.4583	0.3065	0.9321	1
0.384811	0.5963	0.556	0.6005	0.5592	0.6098	0.5004	0.1172	1
0.392079	0.5829	0.5631	0.6272	0.5979	0.7667	0.467	0.2471	1
0.386654	0.5662	0.5438	0.5598	0.5525	0.5254	0.4654	0.0251	1
0.450717	0.3853	0.5461	0.3708	0.5206	0.0889	0.2692	0.5203	56
0.392051	0.5485	0.5198	0.6626	0.5432	0.8182	0.4572	0.3537	56
0.387385	0.5977	0.5571	0.5832	0.5543	0.7606	0.5023	0.2504	1
0.449034	0.3513	0.5952	0.3575	0.5811	0.4468	0.2209	0.9528	56
0.636804	0.3699	0.7556	0.7529	0.7552	0.1844	0.2517	0.1848	1
0.390233	0.5456	0.5476	0.5569	0.5353	0.1927	0.5194	0.6543	41
0.399726	0.7309	0.5437	0.429	0.5473	0.373	0.6824	0.9118	1
0.388857	0.6261	0.5772	0.5844	0.5673	0.626	0.532	0.1076	3
0.385304	0.5524	0.5645	0.5458	0.5726	0.0654	0.5317	0.5609	3
0.405708	0.456	0.5476	0.462	0.5611	0.6712	0.6381	0.1389	56
0.393544	0.6512	0.5738	0.5527	0.5629	0.831	0.544	0.2641	1
0.728729	0.6206	0.7569	0.6206	0.7569	0.9997	0	0.9997	32
0.38753	0.5658	0.5656	0.5751	0.5545	0.2514	0.4986	0.747	3
0.385876	0.5617	0.5587	0.5834	0.5669	0.0478	0.5052	0.5338	1
0.383492	0.5506	0.5287	0.5646	0.5413	0.9974	0.4868	0.4851	56
0.386224	0.6041	0.5542	0.598	0.5527	0.1982	0.5026	0.6852	3
0.384927	0.6005	0.5564	0.5937	0.5589	0.1093	0.5024	0.6174	1
0.395357	0.5598	0.6201	0.618	0.5925	0.4843	0.4848	0.972	1
0.386495	0.5773	0.5678	0.6279	0.5698	0.7985	0.4872	0.2965	1
0.394147	0.6092	0.6074	0.5632	0.6297	0.7541	0.5049	0.2163	1
0.392921	0.6273	0.5537	0.5643	0.5427	0.7645	0.5634	0.1975	3
0.402749	0.5178	0.5045	0.5487	0.6052	0.7654	0.3783	0.2739	1
0.385973	0.5655	0.5491	0.5679	0.5476	0.4311	0.4978	0.8948	1
0.385092	0.5837	0.565	0.5746	0.5791	0.4325	0.5104	0.9117	3
0.608514	0.759	0.3619	1	0.696	0.7083	0	0.0632	1
0.391929	0.5767	0.6051	0.6013	0.5985	0.8745	0.5018	0.4104	1
0.441044	0.3682	0.5354	0.3877	0.5909	0.5235	0.2267	0.0642	1
0.689003	0.4275	0.3833	0.7562	0.364	0.4767	0.3138	0.4886	1
0.387267	0.5827	0.5538	0.6054	0.5684	0.7913	0.5024	0.2906	3
0.390383	0.6089	0.5692	0.583	0.6085	0.2313	0.5275	0.727	3
0.390536	0.6299	0.5763	0.5757	0.5777	0.7454	0.5518	0.2162	3
0.396899	0.6678	0.5255	0.54	0.5096	0.8734	0.5716	0.2957	1
0.385728	0.5539	0.554	0.5688	0.5412	0.5436	0.5048	0.0737	1
0.445985	0.3903	0.5511	0.4493	0.6814	0.2766	0.6677	0.6701	3
0.388332	0.5405	0.5664	0.5366	0.5633	0.3131	0.4397	0.8204	1
0.523809	0.4532	0.3743	0.7166	0.3882	0.591	0.3746	0.3729	1
0.389608	0.618	0.5675	0.5862	0.5692	0.7896	0.5041	0.3128	56
0.414932	0.4888	0.5035	0.7104	0.4898	0.7358	0.4	0.3982	1
0.626036	0.7152	0.621	0.397	0.6213	0.9993	0.6604	0.9991	56
0.393534	0.6184	0.5715	0.5423	0.6063	0.65	0.5203	0.0829	1
0.393879	0.5239	0.5955	0.5266	0.5732	0.7194	0.5726	0.2528	1
0.392756	0.5411	0.5284	0.5364	0.5469	0.7661	0.4303	0.2987	1
0.400618	0.5011	0.5746	0.5184	0.6002	0.2601	0.6041	0.7305	1
0.386883	0.5661	0.5968	0.5694	0.5791	0.8982	0.5173	0.4239	56
0.382681	0.5748	0.5696	0.5774	0.5773	0.4169	0.5154	0.9133	1
0.394015	0.549	0.5221	0.5436	0.5141	0.8802	0.5136	0.4778	3
0.40783	0.4624	0.5619	0.457	0.5666	0.0013	0.3474	0.4964	1
0.406163	0.5053	0.5469	0.456	0.5543	0.7015	0.6759	0.1515	41
0.38268	0.5513	0.5515	0.5488	0.5539	0.4973	0.4979	0.0219	1
0.404288	0.5215	0.5107	0.5309	0.4891	0.5118	0.4482	0.9154	1
0.383961	0.5638	0.5694	0.575	0.5696	0.4839	0.4858	0.9979	1
0.385371	0.5997	0.5555	0.5783	0.5685	0.5578	0.5398	0.0543	1
0.650027	0.6677	0.4142	1	0.6893	0.3851	0	0.761	1
0.386456	0.5293	0.5551	0.5339	0.5729	0.9667	0.4681	0.4298	1
0.704446	0.8205	0.2686	1	0.5127	0.8151	0	0.3741	1
0.631275	1	0.7157	0.6818	0.3013	0.086	0.1934	0.6987	1
0.405108	0.5599	0.6667	0.6074	0.5148	0.6214	0.4945	0.2415	1
0.391033	0.6244	0.5504	0.5447	0.5843	0.4878	0.5467	0.9908	1
0.392624	0.567	0.533	0.6585	0.5338	0.2261	0.4485	0.6972	41
0.389413	0.6029	0.5674	0.6022	0.5697	0.79	0.5003	0.3125	3
0.390104	0.5798	0.5386	0.628	0.5368	0.214	0.4765	0.7029	1
0.388552	0.5687	0.5461	0.5633	0.555	0.715	0.4846	0.1887	56
0.392571	0.5353	0.5095	0.5435	0.492	0.9985	0.4414	0.4375	1
0.38227	0.5506	0.5487	0.5452	0.5524	0.4854	0.488	0.9996	1
0.420599	0.4198	0.554	0.4307	0.5742	0.5542	0.6716	0.0714	3
0.385986	0.5631	0.546	0.5631	0.5464	0.0567	0.5243	0.5546	56
0.405611	0.4919	0.5738	0.668	0.4793	0.4194	0.421	0.8585	1
0.396606	0.4807	0.5566	0.4926	0.5548	0.8695	0.6152	0.369	1
0.57401	0.3257	0.6155	0.3345	0.6132	0.5095	0.0044	0.034	1
0.399155	0.5501	0.5107	0.5427	0.4923	0.8729	0.4403	0.3129	1
0.389693	0.5251	0.5671	0.5235	0.5481	0.625	0.5752	0.1218	1
0.392306	0.5112	0.5501	0.4887	0.5619	0.546	0.4364	0.0141	1
0.664907	0.7227	0.794	0.3551	0.7946	0.9854	0.726	0.9851	56
0.541074	0.6204	0.4691	0.6195	0.7005	0.6217	0.0002	0.0003	3
0.387583	0.5588	0.5681	0.5642	0.5688	0.2111	0.5013	0.6983	56
0.393492	0.5033	0.5706	0.706	0.5535	0.3244	0.412	0.8159	56
0.384515	0.5534	0.5394	0.5328	0.5548	0.4902	0.4958	0.9998	3
0.387384	0.573	0.5815	0.5641	0.5704	0.8107	0.4886	0.3126	3
0.387063	0.6038	0.5678	0.5788	0.5709	0.7218	0.5319	0.2187	1
0.389371	0.5571	0.569	0.6082	0.5713	0.2523	0.5025	0.7536	3
0.386913	0.5728	0.5665	0.602	0.5762	0.0628	0.4971	0.5616	3
0.563279	0.413	0.8084	0.7102	0.7798	0.0617	0.2956	0.1872	1
0.387176	0.5725	0.5335	0.5638	0.5329	0.6204	0.5016	0.0656	1
0.398535	0.6703	0.5394	0.5349	0.5253	0.8735	0.5757	0.28	1
0.380804	0.566	0.5696	0.5773	0.5796	0.9985	0.4988	0.4978	1
0.391411	0.6101	0.5615	0.5338	0.611	0.5685	0.5705	0.9997	1
0.392599	0.549	0.5701	0.6882	0.5829	0.1741	0.4256	0.6702	1
0.394015	0.4886	0.4914	0.5082	0.5106	0.9978	0.5576	0.5568	1
0.386701	0.5726	0.5482	0.6059	0.5616	0.1762	0.4953	0.6385	1
0.533332	0.6698	0.5848	0.6696	0.5199	0.1586	0.9991	0.8095	1
0.386333	0.5947	0.5715	0.5793	0.5712	0.605	0.5028	0.0943	41
0.389465	0.5284	0.5276	0.5473	0.5211	0.993	0.5573	0.5331	56
0.385517	0.546	0.5473	0.5907	0.5848	0.9973	0.4694	0.4682	1
0.464891	0.3324	0.5783	0.3233	0.5826	0.7297	0.82	0.2178	1
0.391602	0.6472	0.5479	0.5282	0.6078	0.5579	0.5649	0.9998	1
0.385783	0.5981	0.5793	0.6036	0.561	0.1219	0.4953	0.6392	3
0.404201	0.6916	0.5833	0.5247	0.6471	0.7563	0.5712	0.1975	3
0.388753	0.6008	0.6011	0.5948	0.5957	0.126	0.4987	0.6418	1
0.38656	0.5796	0.5601	0.5701	0.5719	0.4384	0.5117	0.9504	56
0.403291	0.5175	0.5205	0.6692	0.4937	0.5268	0.394	0.1372	56
0.391697	0.6209	0.5647	0.5445	0.6084	0.5694	0.5393	0.0374	1
0.389377	0.5903	0.5552	0.6439	0.5674	0.3343	0.4795	0.804	56
0.443877	0.3655	0.5721	0.3439	0.5618	0.8456	0.79	0.3319	56
0.385365	0.5678	0.5691	0.5782	0.5813	0.9373	0.4868	0.4087	1

## Sheet: U0p76.csv
U (sqrt(g*l_h)	D (l_b)	l_f (l_b)	l_h (l_b)	m_f (BM)	lb (m)
0.7648	2.08004	0.923	1.01	0.63	0.48
	DF				PO
CoT	LH	LF	RH	RF	LF	RH	RF	nlpinfo
0.626501	0.7313	0.311	1	0.7543	0.6545	0	0.9763	1
0.386776	0.5389	0.5568	0.5365	0.5689	0.4325	0.5141	0.9082	1
0.39415	0.5709	0.5571	0.6409	0.5668	0.6785	0.4466	0.2	32
0.393934	0.554	0.5346	0.5702	0.5741	0.0301	0.5061	0.5693	3
0.386336	0.5559	0.5438	0.5615	0.5535	0.9642	0.4951	0.4468	1
0.392411	0.6414	0.5803	0.5814	0.5661	0.8757	0.5259	0.3769	32
0.404983	0.6436	0.5314	0.465	0.5109	0.3721	0.5291	0.9986	3
0.390439	0.5884	0.5271	0.5492	0.5466	0.446	0.5272	0.9774	1
0.386091	0.5563	0.5377	0.5721	0.5493	0.9949	0.4856	0.4839	1
0.742664	0.7249	0.5275	1	0.5821	0.134	0	0.6065	1
0.397419	0.5557	0.5405	0.6771	0.5542	0.3564	0.4499	0.8437	1
0.407366	0.4638	0.5266	0.4431	0.5738	0.9395	0.3977	0.471	56
0.390355	0.6275	0.5715	0.5766	0.5739	0.3117	0.5133	0.8094	32
0.392525	0.5625	0.5599	0.5773	0.552	0.7542	0.4954	0.2699	56
0.390336	0.6227	0.5375	0.5631	0.5566	0.417	0.532	0.9587	1
0.391041	0.5642	0.5475	0.5658	0.5278	0.6811	0.4993	0.1501	1
0.392182	0.5715	0.5283	0.557	0.5468	0.2406	0.4933	0.773	56
0.412979	0.4351	0.5492	0.4256	0.5529	0.6134	0.3408	0.0879	56
0.411713	0.5511	0.4728	0.5331	0.4046	0.0789	0.5571	0.5557	1
0.411807	0.4243	0.5375	0.4465	0.5371	0.9379	0.6579	0.4341	56
0.488015	0.2896	0.5664	0.3108	0.5715	0.3092	0.1569	0.7815	1
0.385554	0.5434	0.5665	0.5359	0.5486	0.9972	0.5442	0.5043	1
0.393496	0.6468	0.5701	0.5949	0.5802	0.877	0.5149	0.3759	1
0.640102	0.8079	0.425	1	0.6731	0.8645	0	0.1951	41
0.42747	0.4196	0.5482	0.4065	0.5508	0.0626	0.2976	0.5173	56
0.395595	0.5727	0.5566	0.5389	0.5937	0.8129	0.456	0.3156	1
0.386986	0.5359	0.5417	0.5515	0.5539	0.9951	0.499	0.4718	1
0.438315	0.3889	0.5695	0.3755	0.5898	0.4567	0.2589	0.9514	56
0.43649	0.5878	0.4659	0.5738	0.4537	0.9864	0.5179	0.3076	1
0.391691	0.5722	0.5534	0.6176	0.5676	0.3403	0.4926	0.8075	1
0.387365	0.6025	0.5561	0.5998	0.5561	0.6859	0.5027	0.1859	1
0.629126	1	0.5851	0.4331	0.5688	0.9186	0.5377	0.4312	1
0.391108	0.5758	0.586	0.6023	0.5658	0.8734	0.5	0.3611	3
0.429206	0.4047	0.5866	0.4245	0.6071	0.415	0.6947	0.8591	1
0.392772	0.6055	0.5165	0.5683	0.5128	0.2154	0.5279	0.7442	56
0.414915	0.5998	0.4848	0.5823	0.4953	0.9351	0.5026	0.2807	1
0.39035	0.5699	0.5453	0.5377	0.5367	0.9992	0.4561	0.4496	1
0.387694	0.543	0.5603	0.54	0.548	0.957	0.5166	0.4562	1
0.38784	0.5581	0.5427	0.5741	0.5522	0.0988	0.4998	0.5716	1
0.391232	0.5659	0.5592	0.5571	0.552	0.3121	0.5005	0.8273	56
0.388477	0.5954	0.5557	0.5999	0.5586	0.6096	0.5002	0.1172	1
0.394396	0.5767	0.5757	0.6158	0.5691	0.1939	0.4484	0.6723	1
0.391056	0.5122	0.5419	0.5272	0.5391	0.0435	0.4248	0.4992	56
0.399432	0.6893	0.5528	0.5382	0.5816	0.3116	0.5875	0.8086	1
0.396476	0.5835	0.5742	0.5554	0.5425	0.7841	0.5346	0.2377	3
0.386643	0.5502	0.5298	0.5489	0.5282	0.0143	0.5015	0.5001	1
0.387632	0.5613	0.5591	0.5531	0.55	0.9745	0.4999	0.4828	3
0.39001	0.5555	0.5684	0.5656	0.5493	0.5178	0.4978	0.0162	1
0.42718	0.4496	0.5714	0.4103	0.5166	0.0026	0.3338	0.6232	1
0.388805	0.6001	0.5798	0.5906	0.5693	0.3719	0.4976	0.8735	3
0.391356	0.5703	0.536	0.559	0.5341	0.1692	0.5194	0.7092	1
0.423024	0.4138	0.5762	0.4237	0.5688	0.7348	0.708	0.2173	1
0.544886	0.3592	0.5571	0.3582	0.5707	0.8604	0.0009	0.3411	56
0.390354	0.5634	0.5672	0.5651	0.5808	0.4997	0.5015	0.9626	1
0.386207	0.5535	0.5671	0.5648	0.5653	0.4125	0.5003	0.9018	1
0.544147	0.6927	0.686	0.6939	0.4006	0.9992	0.9995	0.5944	1
0.395932	0.5881	0.5908	0.6078	0.6027	0.2482	0.4959	0.7117	1
0.408187	0.5381	0.5177	0.5265	0.5176	0.268	0.5708	0.8693	1
0.632829	0.7076	0.6046	0.4133	0.6051	0.1045	0.6488	0.1042	1
0.616381	0.6682	0.4462	1	0.6115	0.6983	0	0.1229	1
0.387125	0.5796	0.5438	0.5681	0.5476	0.5287	0.5023	0.0075	3
0.400641	0.4643	0.546	0.5217	0.5269	0.9102	0.5957	0.4686	1
0.390212	0.5748	0.5495	0.5907	0.5677	0.8434	0.4972	0.322	3
0.394337	0.5452	0.5765	0.5456	0.6081	0.7311	0.4786	0.2262	1
0.394044	0.575	0.5806	0.6547	0.5595	0.7001	0.4619	0.2267	3
0.3925	0.6058	0.5517	0.5466	0.5805	0.5713	0.5538	0.0273	3
0.388954	0.5437	0.5419	0.5468	0.5385	0.002	0.4996	0.4547	1
0.387123	0.5643	0.5662	0.5643	0.5662	0.8741	0.5	0.3741	3
0.391222	0.5727	0.5667	0.6259	0.5617	0.3431	0.4701	0.8604	56
0.409707	0.5389	0.4659	0.5583	0.4783	0.9874	0.5441	0.607	1
0.436918	0.5073	0.4214	0.4186	0.6502	0.5108	0.3877	0.0002	1
0.388615	0.5999	0.5561	0.5927	0.5582	0.1092	0.5026	0.6177	1
0.388909	0.5551	0.5679	0.5616	0.5634	0.014	0.4915	0.4911	1
0.38471	0.5636	0.5661	0.563	0.566	0.4987	0.5005	0.999	1
0.418726	0.4233	0.5707	0.4238	0.5478	0.8517	0.7056	0.2987	56
0.613905	0.7436	0.3522	1	0.6984	0.6804	0	0.9979	1
0.385319	0.5659	0.5432	0.5761	0.5412	0.9382	0.5026	0.4512	1
0.388193	0.5648	0.5543	0.588	0.5546	0.3355	0.5016	0.8356	56
0.391284	0.5647	0.5419	0.6051	0.5362	0.2031	0.4592	0.6629	56
0.390935	0.5903	0.5859	0.6009	0.566	0.8743	0.5015	0.3616	1
0.39615	0.6789	0.5514	0.5376	0.5701	0.3471	0.5722	0.8718	56
0.387993	0.5479	0.5484	0.5575	0.5578	0.0026	0.4631	0.4872	3
0.394484	0.5548	0.5461	0.5351	0.5485	0.8009	0.4452	0.273	56
0.391715	0.5404	0.5661	0.6385	0.5412	0.4653	0.4679	0.9582	32
0.389909	0.5874	0.5526	0.5613	0.5732	0.4988	0.5085	0.975	1
0.407411	0.4542	0.5621	0.4847	0.5343	0.1136	0.613	0.5744	1
0.38983	0.5834	0.526	0.5651	0.5336	0.0139	0.5391	0.5686	1
0.729018	1	0.5911	0.7229	0.5267	0.7253	0.2771	0.2793	56
0.398545	0.5703	0.5377	0.5321	0.5418	0.7493	0.4943	0.1553	1
0.429765	0.7303	0.486	0.4641	0.4998	0.3123	0.6405	0.968	1
0.39469	0.566	0.5064	0.5562	0.4916	0.9353	0.5136	0.3757	1
0.530022	0.7575	0.546	0.7505	0.5627	0.9099	0.0197	0.2516	1
0.385515	0.5373	0.5382	0.5502	0.5527	0.0116	0.4842	0.4833	56
0.388958	0.5375	0.533	0.5549	0.5115	0.4527	0.4707	0.9984	1
0.387773	0.5689	0.5485	0.5618	0.5544	0.4622	0.5166	0.9455	56
0.393818	0.5484	0.5764	0.5717	0.5807	0.3255	0.4988	0.7719	1
0.45391	0.3719	0.5202	0.3987	0.4833	0.6991	0.7177	0.3207	3
0.388087	0.5352	0.5336	0.53	0.5356	0.5823	0.5016	0.0421	56
0.391092	0.6044	0.558	0.5636	0.5663	0.68	0.5425	0.1497	1
0.387444	0.5673	0.5498	0.5651	0.5491	0.6563	0.5028	0.1447	1
0.392809	0.5676	0.5576	0.6049	0.5636	0.1518	0.4714	0.5982	3
0.44178	0.3801	0.5525	0.3574	0.588	0.4377	0.2483	0.94	1
0.391997	0.546	0.5348	0.5698	0.5742	0.0137	0.5279	0.553	3
0.386465	0.5613	0.5428	0.5537	0.5412	0.4811	0.4769	0.9804	1
0.780093	0.6779	0.2399	1	0.4454	0.7908	0	0.4916	1
0.448783	0.3368	0.5616	0.3604	0.5942	0.5024	0.1956	0.0029	41
0.390601	0.5788	0.5546	0.6086	0.5531	0.5478	0.4718	0.0449	3
0.392746	0.6068	0.5092	0.5504	0.5256	0.7483	0.5467	0.1862	1
0.452788	0.3849	0.5986	0.397	0.4314	0.7491	0.7473	0.2282	1
0.392656	0.5865	0.5866	0.6141	0.5662	0.8076	0.4966	0.2955	1
0.389175	0.5606	0.523	0.5664	0.5291	0.0198	0.4913	0.4532	56
0.390558	0.5656	0.5667	0.5684	0.5706	0.1759	0.5003	0.6719	56
0.388805	0.6001	0.5798	0.5892	0.5693	0.3719	0.499	0.8735	41
0.391185	0.5251	0.5682	0.5157	0.5861	0.1228	0.5709	0.6207	1
0.389467	0.553	0.5405	0.5543	0.5265	0.954	0.5247	0.5073	1
0.391547	0.6037	0.5682	0.5668	0.5576	0.6694	0.547	0.1574	56
0.403138	0.5399	0.5251	0.6192	0.4884	0.5159	0.4408	0.1361	1
0.386914	0.5644	0.5574	0.5641	0.5546	0.6358	0.5002	0.1358	1
0.387147	0.5402	0.5203	0.5363	0.5283	0.0571	0.5276	0.5245	1
0.423349	0.3975	0.5756	0.4166	0.5865	0.2225	0.6864	0.7175	1
0.393748	0.5629	0.4953	0.544	0.5416	0.4929	0.5383	0.0211	1
0.393108	0.5577	0.5679	0.6156	0.5891	0.0284	0.4631	0.4913	56
0.454991	0.342	0.5831	0.3802	0.588	0.3679	0.736	0.8881	1
0.392039	0.607	0.5655	0.5651	0.556	0.3149	0.5041	0.868	1
0.388022	0.5364	0.5465	0.5481	0.5654	0.9681	0.4967	0.4798	56
0.393061	0.578	0.555	0.6337	0.5664	0.9232	0.479	0.4373	3
0.395703	0.585	0.4993	0.6	0.4917	0.05	0.4843	0.4798	1
0.390984	0.5559	0.5466	0.5915	0.5284	0.3236	0.49	0.7911	56
0.388805	0.6001	0.5798	0.5906	0.5693	0.3719	0.4976	0.8735	3
0.386751	0.5633	0.5238	0.5566	0.5279	0.1071	0.5381	0.599	56
0.395108	0.5881	0.5943	0.616	0.595	0.237	0.4906	0.6894	3
0.388551	0.5672	0.5455	0.5761	0.5699	0.9077	0.4897	0.3723	3
0.403498	0.5704	0.537	0.539	0.5313	0.7506	0.5278	0.1377	1
0.652143	1	0.6883	0.5485	0.3472	0.3117	0.6126	0.0487	1
0.417812	0.4359	0.5205	0.4782	0.5093	0.4735	0.6024	0.0891	1
0.40921	0.5505	0.4781	0.5684	0.4651	0.6205	0.5005	0.0017	1
0.388615	0.5999	0.5561	0.5927	0.5582	0.1092	0.5026	0.6177	1
0.386489	0.5277	0.5674	0.543	0.5456	0.4551	0.4572	0.9656	56
0.389643	0.5646	0.5548	0.5607	0.5492	0.0856	0.5378	0.5643	56
0.390031	0.5521	0.5478	0.5402	0.5334	0.9977	0.5612	0.5706	1
0.39513	0.5865	0.5665	0.5627	0.5978	0.766	0.4755	0.2402	56
0.401323	0.5214	0.582	0.691	0.5608	0.2443	0.4046	0.6891	1
0.387161	0.562	0.536	0.5664	0.5279	0.5851	0.4973	0.0634	1
0.549678	0.6117	0.3753	0.5796	0.3717	0.0215	0.5278	0.8185	1
0.395712	0.6093	0.6022	0.5643	0.6054	0.7184	0.5188	0.1786	3
0.390778	0.5607	0.5327	0.6067	0.5437	0.221	0.4925	0.6822	56
0.388954	0.5437	0.5419	0.5468	0.5385	0.002	0.4996	0.4547	1
0.399457	0.5947	0.5713	0.5716	0.6334	0.6876	0.4913	0.1469	1
0.393886	0.5502	0.5369	0.6337	0.5123	0.6086	0.4394	0.1496	3
0.410127	0.5662	0.5717	0.5443	0.6679	0.7101	0.4569	0.1497	56
0.388615	0.5999	0.5561	0.5927	0.5582	0.1092	0.5026	0.6177	1
0.431999	0.4768	0.4755	0.7092	0.4781	0.6626	0.3806	0.3353	1
0.635105	0.3566	0.6927	0.7297	0.6922	0.3278	0.3285	0.3281	1
0.389825	0.6138	0.5648	0.5756	0.5746	0.5621	0.5169	0.0655	1
0.395942	0.5401	0.5405	0.6284	0.4902	0.468	0.4703	0.9099	1
0.559336	0.7975	0.6712	0.7989	0.4513	0.007	0.9993	0.5121	56
0.392054	0.5728	0.5282	0.5877	0.521	0.8625	0.5095	0.4032	3
0.392566	0.565	0.5598	0.5665	0.552	0.7482	0.4996	0.264	56
0.383949	0.5655	0.5675	0.5483	0.5517	0.9991	0.5026	0.5007	1
0.393491	0.5761	0.604	0.577	0.5802	0.3248	0.4993	0.8588	41
0.388536	0.5677	0.539	0.5951	0.5286	0.9087	0.4889	0.4648	1
0.390259	0.5807	0.5556	0.6027	0.56	0.3521	0.491	0.8584	1
0.397607	0.5759	0.5537	0.5702	0.5073	0.9602	0.5404	0.42	3
0.388182	0.5774	0.5658	0.5923	0.5707	0.1356	0.4834	0.6352	3
0.400941	0.484	0.5266	0.5104	0.5333	0.3266	0.6002	0.8091	56
0.391871	0.6217	0.5473	0.549	0.5676	0.6107	0.5377	0.056	56
0.394525	0.6475	0.5345	0.5188	0.5878	0.5317	0.5635	0.9987	1
0.391514	0.5596	0.5391	0.6061	0.5515	0.2287	0.4948	0.6817	1
0.620381	0.6735	0.3424	1	0.737	0.6299	0	0.9362	3
0.394626	0.5893	0.5846	0.5652	0.6063	0.4258	0.508	0.9195	3
0.392169	0.5641	0.5653	0.5886	0.5558	0.2502	0.4957	0.7354	1
0.398832	0.5431	0.5742	0.5799	0.6144	0.1531	0.5403	0.6154	56
0.389613	0.5444	0.5491	0.545	0.5591	0.8748	0.4788	0.3407	1
0.394899	0.5032	0.5569	0.5113	0.5364	0.3088	0.4387	0.7682	1
0.402484	0.5445	0.5719	0.5325	0.6417	0.7536	0.4605	0.2166	1
0.389144	0.5612	0.5503	0.5459	0.5639	0.4873	0.5023	0.9522	56
0.392937	0.5846	0.5835	0.5946	0.595	0.7513	0.501	0.2478	1
0.393534	0.6249	0.5689	0.5918	0.5926	0.1859	0.5367	0.6849	41
0.435912	0.3645	0.6163	0.3855	0.5723	0.7473	0.7447	0.2546	1
0.401726	0.702	0.5258	0.51	0.5274	0.7652	0.6251	0.2122	1
0.392426	0.5669	0.5575	0.5719	0.5708	0.7604	0.4856	0.2729	56
0.393716	0.5952	0.5477	0.571	0.5278	0.7428	0.5411	0.2119	1
0.480651	0.5996	0.4165	0.5635	0.4016	0.077	0.5432	0.3408	3
0.389031	0.609	0.5371	0.5471	0.5519	0.6079	0.552	0.0588	1
0.392546	0.5698	0.6043	0.6008	0.5721	0.8805	0.507	0.4072	1
0.388029	0.5462	0.5097	0.5408	0.5084	0.03	0.5179	0.5524	1
0.392419	0.566	0.5656	0.575	0.5454	0.2516	0.4987	0.7472	1
0.512523	0.2933	0.4887	0.3256	0.5093	0.2466	0.808	0.8586	1
0.423511	0.3981	0.5766	0.4365	0.5568	0.1808	0.6752	0.677	1
0.393377	0.5549	0.5575	0.6302	0.5784	0.0748	0.4588	0.513	1
0.389644	0.5867	0.5574	0.6019	0.5606	0.1684	0.4976	0.6403	56
0.626507	0.7018	0.3237	1	0.7643	0.7015	0	0.0003	1
0.409035	0.5114	0.6016	0.4902	0.502	0.8914	0.6443	0.3851	1
0.397775	0.5575	0.5045	0.5715	0.4798	0.5146	0.4865	0.1091	1
0.409636	0.5277	0.4947	0.6771	0.4931	0.7076	0.4319	0.3187	41
0.622195	0.3379	0.5396	1	0.6124	0.8525	0	0.2906	1
0.388977	0.5283	0.5664	0.5283	0.5694	0.3375	0.5	0.8345	1
0.393988	0.5842	0.5955	0.5728	0.5947	0.7269	0.4823	0.1796	1
0.38958	0.6004	0.5448	0.545	0.5762	0.5492	0.5418	0.0253	56
0.589997	0.5496	0.3432	0.619	0.3575	0.4021	0.4642	0.2098	56
0.389758	0.5946	0.5666	0.588	0.5789	0.6715	0.5012	0.1494	1
0.389701	0.5634	0.548	0.5726	0.5494	0.8634	0.4926	0.3806	56
0.391108	0.5758	0.586	0.6023	0.5658	0.8734	0.5	0.3611	1
0.414367	0.4308	0.5644	0.4849	0.6035	0.2814	0.6485	0.7732	1
0.387447	0.57	0.5409	0.5704	0.5341	0.5035	0.4988	0.9984	1
0.391361	0.5887	0.5547	0.6066	0.568	0.3416	0.4978	0.8102	1
0.646642	1	0.6915	0.3325	0.3521	0.0489	0.8697	0.6479	1
0.393496	0.6468	0.5701	0.5949	0.5802	0.877	0.5149	0.3759	1
0.394268	0.5382	0.546	0.6669	0.5322	0.3384	0.4384	0.8126	1
0.395196	0.5143	0.5614	0.5367	0.5505	0.0889	0.4322	0.5318	1
0.617706	1	0.6728	0.7484	0.342	0.3272	0.2026	0.0768	1
0.423024	0.4138	0.5762	0.4237	0.5688	0.7348	0.708	0.2173	1
0.395984	0.5395	0.5117	0.5403	0.4886	0.0719	0.5019	0.5016	1
0.445265	0.6835	0.4523	0.4811	0.4657	0.9204	0.6126	0.2237	1
0.395592	0.5678	0.5237	0.6588	0.5339	0.2137	0.4525	0.6841	56
0.391327	0.5641	0.5665	0.6058	0.575	0.1816	0.4579	0.6624	1
0.388109	0.5682	0.5412	0.5691	0.5491	0.4251	0.4996	0.91	56
0.391327	0.5641	0.5665	0.6058	0.575	0.1816	0.4579	0.6624	41
0.38958	0.6004	0.5448	0.545	0.5762	0.5492	0.5418	0.0253	56
0.387306	0.5559	0.5421	0.5448	0.562	0.5461	0.5274	0.0205	1
0.422441	0.5829	0.4556	0.5837	0.4902	0.5554	0.5019	0.1974	1
0.386756	0.5731	0.5315	0.549	0.5495	0.5279	0.5315	0.9983	1
0.404372	0.5	0.5027	0.6983	0.5104	0.6163	0.3848	0.1946	56
0.390748	0.6256	0.5341	0.5749	0.5472	0.185	0.5529	0.7086	1
0.387891	0.6083	0.5466	0.5547	0.5195	0.9982	0.5144	0.4742	1
0.405001	0.5162	0.5245	0.6836	0.5036	0.7313	0.4238	0.3577	1
0.392158	0.6144	0.5553	0.5629	0.5879	0.4436	0.5224	0.9268	1
0.395651	0.5706	0.5731	0.5966	0.5615	0.3299	0.4598	0.7642	1
0.387879	0.5367	0.5446	0.5357	0.5462	0.4933	0.5365	0.991	1
0.409911	0.5021	0.5593	0.4436	0.5991	0.4604	0.3853	0.9644	1
0.39237	0.606	0.5689	0.5833	0.5709	0.8095	0.543	0.3112	1
0.402171	0.6751	0.572	0.469	0.5834	0.9061	0.5246	0.3959	3
0.393593	0.5591	0.5047	0.5707	0.5456	0.572	0.4626	0.1095	1
0.391911	0.5526	0.5595	0.603	0.6045	0.024	0.4866	0.4865	56
0.38958	0.6004	0.5448	0.545	0.5762	0.5492	0.5418	0.0253	56
0.392039	0.607	0.5655	0.5651	0.556	0.3149	0.5041	0.868	1
0.651059	1	0.6615	0.765	0.3989	0.873	0	0.4932	1
0.392902	0.6054	0.5691	0.5597	0.5602	0.3767	0.5207	0.9407	1
0.389956	0.5959	0.5448	0.6131	0.5535	0.2078	0.4968	0.6814	1
0.394697	0.542	0.557	0.6351	0.5356	0.5572	0.4339	0.137	3
0.389749	0.6046	0.5681	0.5879	0.5525	0.6852	0.5259	0.2041	32
0.39069	0.5132	0.5557	0.5348	0.5573	0.9912	0.5454	0.4784	1
0.432302	0.381	0.5662	0.3907	0.5995	0.5764	0.2497	0.0664	56
0.397397	0.5516	0.5741	0.5311	0.6081	0.4377	0.5949	0.8945	1
0.388429	0.5588	0.5457	0.5638	0.5393	0.9152	0.484	0.3717	1
0.431168	0.3981	0.511	0.4217	0.5342	0.4247	0.6774	0.9881	56
0.392419	0.566	0.5656	0.575	0.5454	0.2516	0.4987	0.7472	1
0.412679	0.4703	0.4933	0.7453	0.4888	0.769	0.3661	0.3642	3
0.552681	0.5719	0.3728	0.6128	0.3703	0.3636	0.4567	0.1529	1
0.387216	0.5412	0.5442	0.5538	0.5496	0.0202	0.4771	0.5058	1
0.401654	0.4988	0.5604	0.4739	0.6043	0.8124	0.3775	0.2999	3
0.412201	0.4642	0.5695	0.443	0.6109	0.6845	0.3524	0.176	1
0.389583	0.541	0.5649	0.541	0.5643	0.5081	0.5	0.0087	1
0.394278	0.5426	0.5624	0.5631	0.605	0.3627	0.5398	0.8133	41
0.461288	0.3453	0.5199	0.3263	0.5433	0.7489	0.2332	0.2508	56
0.387228	0.5634	0.5258	0.5524	0.5338	0.4851	0.4899	0.0076	1
0.387165	0.5648	0.5381	0.5541	0.5466	0.5215	0.5116	0.9985	56
0.535889	0.618	0.6186	0.6186	0.5182	0.9997	0.9999	0.5507	1
0.870584	0.1297	0.3507	0.5755	1	0.7185	0.2451	0	1
0.417508	0.4766	0.4958	0.504	0.5164	0.6513	0.3795	0.2697	1
0.388885	0.5799	0.5306	0.6095	0.5373	0.0886	0.49	0.5655	56
0.395507	0.5666	0.5753	0.5658	0.5404	0.7455	0.5012	0.2018	1
0.392452	0.5909	0.5655	0.615	0.582	0.168	0.4955	0.6529	1
0.389541	0.5689	0.5769	0.5977	0.5798	0.9974	0.4762	0.4954	3
0.395035	0.5425	0.5634	0.6269	0.5941	0.0523	0.4416	0.5022	3
0.469123	0.6406	0.4209	0.5407	0.4023	0.0275	0.5391	0.3164	56
0.390341	0.585	0.545	0.5768	0.538	0.3553	0.5056	0.916	1
0.390875	0.5448	0.526	0.4988	0.5191	0.971	0.4722	0.444	1
0.383809	0.5481	0.5676	0.5656	0.5516	0.4965	0.4975	0.9982	1
0.399892	0.506	0.5466	0.7113	0.5285	0.1565	0.3765	0.6239	1
0.395339	0.5401	0.5679	0.5211	0.6034	0.8507	0.4297	0.304	1
0.388314	0.5628	0.5369	0.5691	0.5117	0.5137	0.4928	0.0548	1
0.388588	0.5852	0.552	0.5827	0.5665	0.6591	0.5025	0.1264	1
0.403028	0.5386	0.5087	0.6075	0.527	0.2967	0.4859	0.6718	1
0.424395	0.5402	0.4753	0.5323	0.4699	0.9985	0.463	0.3328	1
0.386152	0.5788	0.5424	0.5555	0.5283	0.9974	0.5109	0.4648	1
0.444127	0.4855	0.4833	0.7037	0.4496	0.2627	0.3566	0.5945	1
0.477362	0.3558	0.489	0.3559	0.5193	0.3365	0.7601	0.9353	1
0.390014	0.587	0.5472	0.6041	0.5536	0.2031	0.4979	0.6832	1
0.388616	0.5559	0.5216	0.5471	0.5428	0.0359	0.5084	0.5736	3
0.394233	0.5355	0.547	0.643	0.517	0.4567	0.4586	0.9251	3
0.38998	0.5447	0.5692	0.5332	0.5446	0.0432	0.4806	0.5392	56
0.390828	0.5348	0.5683	0.54	0.5504	0.4355	0.4401	0.9339	1
0.403587	0.6555	0.5983	0.5533	0.6299	0.7197	0.5494	0.178	3
0.625496	1	0.6154	0.3563	0.5602	0.9023	0.6346	0.4398	56
0.414615	0.4967	0.5353	0.6662	0.4718	0.4713	0.4281	0.8728	1
0.39489	0.5897	0.5206	0.6037	0.5304	0.7113	0.4979	0.2602	1
0.390159	0.5665	0.5438	0.5663	0.5424	0.2113	0.5002	0.7101	56
0.386546	0.5503	0.5576	0.5436	0.5529	0.4807	0.4941	0.9727	41
0.480929	0.6748	0.4176	0.5069	0.4259	0.179	0.5937	0.9015	1
0.391467	0.605	0.5572	0.5615	0.571	0.6807	0.5435	0.1572	3
0.405907	0.4272	0.5529	0.4456	0.541	0.9997	0.621	0.5566	1
0.402315	0.5527	0.5117	0.5782	0.4877	0.5437	0.4414	0.1506	1
0.388282	0.557	0.5475	0.5896	0.5443	0.4861	0.4981	0.9557	56
0.389493	0.5975	0.5789	0.6029	0.5674	0.1219	0.4953	0.6391	3
0.392754	0.6277	0.5516	0.5459	0.5736	0.6061	0.5404	0.0561	1
0.387144	0.5718	0.5514	0.5578	0.5535	0.4699	0.4763	0.9945	56
0.442959	0.4494	0.4522	0.7314	0.4638	0.6422	0.3375	0.3349	1
0.623121	0.3721	0.5277	1	0.6244	0.8788	0	0.2945	1
0.399752	0.6671	0.5104	0.5441	0.492	0.873	0.5716	0.3127	1
0.63893	0.7311	0.4059	1	0.6112	0.8376	0	0.2486	1
0.389163	0.5399	0.5287	0.5732	0.512	0.5203	0.4511	0.071	1
0.393251	0.5307	0.4912	0.5557	0.5066	0.0405	0.5365	0.5995	1
0.396967	0.5684	0.5335	0.5788	0.5898	0.707	0.4647	0.2447	1
0.392656	0.509	0.5433	0.4828	0.5525	0.8831	0.4269	0.3561	1
0.867839	0.1342	0.3286	0.5863	1	0.7688	0.2661	0	1
0.390422	0.5885	0.5349	0.6051	0.5359	0.3631	0.4965	0.8933	3
0.39339	0.5718	0.5568	0.5317	0.5575	0.6142	0.4627	0.1235	41
0.390404	0.5635	0.5467	0.5761	0.5619	0.3895	0.5086	0.8507	56
0.395843	0.5711	0.5703	0.6659	0.5798	0.1847	0.4459	0.6844	1
0.392419	0.566	0.5656	0.575	0.5454	0.2516	0.4987	0.7472	1
0.392404	0.5244	0.5711	0.5431	0.5707	0.1582	0.5459	0.6578	1
0.625902	1	0.6822	0.7826	0.3674	0.9891	0	0.632	1
0.387836	0.5666	0.5555	0.5698	0.5652	0.9254	0.5089	0.4164	1
0.386663	0.5742	0.539	0.5693	0.5459	0.5341	0.5011	0.0203	1
0.392419	0.566	0.5656	0.575	0.5454	0.2516	0.4987	0.7472	1
0.387197	0.5322	0.5421	0.528	0.5338	0.5392	0.5219	0.9997	56
0.389991	0.5515	0.5676	0.5602	0.5547	0.2628	0.4918	0.7619	1
0.392419	0.566	0.5656	0.575	0.5454	0.2516	0.4987	0.7472	1
0.643543	1	0.7349	0.7396	0.3142	0.2651	0.1381	0.0745	1
0.669546	1	0.7713	0.4436	0.3183	0.5571	0.5564	0.3061	32
0.40762	0.6752	0.5769	0.5494	0.6464	0.8523	0.5473	0.2808	1
0.390567	0.602	0.5673	0.602	0.5673	0.7482	0.5	0.2482	1
0.396827	0.545	0.5548	0.634	0.5975	0.9954	0.4309	0.4093	1
0.39133	0.6053	0.5573	0.5686	0.571	0.6813	0.5275	0.1579	56
0.392583	0.5661	0.5595	0.565	0.5525	0.249	0.5007	0.7642	3
0.387673	0.5327	0.5242	0.5266	0.5327	0.9517	0.4755	0.4229	1
0.404612	0.5438	0.5765	0.4814	0.6031	0.7171	0.4091	0.1594	56
0.392727	0.5441	0.5664	0.5551	0.5775	0.1515	0.4689	0.6064	3
0.396177	0.5194	0.5509	0.6665	0.5482	0.5513	0.4173	0.1219	1
0.386795	0.5566	0.5656	0.5636	0.5681	0.5035	0.5039	0.0204	1
0.392738	0.5487	0.6168	0.563	0.5888	0.4359	0.4973	0.9641	1
0.399927	0.4499	0.554	0.4663	0.5466	0.0303	0.6067	0.5492	1
0.648502	0.401	0.4886	0.7558	0.4878	0.4087	0.316	0.4099	3
0.397607	0.5759	0.5537	0.5702	0.5073	0.9602	0.5404	0.42	3
0.387732	0.5683	0.5738	0.5702	0.574	0.4029	0.5012	0.9027	56
0.395017	0.5914	0.5201	0.4483	0.5462	0.4107	0.4821	0.9351	1
0.391924	0.6062	0.5463	0.5709	0.5351	0.7455	0.5067	0.2064	1
0.388615	0.5999	0.5561	0.5953	0.5582	0.1092	0.5	0.6177	1
0.42236	0.4489	0.5866	0.4052	0.6002	0.4744	0.3439	0.9708	1
0.392502	0.5557	0.5651	0.6224	0.5448	0.4262	0.4787	0.9222	1
0.391782	0.609	0.5414	0.5785	0.5455	0.9302	0.4864	0.3719	56
0.39065	0.5433	0.5627	0.5418	0.5738	0.5082	0.4535	0.0223	1
0.389045	0.574	0.568	0.5644	0.5632	0.5355	0.5161	0.0126	1
0.418839	0.409	0.5864	0.4111	0.5741	0.8217	0.7078	0.3219	1
0.390155	0.534	0.566	0.5331	0.5686	0.8628	0.4705	0.3108	56
0.392229	0.5415	0.5413	0.5431	0.5736	0.0009	0.5475	0.5468	1
0.409818	0.678	0.4949	0.5308	0.5053	0.2156	0.5868	0.8212	1
0.391345	0.534	0.5465	0.5453	0.5281	0.3819	0.5312	0.8496	1
0.408468	0.5587	0.5274	0.605	0.4869	0.1944	0.4506	0.5783	1
0.628512	1	0.6166	0.365	0.5536	0.8702	0.635	0.4395	1
0.385748	0.559	0.52	0.5792	0.5428	0.9622	0.4889	0.4866	1
0.388805	0.6001	0.5798	0.5906	0.5693	0.3719	0.4976	0.8735	3
0.389943	0.5646	0.5541	0.5625	0.5661	0.3848	0.502	0.9086	56
0.389299	0.5527	0.5636	0.5524	0.59	0.3599	0.5004	0.8386	1
0.632418	0.508	0.357	1	0.698	0.4467	0	0.8097	1
0.488818	0.6683	0.4085	0.4992	0.4003	0.9831	0.5948	0.241	1
0.446619	0.5686	0.4483	0.5707	0.4403	0.2455	0.5011	0.5532	3
0.399038	0.5097	0.5514	0.5236	0.5373	0.2167	0.3815	0.7222	1
0.392431	0.5735	0.5326	0.5055	0.5748	0.4623	0.4886	0.9993	1
0.39221	0.5587	0.5694	0.6288	0.5554	0.3539	0.477	0.8396	3
0.410371	0.4882	0.5556	0.5075	0.6314	0.3525	0.6329	0.8263	1
0.437211	0.3695	0.5436	0.4119	0.583	0.2571	0.7111	0.7721	56
0.399131	0.5917	0.5279	0.57	0.5155	0.3735	0.5	0.9966	1
0.396442	0.6021	0.5247	0.5486	0.5545	0.3786	0.5079	0.9426	3
0.405635	0.4845	0.6422	0.5148	0.5535	0.7924	0.6042	0.3532	1
0.392335	0.581	0.5639	0.6062	0.5759	0.7698	0.4797	0.2687	1
0.395519	0.5835	0.5478	0.5694	0.5278	0.887	0.5655	0.3562	1
0.459632	0.5792	0.4338	0.5611	0.4071	0.6783	0.5031	0.9934	1
0.391753	0.5494	0.5387	0.5599	0.5303	0.0393	0.508	0.48	1
0.66165	0.8828	0.3362	1	0.7606	0.6914	0	0.9977	1
0.388588	0.5852	0.552	0.5827	0.5665	0.6591	0.5025	0.1264	1
0.394249	0.5487	0.5755	0.5378	0.5347	0.9988	0.5067	0.461	1
0.528234	0.4658	0.3649	0.7061	0.3771	0.6401	0.3536	0.4264	1
0.424758	0.4109	0.5674	0.441	0.5934	0.3085	0.6849	0.7966	56
0.422854	0.4592	0.6049	0.7396	0.4748	0.2413	0.3507	0.68	1
0.397775	0.5575	0.5045	0.5715	0.4798	0.5146	0.4865	0.1091	3
0.391457	0.6107	0.566	0.591	0.5704	0.9114	0.5193	0.4076	3
0.394632	0.6653	0.5705	0.5706	0.5741	0.2387	0.5601	0.7354	1
0.388699	0.5669	0.5672	0.5669	0.5696	0.8131	0.5	0.3107	3
0.388677	0.5592	0.5612	0.5547	0.5632	0.0273	0.4975	0.5215	56
0.393127	0.5651	0.5528	0.569	0.5419	0.2624	0.5088	0.8122	1
0.385107	0.5854	0.5565	0.5936	0.5533	0.1197	0.4973	0.6198	1
0.386847	0.5957	0.5285	0.5852	0.5342	0.0978	0.5011	0.5772	1
0.387495	0.5477	0.5496	0.5431	0.5453	0.9991	0.5014	0.5006	1
0.393482	0.5735	0.5741	0.5751	0.5372	0.6284	0.5098	0.0873	56
0.415055	0.5373	0.4622	0.6629	0.4783	0.8191	0.4424	0.4401	1

## Sheet: U0p96.csv
U (sqrt(g*l_h)	D (l_b)	l_f (l_b)	l_h (l_b)	m_f (BM)	lb (m)
0.956	2.34005	0.923	1.01	0.63	0.48
	DF				PO
CoT	LH	LF	RH	RF	LF	RH	RF	nlpinfo
0.407832	0.4431	0.4635	0.4466	0.4739	0.9925	0.5048	0.3937	56
0.41909	0.4422	0.4396	0.4297	0.4458	0.5814	0.4041	0.0012	1
0.419662	0.5089	0.4443	0.4809	0.4543	0.608	0.4338	0.1925	1
0.409435	0.4763	0.4515	0.4754	0.468	0.6024	0.5056	0.0016	56
0.436197	0.3609	0.4928	0.3774	0.4802	0.3953	0.2438	0.0006	1
0.506641	0.5198	0.3785	0.4756	0.3654	0.0517	0.5971	0.236	56
0.404883	0.4547	0.4796	0.4463	0.4769	0.9905	0.4736	0.4443	56
0.415721	0.4533	0.4767	0.4614	0.4813	0.7336	0.6098	0.1819	56
0.415446	0.4359	0.4945	0.4447	0.4954	0.6779	0.6166	0.1793	1
0.407883	0.4893	0.506	0.4894	0.4957	0.4452	0.4864	0.9432	1
0.406618	0.4541	0.4732	0.4796	0.4827	0.0857	0.4936	0.4927	56
0.907967	1	0.3182	0.4972	1	0.5255	0	0	1
0.416625	0.455	0.5098	0.4606	0.5226	0.3827	0.5901	0.878	1
0.405678	0.4618	0.4683	0.4555	0.4804	0.5615	0.5178	0.0827	1
0.406575	0.496	0.501	0.493	0.5028	0.9978	0.489	0.4957	1
0.416356	0.4872	0.4738	0.5007	0.4818	0.2581	0.5544	0.7681	1
0.405744	0.4748	0.4783	0.4713	0.4731	0.9978	0.528	0.4753	1
0.411376	0.4901	0.4843	0.5106	0.4945	0.1614	0.4917	0.5849	56
0.414722	0.5191	0.4555	0.5159	0.4507	0.1112	0.5003	0.4944	1
0.42197	0.4877	0.5077	0.508	0.5263	0.7429	0.5079	0.2841	56
0.410027	0.4891	0.5138	0.5097	0.5196	0.0433	0.5443	0.5024	3
0.410544	0.5041	0.4967	0.5014	0.5153	0.0723	0.4829	0.5209	1
0.413079	0.4487	0.4805	0.4295	0.4903	0.8095	0.3666	0.3316	1
0.402346	0.4627	0.4832	0.4794	0.4693	0.5144	0.5161	0.9952	1
0.407532	0.4711	0.458	0.4705	0.4552	0.5756	0.5707	0.9956	56
0.407737	0.458	0.4736	0.4751	0.4642	0.4356	0.4065	0.9986	1
0.582909	1	0.5408	0.3957	0.4776	0.9914	0.5966	0.5224	1
0.407403	0.5034	0.476	0.4975	0.484	0.573	0.5025	0.0229	56
0.4496	0.3352	0.4976	0.3332	0.4724	0.8885	0.8142	0.4189	1
0.406111	0.4482	0.4976	0.454	0.4889	0.0349	0.5548	0.5	1
0.432665	0.4861	0.4287	0.5049	0.424	0.0338	0.5705	0.3616	1
0.426135	0.4688	0.4439	0.5026	0.4529	0.5932	0.5081	0.2349	1
0.90738	1	0.3107	0.5115	1	0	0.4609	0	1
0.631283	0.3894	0.6321	0.5543	0.6314	0.1883	0.2925	0.189	56
0.405684	0.477	0.5018	0.4854	0.5098	0.8471	0.4106	0.329	3
0.409012	0.4287	0.4506	0.4433	0.455	0.5598	0.612	0.0551	1
0.418487	0.4501	0.4667	0.4717	0.4565	0.6534	0.363	0.2597	1
0.416705	0.4642	0.4283	0.4702	0.4462	0.9084	0.4881	0.5301	56
0.432568	0.3717	0.4793	0.3797	0.4747	0.2857	0.745	0.7802	56
0.406332	0.4807	0.487	0.5	0.5097	0.0364	0.4788	0.5057	1
0.413525	0.4768	0.4717	0.4941	0.4543	0.1794	0.4799	0.5838	56
0.437468	0.3675	0.5148	0.3552	0.513	0.4181	0.2455	0.9479	1
0.423134	0.4854	0.4534	0.5127	0.4383	0.525	0.4365	0.1795	1
0.414926	0.4454	0.489	0.4475	0.5097	0.285	0.4979	0.7562	1
0.406286	0.4956	0.5044	0.4835	0.5123	0.5377	0.4887	0.9607	1
0.410789	0.4564	0.5052	0.4528	0.5082	0.859	0.4401	0.3338	56
0.40598	0.5222	0.4704	0.5179	0.4812	0.5018	0.4921	0.0014	3
0.40608	0.5121	0.4744	0.4922	0.484	0.5926	0.5105	0.0593	1
0.424421	0.4715	0.4835	0.4809	0.4631	0.2455	0.4966	0.6069	1
0.408395	0.5451	0.477	0.5407	0.4866	0.103	0.5153	0.6179	1
0.410189	0.5058	0.5224	0.4982	0.5253	0.998	0.5002	0.4585	1
0.405255	0.5223	0.4798	0.5119	0.4825	0.0049	0.5129	0.5352	1
0.41422	0.4887	0.4938	0.4957	0.4858	0.3308	0.5155	0.7924	56
0.408242	0.4898	0.4745	0.5155	0.4634	0.5032	0.4883	0.0889	56
0.511882	0.3522	0.4768	0.3531	0.5086	0.3751	0.9989	0.8992	1
0.421962	0.4794	0.4982	0.5041	0.5089	0.3604	0.5663	0.7419	56
0.410473	0.4663	0.5068	0.4736	0.4883	0.4133	0.4452	0.9982	1
0.648122	0.6625	0.6457	0.3794	0.6466	0.9637	0.7081	0.963	1
0.404205	0.488	0.4692	0.4876	0.4741	0.9521	0.4789	0.487	1
0.402671	0.4653	0.478	0.451	0.4844	0.4131	0.5001	0.9137	1
0.405418	0.5129	0.4774	0.5135	0.482	0.5013	0.5314	0.997	1
0.631117	0.4019	0.6233	0.6138	0.6222	0.3287	0.3574	0.3295	1
0.4164	0.4656	0.475	0.4533	0.4657	0.9498	0.4195	0.3345	1
0.408804	0.475	0.5023	0.4642	0.5129	0.0367	0.447	0.5072	1
0.408355	0.4642	0.5025	0.4757	0.5227	0.0358	0.4888	0.548	1
0.463674	0.4256	0.3961	0.4364	0.4041	0.6828	0.4301	0.4296	1
0.608559	0.6008	0.5726	0.4198	0.5734	0.9993	0.5756	0.9988	1
0.601128	0.5291	0.3224	1	0.5426	0.5054	0	0.9623	1
0.415588	0.4336	0.4929	0.4342	0.4951	0.1615	0.4351	0.6833	1
0.415832	0.5	0.4985	0.5066	0.4804	0.2532	0.5024	0.7251	1
0.406757	0.4622	0.5094	0.4491	0.536	0.5163	0.4403	0.0136	1
0.405655	0.4714	0.4714	0.4859	0.4838	0.0893	0.5009	0.5526	1
0.403122	0.446	0.4742	0.4405	0.4934	0.9989	0.4929	0.5074	56
0.420539	0.4667	0.4733	0.4902	0.4864	0.1817	0.4019	0.5677	1
0.413659	0.4478	0.4944	0.438	0.5062	0.8326	0.4505	0.2779	1
0.41911	0.4266	0.5023	0.4447	0.5236	0.2979	0.622	0.7487	1
0.413233	0.4517	0.4781	0.4588	0.4563	0.3895	0.512	0.0068	1
0.409353	0.4549	0.4941	0.4844	0.4843	0.6176	0.5116	0.1351	56
0.422858	0.4906	0.4756	0.4932	0.4867	0.737	0.4273	0.1229	1
0.402535	0.4587	0.4709	0.4764	0.4797	0.9899	0.5125	0.5109	1
0.503572	0.3594	0.3977	0.4166	0.3904	0.6137	0.6779	0.3622	1
0.414879	0.4435	0.4977	0.4368	0.5077	0.8042	0.4829	0.2877	56
0.413483	0.5082	0.4958	0.524	0.5061	0.0904	0.4538	0.4741	1
0.408778	0.5103	0.4589	0.5142	0.4593	0.0794	0.5239	0.6363	1
0.437851	0.3601	0.5081	0.3483	0.5116	0.8509	0.8003	0.2936	1
0.405924	0.502	0.4754	0.5016	0.4837	0.9464	0.4711	0.414	1
0.40569	0.5135	0.4565	0.5043	0.4699	0.4789	0.4933	0.0101	1
0.407546	0.4432	0.4917	0.429	0.4981	0.9996	0.4384	0.4817	56
0.594195	0.3839	0.4723	1	0.5398	0.8203	0	0.2676	1
0.409138	0.4916	0.4909	0.5003	0.4895	0.1202	0.4636	0.5608	1
0.412855	0.4897	0.5051	0.4944	0.5405	0.9837	0.5007	0.3789	56
0.407684	0.497	0.5094	0.5021	0.5079	0.5555	0.5031	0.0299	1
0.420344	0.486	0.4213	0.4905	0.4315	0.5086	0.4906	0.1277	1
0.413191	0.4627	0.4934	0.4747	0.511	0.9368	0.565	0.3446	56
0.40353	0.4693	0.4504	0.4655	0.4633	0.9964	0.4453	0.5089	3
0.413123	0.4411	0.4934	0.4437	0.4911	0.6448	0.6428	0.1296	56
0.406915	0.5294	0.4836	0.5162	0.4732	0.4355	0.4902	0.9564	1
0.407267	0.473	0.4813	0.4693	0.4795	0.9268	0.5248	0.4825	1
0.406793	0.4808	0.4797	0.4792	0.4898	0.455	0.5005	0.0193	1
0.413156	0.5135	0.5198	0.5032	0.5113	0.628	0.5041	0.0823	56
0.416621	0.5003	0.5106	0.5052	0.4957	0.7816	0.5351	0.2793	1
0.606644	0.5286	0.5634	0.4917	0.5633	0.7625	0.5525	0.7628	1
0.428471	0.4986	0.4515	0.5244	0.4581	0.9803	0.5769	0.3134	1
0.42987	0.4781	0.463	0.4957	0.4745	0.4275	0.5844	0.7528	56
0.410656	0.4791	0.496	0.5124	0.5159	0.0801	0.5281	0.5278	1
0.434466	0.4965	0.443	0.4961	0.4261	0.4319	0.5236	0.1232	1
0.409199	0.5261	0.4847	0.4987	0.5115	0.4961	0.5035	0.9868	1
0.416609	0.4785	0.5098	0.4724	0.5238	0.2893	0.4725	0.7856	56
0.403752	0.4789	0.4829	0.4809	0.48	0.9979	0.5018	0.4529	56
0.414785	0.5218	0.4653	0.5058	0.4735	0.1216	0.514	0.698	3
0.415706	0.4967	0.4949	0.5139	0.487	0.2533	0.4989	0.722	1
0.426433	0.5182	0.4693	0.4986	0.4479	0.2028	0.4823	0.5449	1
0.408711	0.5141	0.5067	0.4944	0.5104	0.5404	0.504	0.9989	1
0.407944	0.4604	0.4752	0.4876	0.4785	0.103	0.5209	0.5202	3
0.411432	0.4828	0.4879	0.4684	0.5193	0.039	0.3993	0.5653	1
0.406882	0.4896	0.4819	0.5188	0.4864	0.0711	0.5044	0.5027	1
0.41266	0.4443	0.4883	0.4403	0.5051	0.798	0.5039	0.3114	56
0.403187	0.4715	0.4957	0.4795	0.4982	0.0565	0.4992	0.5448	56
0.411642	0.4296	0.4828	0.4549	0.4646	0.5681	0.5933	0.0073	56
0.40985	0.4587	0.4845	0.4445	0.5051	0.8365	0.4346	0.3465	1
0.412299	0.4438	0.4905	0.4514	0.4946	0.906	0.6223	0.355	1
0.411356	0.4917	0.4843	0.4784	0.4787	0.0523	0.594	0.6326	1
0.629019	0.4547	0.633	0.5693	0.633	0.1767	0.4189	0.1764	1
0.409772	0.4502	0.4922	0.4623	0.4819	0.4677	0.589	0.9042	1
0.40801	0.4858	0.4664	0.503	0.4729	0.9967	0.5043	0.4356	56
0.406621	0.4835	0.5046	0.4935	0.4951	0.0056	0.51	0.4939	1
0.406029	0.479	0.4766	0.4757	0.4774	0.9796	0.4931	0.4432	32
0.411376	0.4901	0.4843	0.5106	0.4945	0.1614	0.4917	0.5849	1
0.406262	0.5064	0.487	0.4895	0.4911	0.4395	0.4744	0.9245	56
0.4178	0.4522	0.4535	0.4623	0.4503	0.4385	0.5926	0.8429	56
0.426212	0.5138	0.4514	0.5095	0.4521	0.0766	0.4681	0.3956	1
0.41236	0.474	0.4682	0.4803	0.4775	0.485	0.499	0.8796	1
0.467668	0.5027	0.3916	0.5134	0.4078	0.5571	0.4293	0.3008	1
0.442483	0.4984	0.4312	0.477	0.4299	0.1137	0.5005	0.8068	1
0.417618	0.451	0.4796	0.4628	0.4536	0.3071	0.4776	0.732	1
0.450262	0.5217	0.4307	0.488	0.4232	0.1183	0.4659	0.8375	56
0.410033	0.4992	0.4711	0.4919	0.4769	0.6259	0.4616	0.15	1
0.414053	0.4434	0.4728	0.428	0.4839	0.7504	0.5643	0.2143	1
0.421192	0.4644	0.4281	0.4555	0.4521	0.408	0.5792	0.0066	1
0.45536	0.3392	0.4682	0.3459	0.4813	0.371	0.7767	0.9342	56
0.405482	0.4845	0.4889	0.5049	0.484	0.0684	0.5217	0.5462	56
0.406318	0.4678	0.4959	0.4618	0.5117	0.0149	0.4456	0.5363	1
0.403187	0.4715	0.4957	0.4795	0.4982	0.0565	0.4992	0.5448	56
0.403861	0.4771	0.4871	0.4767	0.4827	0.4886	0.4975	0.9713	56
0.403255	0.4773	0.4612	0.472	0.4808	0.4872	0.4976	0.9981	56
0.474432	0.3223	0.5453	0.3146	0.5119	0.0864	0.173	0.5557	3
0.463773	0.4814	0.399	0.5217	0.4187	0.5831	0.3937	0.3263	1
0.530398	0.4718	0.3554	0.4679	0.3696	0.1655	0.4906	0.9908	1
0.413424	0.4664	0.5059	0.4225	0.5139	0.4402	0.3819	0.0001	1
0.413442	0.5396	0.4899	0.5094	0.4897	0.7019	0.5131	0.1839	1
0.408527	0.4417	0.4502	0.4427	0.4487	0.9446	0.5388	0.5358	1
0.410037	0.4622	0.4968	0.4661	0.4975	0.0482	0.4406	0.5162	1
0.416902	0.4544	0.5063	0.4396	0.51	0.0109	0.3577	0.503	1
0.409292	0.4455	0.4928	0.4361	0.4849	0.4602	0.3832	0.9776	56
0.406903	0.4939	0.4821	0.5181	0.4861	0.0751	0.5088	0.507	1
0.409501	0.5293	0.4507	0.5227	0.4506	0.6109	0.5126	0.1109	1
0.434719	0.3495	0.5259	0.3492	0.5017	0.4623	0.2285	0.0355	1
0.40842	0.4898	0.4772	0.4819	0.47	0.4464	0.4509	0.8995	1
0.408069	0.5026	0.5121	0.522	0.494	0.4232	0.489	0.9238	1
0.405976	0.4912	0.4863	0.4916	0.4986	0.8925	0.4582	0.4104	56
0.408484	0.4749	0.4905	0.473	0.4869	0.0908	0.5234	0.5551	1
0.437667	0.3763	0.4487	0.387	0.4429	0.8685	0.7438	0.2321	1
0.415475	0.4002	0.5096	0.4381	0.5095	0.5282	0.5965	0.0472	1
0.44572	0.4851	0.4254	0.5308	0.4387	0.641	0.4348	0.3478	1
0.421565	0.499	0.5196	0.5049	0.5535	0.2261	0.5024	0.7132	1
0.408554	0.4852	0.5069	0.5035	0.5109	0.0717	0.5144	0.5469	3
0.406814	0.4663	0.4943	0.4625	0.5067	0.4562	0.4896	0.9007	1
0.523033	0.3141	0.5132	0.3165	0.4932	0.2826	0.9977	0.7719	1
0.419254	0.4072	0.4661	0.4356	0.4807	0.5955	0.3066	0.1583	1
0.428484	0.4216	0.4883	0.4181	0.4694	0.1076	0.3529	0.4872	41
0.443701	0.5255	0.4297	0.5227	0.4188	0.9204	0.515	0.6385	1
0.473598	0.5098	0.4117	0.5379	0.3991	0.4977	0.5035	0.7545	1
0.408636	0.4989	0.4787	0.4968	0.48	0.1152	0.5022	0.6139	1
0.407251	0.4844	0.4877	0.4945	0.4884	0.0117	0.448	0.4456	1
0.630454	1	0.4999	0.5591	0.3668	0.5001	0.2481	0.2356	1
0.428665	0.4313	0.4654	0.4329	0.4675	0.1248	0.661	0.7497	1
0.407993	0.4458	0.4964	0.4487	0.4979	0.0299	0.4363	0.5189	56
0.410752	0.503	0.5018	0.4714	0.5032	0.6224	0.4951	0.0282	1
0.472069	0.4571	0.3953	0.4501	0.3944	0.0077	0.5853	0.7469	1
0.40348	0.4923	0.4561	0.4981	0.4546	0.5179	0.5319	0.0168	1
0.416921	0.4673	0.514	0.4496	0.5079	0.5643	0.3837	0.049	1
0.407647	0.4553	0.5089	0.4346	0.5145	0.3819	0.4258	0.9296	1
0.41569	0.4909	0.5172	0.4934	0.5252	0.3826	0.5284	0.8596	1
0.418863	0.4978	0.4853	0.5365	0.4866	0.1952	0.4546	0.5793	1
0.425392	0.5381	0.4589	0.5156	0.4522	0.9796	0.5784	0.3264	1
0.425386	0.3689	0.5283	0.3834	0.511	0.0122	0.6661	0.4978	1
0.614352	0.5071	0.4242	1	0.5276	0.3028	0	0.7497	1
0.416008	0.4533	0.512	0.4422	0.499	0.312	0.4377	0.7328	1
0.637399	1	0.507	0.647	0.3232	0.493	0.3018	0.3016	1
0.410218	0.4429	0.4875	0.4587	0.4848	0.8807	0.5628	0.451	1
0.415906	0.5128	0.5179	0.5047	0.5104	0.4023	0.5018	0.9984	1
0.419197	0.4931	0.5047	0.5004	0.5273	0.2367	0.4655	0.6633	1
0.61313	1	0.4847	0.5095	0.4603	0.9839	0.4905	0.4962	1
0.420752	0.5087	0.484	0.528	0.4302	0.2455	0.4158	0.8103	1
0.412475	0.4938	0.4744	0.4516	0.4841	0.3693	0.5969	0.8354	56
0.414969	0.4439	0.4859	0.4746	0.4821	0.0219	0.3654	0.4161	1
0.409858	0.5038	0.5133	0.5012	0.5157	0.0546	0.4824	0.52	1
0.419201	0.4971	0.4583	0.4776	0.4837	0.1981	0.5771	0.7908	1
0.405949	0.4625	0.4737	0.484	0.4749	0.906	0.4989	0.4326	1
0.411602	0.4226	0.4996	0.4213	0.4991	0.8796	0.5013	0.3801	1
0.413393	0.4798	0.5111	0.4867	0.5056	0.4411	0.5356	0.8798	1
0.425845	0.4514	0.558	0.4782	0.487	0.7553	0.6331	0.3808	1
0.597344	1	0.5301	0.4596	0.4052	0.5125	0.5404	0.0582	1
0.415815	0.4482	0.4797	0.447	0.4943	0.4473	0.6507	0.908	1
0.437601	0.5308	0.4208	0.4876	0.4203	0.1248	0.4941	0.8055	1
0.457783	0.4901	0.4132	0.464	0.4116	0.9786	0.5304	0.2362	1
0.41878	0.4389	0.5128	0.4428	0.5037	0.2147	0.4018	0.6584	56
0.438409	0.3571	0.5122	0.3719	0.5233	0.9759	0.7514	0.4356	1
0.407482	0.5044	0.4978	0.4916	0.5117	0.4802	0.4948	0.9489	1
0.609306	0.5212	0.3764	1	0.6106	0.648	0	0.0611	1
0.416845	0.4397	0.4965	0.4355	0.5115	0.0164	0.3369	0.5391	1
0.406297	0.513	0.4866	0.5058	0.495	0.9962	0.4998	0.5134	1
0.638152	0.3705	0.6335	0.6676	0.6325	0.3959	0.384	0.3966	3
0.410837	0.4764	0.4766	0.4796	0.4838	0.8906	0.5717	0.3969	1
0.605984	0.5502	0.5682	0.4154	0.5691	0.9217	0.5777	0.9211	1
0.511191	0.4206	0.5285	0.4195	0.509	0.9235	0.0015	0.4131	1
0.404793	0.4532	0.4604	0.467	0.4574	0.4882	0.5321	0.9973	1
0.444064	0.318	0.4794	0.3673	0.4667	0.198	0.7611	0.6425	56
0.40834	0.4787	0.4657	0.4883	0.4701	0.5939	0.5335	0.035	41
0.418488	0.4329	0.4587	0.438	0.4599	0.5803	0.6413	0.974	56
0.906859	1	0.3301	0.4863	1	0.5002	0	0	1
0.440383	0.3514	0.5142	0.3427	0.4819	0.4362	0.2277	0.9495	1
0.416621	0.466	0.5007	0.4346	0.4949	0.6849	0.3693	0.1706	1
0.416307	0.4838	0.4858	0.5024	0.5235	0.3658	0.5753	0.7796	1
0.412718	0.4971	0.4801	0.4992	0.4726	0.1158	0.4971	0.6943	1
0.70126	0.3879	0.4845	0.3879	0.4845	0.0296	0	0.0296	1
0.405255	0.5223	0.4798	0.5119	0.4825	0.0049	0.5129	0.5352	1
0.405825	0.517	0.4765	0.5294	0.4997	0.0108	0.4969	0.5315	1
0.430943	0.4382	0.4231	0.4076	0.4401	0.2373	0.3203	0.8583	1
0.404654	0.5069	0.4906	0.5019	0.4944	0.5403	0.5022	0.0163	56
0.409186	0.4994	0.4916	0.5073	0.4777	0.4256	0.489	0.8677	1
0.452515	0.4848	0.4453	0.4556	0.3944	0.1326	0.6476	0.4207	1
0.59764	1	0.5598	0.4204	0.4788	0.822	0.5796	0.4195	1
0.709489	1	0.4085	0.6727	0.2887	0.5915	0.1094	0.4347	1
0.620281	1	0.5258	0.3861	0.3239	0.2558	0.7937	0.6761	1
0.689092	0.4002	0.4199	0.3935	0.42	0.4197	0.0066	0.4196	1
0.415842	0.4357	0.5047	0.4449	0.5224	0.7932	0.5566	0.2461	1
0.41739	0.4885	0.4779	0.4804	0.4807	0.075	0.5131	0.6929	1
0.40759	0.5026	0.4775	0.4893	0.4554	0.0583	0.4756	0.4852	1
0.411179	0.476	0.5021	0.4615	0.5048	0.8773	0.4751	0.3083	1
0.419056	0.5044	0.4532	0.4979	0.4586	0.5312	0.5393	0.8957	56
0.430405	0.4087	0.528	0.3849	0.5024	0.1846	0.2968	0.7018	1
0.414643	0.4224	0.4932	0.4403	0.4892	0.1797	0.6066	0.6219	1
0.445569	0.543	0.4277	0.5165	0.4374	0.2991	0.464	0.9955	56
0.405637	0.4619	0.4932	0.4607	0.4872	0.999	0.501	0.497	56
0.409484	0.4562	0.4739	0.4551	0.4748	0.8846	0.5411	0.4111	3
0.406684	0.4851	0.4931	0.4865	0.4994	0.0225	0.4789	0.5027	1
0.420717	0.5052	0.51	0.523	0.528	0.2791	0.5137	0.7709	1
0.907877	0.4814	1	1	0.331	0	0	0.4842	1
0.419988	0.4372	0.4749	0.4167	0.4715	0.7483	0.3361	0.201	1
0.414157	0.474	0.4466	0.4676	0.4589	0.0286	0.5668	0.6241	3
0.420474	0.5212	0.4606	0.5222	0.4644	0.198	0.5118	0.5473	1
0.710954	1	0.4662	0.5053	0.2555	0.5036	0.7962	0.7445	56
0.616604	0.5901	0.5663	0.427	0.5671	0.026	0.5431	0.0252	56
0.413809	0.4956	0.4644	0.5147	0.4493	0.522	0.4611	0.1154	1
0.414339	0.4921	0.463	0.4739	0.4754	0.0967	0.5368	0.4472	56
0.407761	0.4919	0.4857	0.459	0.4869	0.5305	0.4705	0.0447	1
0.410815	0.4191	0.4814	0.4377	0.4833	0.0883	0.6234	0.5941	56
0.417303	0.432	0.4811	0.4488	0.4794	0.8116	0.6278	0.2365	1
0.424237	0.4986	0.4363	0.4904	0.4576	0.3721	0.4458	0.022	1
0.414353	0.5186	0.4816	0.5255	0.4696	0.1219	0.4859	0.5028	56
0.414399	0.4786	0.4993	0.4804	0.4852	0.1228	0.4396	0.5065	1
0.416162	0.4873	0.5083	0.4959	0.486	0.6777	0.4819	0.2639	56
0.409814	0.5084	0.4851	0.5272	0.4817	0.4298	0.4473	0.9602	1
0.436745	0.4811	0.4164	0.4883	0.4376	0.2679	0.3999	0.9275	56
0.407554	0.5082	0.4881	0.5007	0.4872	0.5646	0.5013	0.0535	1
0.417395	0.4598	0.4561	0.4427	0.4667	0.7055	0.5567	0.072	1
0.40712	0.4978	0.4658	0.5103	0.4666	0.5391	0.5031	0.0721	3
0.411616	0.494	0.4835	0.4764	0.4984	0.6111	0.4997	0.0464	1
0.444887	0.3399	0.4803	0.3496	0.4784	0.7863	0.781	0.3433	32
0.414944	0.4615	0.5062	0.4499	0.4778	0.1121	0.4402	0.5172	56
0.419568	0.4689	0.4733	0.485	0.4645	0.1874	0.4118	0.5839	1
0.412881	0.4263	0.4616	0.4109	0.4694	0.9997	0.3898	0.5324	1
0.426358	0.4104	0.496	0.3574	0.495	0.4399	0.3233	0.9217	1
0.404344	0.4918	0.4864	0.4919	0.494	0.0073	0.5024	0.5165	1
0.438609	0.4466	0.4354	0.4695	0.4247	0.8665	0.5881	0.5501	1
0.409559	0.4532	0.5002	0.4703	0.5029	0.082	0.5925	0.5793	56
0.493456	0.4804	0.3766	0.5536	0.3812	0.5681	0.4073	0.3549	1
0.419042	0.4315	0.516	0.4236	0.5223	0.0256	0.3463	0.5388	56
0.405043	0.4859	0.4546	0.4843	0.463	0.9863	0.5007	0.525	1
0.412196	0.4553	0.4661	0.4758	0.5046	0.7275	0.4998	0.231	1
0.406712	0.4828	0.4916	0.4837	0.5099	0.4303	0.5002	0.9483	1
0.443224	0.5094	0.4316	0.5246	0.4332	0.7606	0.4359	0.4695	1
0.437697	0.497	0.4346	0.5048	0.4307	0.332	0.4032	0.029	3
0.40946	0.4368	0.473	0.459	0.4813	0.9073	0.5728	0.3984	1
0.453749	0.3336	0.4984	0.3252	0.5005	0.0162	0.1949	0.507	1
0.418508	0.547	0.4869	0.5178	0.4964	0.8035	0.5914	0.2325	3
0.409544	0.5079	0.4662	0.5177	0.4625	0.3946	0.4863	0.8824	3
0.422231	0.3848	0.4992	0.4234	0.4901	0.9286	0.6718	0.3851	56
0.424372	0.4391	0.4443	0.4469	0.4519	0.9967	0.5796	0.6388	1
0.41392	0.4853	0.5033	0.5045	0.5229	0.1512	0.5146	0.6044	56
0.405809	0.4304	0.4853	0.4477	0.4895	0.9628	0.5419	0.473	1
0.406209	0.4988	0.479	0.5016	0.4901	0.9944	0.5223	0.4832	56
0.408979	0.4651	0.4863	0.4499	0.4857	0.3787	0.4432	0.8461	41
0.406521	0.4872	0.509	0.4919	0.5092	0.5089	0.4876	0.0151	56
0.424421	0.4325	0.4986	0.4219	0.5061	0.6176	0.3152	0.2181	1
0.404399	0.4448	0.4772	0.4416	0.4753	0.999	0.4996	0.4435	1
0.601167	0.5106	0.4317	0.4673	0.4322	0.0805	0.5325	0.0799	1
0.408744	0.484	0.5079	0.5052	0.4966	0.4736	0.4743	0.0346	1
0.446365	0.4646	0.4398	0.4143	0.4419	0.8451	0.3945	0.16	1
0.410765	0.5524	0.4471	0.546	0.46	0.1107	0.5058	0.6278	1
0.407431	0.4752	0.4741	0.4787	0.4597	0.531	0.5255	0.9559	1
0.416437	0.4502	0.4746	0.4476	0.4718	0.9494	0.4252	0.3281	1
0.410202	0.5193	0.4763	0.5118	0.4903	0.5238	0.5129	0.0704	1
0.404594	0.465	0.4679	0.4768	0.4721	0.5027	0.573	0.0201	56
0.406409	0.4652	0.4826	0.4792	0.4906	0.9881	0.5436	0.5425	1
0.406033	0.4731	0.4629	0.4877	0.4812	0.0227	0.5169	0.5791	56
0.636073	0.4152	0.6461	0.5788	0.6457	0.1831	0.3381	0.1833	1
0.408351	0.4554	0.4998	0.451	0.4947	0.344	0.4891	0.8184	56
0.407398	0.5096	0.5187	0.5032	0.485	0.018	0.4996	0.4943	1
0.41747	0.415	0.4582	0.4157	0.456	0.9416	0.3521	0.3696	1
0.412732	0.43	0.4908	0.4074	0.4844	0.3749	0.3797	0.8539	3
0.422528	0.3969	0.4797	0.3828	0.5075	0.8091	0.3037	0.3291	56
0.412486	0.5216	0.4848	0.5217	0.4746	0.8728	0.4994	0.4104	1
0.454395	0.3292	0.5062	0.3228	0.5078	0.8114	0.8358	0.219	56
0.407481	0.4865	0.4906	0.479	0.4791	0.969	0.45	0.5094	1
0.613804	1	0.5148	0.4466	0.3635	0.4852	0.3899	0.1398	1
0.405122	0.5016	0.4899	0.4995	0.5043	0.9532	0.4707	0.4682	1
0.680293	1	0.4276	0.4506	0.2673	0.5033	0.0046	0.7327	1
0.423674	0.4604	0.4539	0.4828	0.4524	0.7248	0.529	0.3534	1
0.90738	1	0.3107	0.5115	1	0	0.4609	0	3
0.409515	0.4731	0.4774	0.4728	0.4558	0.6142	0.5555	0.0409	1
0.414553	0.4664	0.4887	0.4799	0.5286	0.8425	0.4792	0.3651	56
0.404475	0.476	0.48	0.4801	0.475	0.9979	0.5424	0.446	3
0.413703	0.463	0.455	0.434	0.4714	0.6598	0.4607	0.1525	1
0.410208	0.4943	0.4515	0.4921	0.4633	0.6271	0.4717	0.1154	1
0.906679	1	0.3301	0.4828	1	0	0.5046	0	1
0.608912	0.572	0.5682	0.4235	0.5691	0.9381	0.581	0.9374	1
0.437379	0.4199	0.4549	0.4324	0.4344	0.4641	0.5934	0.1372	56
0.410392	0.4816	0.4641	0.4903	0.488	0.9142	0.4947	0.4685	1
0.404779	0.4783	0.496	0.4686	0.4981	0.5624	0.5312	0.0509	1
0.411108	0.4814	0.4776	0.4638	0.4601	0.0771	0.5898	0.4676	1
0.411132	0.5193	0.5004	0.5229	0.4969	0.0748	0.52	0.5223	1
0.415315	0.4922	0.4938	0.506	0.5003	0.7743	0.5041	0.2615	1
0.416099	0.5389	0.4725	0.5128	0.4924	0.3367	0.5343	0.8352	1
0.412804	0.4575	0.4513	0.4523	0.4542	0.0997	0.4463	0.5014	1
0.446766	0.3672	0.5165	0.3672	0.472	0.2242	0.2508	0.6612	1
0.402861	0.4828	0.4923	0.4962	0.5003	0.9936	0.4817	0.4798	1
0.418975	0.528	0.4395	0.5476	0.4832	0.068	0.5091	0.4084	1
0.405913	0.4885	0.4871	0.4927	0.4919	0.9936	0.5388	0.4889	1
0.407194	0.5101	0.5003	0.5073	0.5212	0.0686	0.4888	0.526	3
0.408292	0.4695	0.4963	0.4769	0.4995	0.6267	0.4828	0.1143	1
0.599414	1	0.5598	0.5587	0.3404	0.1179	0.119	0.6596	56
0.420392	0.4608	0.4532	0.4478	0.4543	0.827	0.4204	0.4816	1
0.59462	0.5554	0.3927	1	0.5563	0.5522	0	0.9993	3
0.407466	0.4537	0.4979	0.4544	0.5102	0.4659	0.5125	0.8803	1
0.63183	1	0.5412	0.3691	0.345	0.4588	0.952	0.2356	1
0.405303	0.4993	0.496	0.4868	0.488	0.979	0.5145	0.4741	1
0.409542	0.5005	0.4907	0.4789	0.4974	0.0757	0.4649	0.6001	1
0.425875	0.4673	0.4488	0.4158	0.4612	0.6018	0.4154	0.97	1
0.441628	0.3584	0.5096	0.3465	0.4999	0.0505	0.2302	0.532	1
0.405322	0.4425	0.4859	0.4501	0.4904	0.9834	0.5005	0.4431	56
0.405816	0.4685	0.486	0.4481	0.4868	0.5198	0.471	0.0342	1
0.593263	1	0.5747	0.5739	0.3894	0.9995	0	0.5996	56
0.424784	0.5123	0.4708	0.4914	0.4564	0.9262	0.5449	0.2772	1
0.415265	0.4683	0.4563	0.4837	0.441	0.1317	0.5139	0.5116	56
0.411461	0.4469	0.491	0.4453	0.5024	0.5093	0.6004	0.9189	1
0.413013	0.4701	0.4485	0.4733	0.4602	0.2183	0.5658	0.7067	1
0.406298	0.4679	0.4795	0.4613	0.4673	0.0165	0.4463	0.4816	56
0.408345	0.4672	0.5068	0.4615	0.511	0.4337	0.5634	0.9352	41
0.41699	0.5005	0.5214	0.507	0.482	0.7491	0.5019	0.2613	1
0.413209	0.5244	0.4593	0.5083	0.4637	0.3924	0.4879	0.9704	3
0.410881	0.4681	0.4898	0.481	0.4908	0.8699	0.5252	0.3411	3
0.410904	0.4717	0.4738	0.4794	0.4652	0.5273	0.4656	0.9198	3
0.423085	0.4761	0.4263	0.4603	0.4811	0.8129	0.4964	0.4042	1
0.422646	0.4124	0.5159	0.4307	0.5186	0.158	0.6695	0.67	1
0.413437	0.405	0.4973	0.4185	0.5137	0.4835	0.6237	0.0081	1
0.407814	0.4525	0.4462	0.449	0.4517	0.9986	0.4673	0.584	56
0.432747	0.4144	0.4699	0.3807	0.4569	0.4549	0.3331	0.8493	1
0.407937	0.484	0.4704	0.4984	0.457	0.4342	0.4304	0.0202	1
0.415089	0.4918	0.4872	0.4936	0.4991	0.2593	0.504	0.7771	3
0.410556	0.5002	0.484	0.5087	0.4652	0.1554	0.4985	0.5769	1
0.404808	0.4782	0.5028	0.49	0.4809	0.5252	0.5269	0.0273	1
0.651502	0.6506	0.4205	1	0.56	0.3409	0	0.7636	1
0.592641	0.4443	0.4567	1	0.5141	0.9709	0	0.4648	1
0.429493	0.5066	0.4638	0.5354	0.4615	0.5962	0.4683	0.2601	1
0.408595	0.4766	0.4874	0.4679	0.4905	0.1217	0.4967	0.6225	1
0.707139	0.65	0.4648	0.65	0.4648	0.1442	0	0.1442	1
0.424262	0.396	0.4495	0.4067	0.4586	0.9721	0.7027	0.348	56
0.412011	0.4385	0.5166	0.4433	0.5244	0.823	0.3923	0.3108	1
0.407214	0.5124	0.4497	0.5115	0.4504	0.1039	0.5013	0.6033	1
0.407262	0.4943	0.4656	0.5003	0.4535	0.5731	0.4927	0.0124	56
0.419346	0.5097	0.4718	0.5109	0.4662	0.9275	0.5397	0.3119	1
0.438318	0.4388	0.4472	0.4282	0.4599	0.1559	0.66	0.8041	56
0.424704	0.5275	0.4829	0.5922	0.4644	0.3704	0.4976	0.7801	1
0.405879	0.4574	0.4863	0.4599	0.4862	0.9249	0.5129	0.3711	41
0.408482	0.4984	0.4829	0.4863	0.4977	0.5812	0.5716	0.0024	56

## Sheet: U1p1.csv
U (sqrt(g*l_h)	D (l_b)	l_f (l_b)	l_h (l_b)	m_f (BM)	lb (m)
1.1472	2.60006	0.923	1.01	0.63	0.48
	DF				PO
CoT	LH	LF	RH	RF	LF	RH	RF	nlpinfo
0.451208	0.3335	0.4792	0.3146	0.4362	0.0388	0.8468	0.4148	1
0.651984	0.5254	0.5141	0.5303	0.5141	0.0134	0.9951	0.0135	1
0.424843	0.4202	0.4233	0.4289	0.4332	0.8154	0.4632	0.4611	1
0.422821	0.4327	0.4557	0.4429	0.4531	0.9734	0.4254	0.344	1
0.430151	0.3835	0.4693	0.37	0.4751	0.0773	0.2896	0.6037	56
0.429249	0.4093	0.4353	0.3981	0.4326	0.3082	0.5311	0.7022	1
0.410274	0.4283	0.4259	0.4229	0.4195	0.0611	0.5627	0.5603	1
0.419089	0.4205	0.447	0.4262	0.4585	0.1203	0.4997	0.594	1
0.432027	0.3904	0.4407	0.3886	0.4332	0.1626	0.2833	0.7319	1
0.43266	0.4109	0.4297	0.4274	0.4042	0.5572	0.5607	0.8995	1
0.444259	0.4033	0.4068	0.4383	0.4067	0.6851	0.3121	0.4177	1
0.423617	0.3949	0.4831	0.4141	0.4504	0.1368	0.4543	0.5721	56
0.420849	0.4082	0.4359	0.4148	0.4315	0.8493	0.4953	0.4819	1
0.571766	0.4702	0.3967	0.4284	0.3968	0.9352	0.5051	0.9351	1
0.41346	0.4141	0.4373	0.4262	0.4311	0.4852	0.4889	0.9232	1
0.41439	0.4443	0.4211	0.4301	0.4163	0.5333	0.478	0.0939	1
0.5863	1	0.4963	0.4596	0.3909	0.0729	0.2267	0.6091	1
0.432393	0.3587	0.4337	0.4143	0.4179	0.2396	0.6164	0.5561	1
0.420706	0.4472	0.4623	0.413	0.4862	0.4543	0.3815	0.9996	56
0.432357	0.4785	0.4519	0.4575	0.4426	0.4015	0.4362	0.0758	1
0.423556	0.4139	0.4703	0.4216	0.4536	0.6721	0.6092	0.0755	1
0.434966	0.4385	0.4054	0.4328	0.4342	0.8707	0.5831	0.185	56
0.432526	0.4496	0.4337	0.4582	0.4339	0.5512	0.5543	0.8807	1
0.427738	0.3881	0.4657	0.3653	0.4628	0.819	0.3149	0.3748	1
0.429101	0.4457	0.4347	0.4404	0.4418	0.4302	0.5026	0.7881	1
0.41514	0.4247	0.415	0.4233	0.429	0.9863	0.5523	0.4391	56
0.448486	0.3861	0.4206	0.4168	0.4005	0.4998	0.6281	0.7824	1
0.43318	0.4252	0.4519	0.4326	0.4108	0.3007	0.6157	0.6525	1
0.425888	0.4066	0.4646	0.4185	0.4692	0.8331	0.647	0.3359	1
0.408676	0.4181	0.4079	0.414	0.4222	0.4843	0.5017	0.9975	1
0.416631	0.4172	0.4319	0.428	0.4166	0.4179	0.4202	0.9954	1
0.415407	0.4156	0.4209	0.4039	0.429	0.3775	0.4779	0.9218	3
0.424121	0.4045	0.4338	0.3922	0.43	0.9992	0.365	0.4197	1
0.440052	0.4293	0.4353	0.4046	0.4436	0.8401	0.6381	0.1412	56
0.419951	0.4317	0.4181	0.452	0.4102	0.53	0.5503	0.9288	1
0.431357	0.4205	0.4121	0.4365	0.4036	0.2792	0.537	0.6405	1
0.451671	0.349	0.4411	0.3208	0.4435	0.9837	0.2009	0.4092	56
0.427769	0.4017	0.4665	0.4097	0.4575	0.1884	0.3361	0.7068	56
0.430606	0.3941	0.4434	0.4019	0.4433	0.8477	0.7134	0.2174	1
0.417366	0.449	0.4353	0.439	0.4459	0.9264	0.4378	0.4453	1
0.420492	0.4465	0.4437	0.4303	0.4413	0.9358	0.4785	0.362	1
0.418121	0.4039	0.4268	0.4211	0.4255	0.1702	0.6131	0.6116	1
0.423092	0.4236	0.4646	0.439	0.4412	0.1815	0.464	0.6287	1
0.415353	0.4413	0.4286	0.4438	0.4472	0.5157	0.4961	0.0582	1
0.423076	0.4415	0.4442	0.4309	0.4625	0.4739	0.3852	0.0691	56
0.418446	0.4246	0.4549	0.4169	0.4558	0.4377	0.5224	0.8618	1
0.439991	0.4585	0.4122	0.4325	0.4382	0.0855	0.4972	0.7634	1
0.433721	0.4164	0.4262	0.4083	0.4117	0.5155	0.4101	0.1811	56
0.628284	1	0.4493	0.4907	0.2886	0.5507	0.5069	0.4505	1
0.427561	0.3661	0.4465	0.3808	0.4429	0.8349	0.713	0.3051	1
0.415384	0.435	0.4409	0.4643	0.4707	0.9968	0.504	0.5015	1
0.427674	0.381	0.4461	0.403	0.4184	0.9618	0.701	0.3858	1
0.43412	0.3468	0.4417	0.3653	0.4567	0.5541	0.7131	0.9806	56
0.465196	0.4554	0.3743	0.4333	0.3925	0.2962	0.4246	0.0539	1
0.565923	0.4417	0.3949	0.4029	0.3954	0.0486	0.6101	0.0478	1
0.454117	0.3962	0.4005	0.3886	0.3834	0.2431	0.6865	0.5003	1
0.425935	0.3897	0.4413	0.3759	0.4531	0.7278	0.6799	0.1312	1
0.426869	0.4022	0.4376	0.426	0.4461	0.7975	0.4793	0.4573	1
0.419901	0.4229	0.4331	0.4117	0.4521	0.8766	0.4265	0.4739	56
0.451641	0.325	0.4752	0.3313	0.4643	0.9563	0.8331	0.4228	1
0.425479	0.4134	0.4344	0.4265	0.4373	0.6344	0.4971	0.2165	1
0.428915	0.4309	0.4466	0.4423	0.4293	0.1752	0.3718	0.6043	1
0.425908	0.4556	0.4062	0.4595	0.3964	0.5099	0.3792	0.1174	41
0.424055	0.3998	0.4312	0.4214	0.4232	0.6659	0.5562	0.2424	56
0.425625	0.3945	0.4142	0.3813	0.4316	0.9879	0.328	0.4289	56
0.568577	1	0.4931	0.4349	0.3693	0.9712	0	0.4937	1
0.435779	0.4512	0.4524	0.4662	0.4411	0.6949	0.4336	0.3664	1
0.426465	0.3982	0.4412	0.4148	0.4227	0.0131	0.3693	0.4002	41
0.435535	0.3916	0.4291	0.3988	0.4245	0.2976	0.3854	0.6613	1
0.433915	0.4299	0.4441	0.4368	0.4482	0.7713	0.6058	0.3914	56
0.415811	0.422	0.4715	0.4419	0.4411	0.9217	0.4994	0.3906	1
0.419933	0.3772	0.4461	0.3958	0.4575	0.5816	0.6423	0.0533	1
0.431495	0.41	0.4713	0.4359	0.4431	0.1894	0.4123	0.59	1
0.416688	0.4129	0.4093	0.4416	0.413	0.5146	0.5311	0.1019	1
0.429084	0.4565	0.4657	0.4511	0.4634	0.7735	0.4739	0.2467	1
0.420807	0.4093	0.3925	0.4167	0.3927	0.099	0.5055	0.4844	1
0.439038	0.3244	0.4491	0.3748	0.4574	0.125	0.7355	0.6689	1
0.434922	0.3797	0.4553	0.4025	0.4594	0.522	0.7072	0.8727	1
0.4136	0.4272	0.4589	0.4291	0.4442	0.5089	0.4906	0.9849	1
0.457595	0.4128	0.4098	0.3791	0.4172	0.8978	0.7315	0.1492	1
0.450017	0.3547	0.4171	0.407	0.4079	0.3777	0.4202	0.6647	1
0.434022	0.3986	0.4304	0.3742	0.4134	0.8113	0.5444	0.1407	1
0.425179	0.4263	0.4404	0.4272	0.4435	0.0899	0.5479	0.4416	1
0.560949	0.4871	0.4305	0.4138	0.4311	0.9956	0.5657	0.9949	1
0.451483	0.4371	0.4019	0.4561	0.4116	0.3863	0.3687	0.1235	1
0.414923	0.4105	0.4184	0.4147	0.4188	0.0484	0.5216	0.5198	1
0.411992	0.4294	0.4401	0.4368	0.4427	0.9616	0.491	0.4883	1
0.435014	0.4435	0.4117	0.4231	0.4175	0.6165	0.5918	0.927	1
0.417438	0.4258	0.4465	0.4265	0.4464	0.4947	0.5503	0.9641	1
0.44507	0.3444	0.4319	0.3083	0.4675	0.7725	0.2196	0.3245	1
0.416308	0.4142	0.3954	0.4137	0.3953	0.4239	0.4294	0.9242	1
0.419079	0.4186	0.4243	0.4194	0.4261	0.5707	0.5733	0.969	56
0.441009	0.3626	0.4546	0.3392	0.477	0.2402	0.2541	0.7811	1
0.420802	0.4243	0.425	0.4213	0.4268	0.8518	0.4838	0.434	3
0.431502	0.443	0.451	0.4581	0.4519	0.3072	0.4998	0.648	1
0.427251	0.4055	0.4441	0.4294	0.4325	0.3698	0.5603	0.7241	1
0.450401	0.4353	0.3942	0.4637	0.4011	0.5003	0.4761	0.22	1
0.419927	0.4339	0.4658	0.4306	0.4622	0.9489	0.4966	0.5332	1
0.422579	0.384	0.4603	0.3798	0.4485	0.0876	0.3895	0.5752	1
0.417773	0.4527	0.4776	0.4686	0.448	0.8766	0.4685	0.3385	3
0.4323	0.4166	0.4482	0.4226	0.4297	0.1989	0.4753	0.5321	1
0.430599	0.3997	0.4703	0.3918	0.4749	0.8253	0.6812	0.1841	56
0.415055	0.4021	0.4166	0.4202	0.41	0.4761	0.4956	0.0299	1
0.4275	0.4245	0.3848	0.4277	0.4108	0.0164	0.3938	0.6427	1
0.421626	0.4404	0.4733	0.41	0.4507	0.6498	0.4551	0.1178	56
0.42143	0.4543	0.4314	0.4544	0.4303	0.1799	0.4999	0.6802	1
0.417907	0.4196	0.4089	0.4266	0.4274	0.0354	0.4094	0.5918	1
0.419406	0.4147	0.407	0.417	0.4107	0.4605	0.4475	0.0707	56
0.429789	0.3928	0.47	0.4006	0.4628	0.7225	0.6964	0.1253	1
0.425901	0.404	0.4337	0.4259	0.4323	0.1266	0.6113	0.4897	1
0.423376	0.4435	0.4526	0.4377	0.4559	0.0409	0.4649	0.653	3
0.418343	0.4044	0.4189	0.4133	0.4136	0.0176	0.5225	0.4315	1
0.431112	0.4111	0.4532	0.4073	0.4335	0.8707	0.6638	0.2329	56
0.415799	0.4139	0.4225	0.4159	0.4227	0.9692	0.5235	0.4688	41
0.442432	0.3917	0.448	0.3587	0.4154	0.4688	0.3452	0.8518	56
0.414505	0.4264	0.4497	0.4264	0.4488	0.0072	0.5	0.5081	1
0.447047	0.4468	0.3903	0.461	0.4047	0.4449	0.5956	0.7359	1
0.495915	0.4236	0.3541	0.4383	0.372	0.4512	0.4823	0.2552	3
0.428563	0.4049	0.4674	0.4134	0.4735	0.2322	0.5939	0.809	56
0.42624	0.3891	0.4538	0.3879	0.4179	0.871	0.6692	0.306	1
0.430144	0.3827	0.4282	0.396	0.412	0.1069	0.6706	0.6993	1
0.575083	0.4316	0.432	0.3283	0.4356	0.8747	0.3527	0.8754	1
0.417984	0.4465	0.456	0.4434	0.4484	0.9984	0.4383	0.4355	1
0.414419	0.4231	0.4367	0.426	0.4433	0.0378	0.4818	0.4671	1
0.435802	0.4414	0.4262	0.4162	0.4525	0.1701	0.5238	0.8333	1
0.419358	0.4281	0.4238	0.4136	0.4224	0.4896	0.5039	0.0846	1
0.417212	0.4168	0.4118	0.4171	0.4223	0.9993	0.3873	0.4742	41
0.420387	0.4185	0.4635	0.4113	0.4924	0.5291	0.4701	0.0182	1
0.665192	0.554	0.5577	0.554	0.5577	0.9982	0	0.9982	1
0.590762	0.5279	0.3166	1	0.4986	0.4477	0	0.9713	1
0.420755	0.4179	0.4519	0.4018	0.4644	0.6367	0.5157	0.1234	1
0.41514	0.4232	0.415	0.4233	0.429	0.9848	0.5508	0.4376	56
0.427552	0.4077	0.4452	0.4336	0.4262	0.2483	0.5151	0.6025	1
0.448726	0.4377	0.3943	0.4247	0.4071	0.066	0.5491	0.3194	1
0.430034	0.4549	0.45	0.4404	0.4599	0.859	0.4526	0.5216	1
0.42334	0.4275	0.455	0.429	0.464	0.669	0.6512	0.0652	1
0.417497	0.3858	0.435	0.374	0.4341	0.4411	0.3725	0.9269	56
0.418844	0.439	0.4419	0.4225	0.4504	0.4104	0.4684	0.9603	1
0.428658	0.4082	0.4598	0.4163	0.4723	0.3385	0.648	0.8349	1
0.457203	0.3978	0.4012	0.4257	0.4071	0.4846	0.2924	0.2438	1
0.424482	0.4671	0.3899	0.4444	0.3861	0.707	0.5248	0.1494	3
0.437021	0.4575	0.4426	0.4666	0.4243	0.9373	0.5057	0.2592	1
0.414612	0.4044	0.4503	0.4147	0.4606	0.4989	0.5873	0.0165	1
0.472594	0.4461	0.3754	0.4475	0.3943	0.327	0.516	0.0917	1
0.422683	0.4304	0.4273	0.4315	0.4193	0.0442	0.4793	0.4136	1
0.414147	0.4248	0.4153	0.41	0.4295	0.5107	0.6004	0.9963	1
0.433407	0.3703	0.4653	0.3758	0.4803	0.3206	0.7274	0.7721	1
0.430356	0.4373	0.4236	0.4003	0.4295	0.5714	0.3515	0.175	1
0.4118	0.4246	0.4338	0.4339	0.4183	0.5406	0.5421	0.0391	1
0.472037	0.3433	0.4296	0.3565	0.4055	0.1528	0.2223	0.4713	56
0.446294	0.3215	0.4441	0.3377	0.4546	0.1847	0.7649	0.4775	1
0.435595	0.4189	0.4208	0.4272	0.4347	0.0618	0.6011	0.7239	56
0.421774	0.4256	0.4772	0.4062	0.4762	0.9807	0.3857	0.4377	56
0.421581	0.4288	0.4397	0.4149	0.4461	0.3826	0.4056	0.998	56
0.417991	0.4366	0.4635	0.4268	0.4496	0.4237	0.4286	0.9588	1
0.411084	0.4075	0.4379	0.4106	0.4413	0.5406	0.4828	0.0118	56
0.416163	0.4119	0.4297	0.4264	0.4187	0.487	0.5512	0.926	1
0.587838	1	0.481	0.3839	0.362	0.8038	0.6161	0.4316	1
0.426988	0.3949	0.4047	0.3893	0.4242	0.6924	0.2911	0.3052	1
0.431379	0.3644	0.4521	0.3406	0.4592	0.0005	0.2696	0.5045	1
0.415175	0.4218	0.4336	0.4089	0.4527	0.9185	0.4115	0.4377	56
0.454331	0.3663	0.4221	0.3907	0.3868	0.3542	0.3608	0.6695	1
0.4168	0.4307	0.4334	0.4296	0.4319	0.9982	0.3896	0.5577	1
0.420739	0.4124	0.4327	0.4176	0.4448	0.3266	0.497	0.8995	1
0.441624	0.3776	0.436	0.3633	0.4399	0.8139	0.2712	0.1851	1
0.570149	0.3895	0.4065	1	0.4859	0.9195	0	0.3306	3
0.43332	0.3821	0.4532	0.3468	0.4402	0.9998	0.2858	0.4187	1
0.447799	0.3656	0.4204	0.367	0.402	0.1081	0.7175	0.3737	1
0.430045	0.3541	0.4355	0.3914	0.429	0.9084	0.7222	0.4101	1
0.413096	0.4311	0.4357	0.4561	0.4297	0.9355	0.4893	0.4861	1
0.418779	0.444	0.454	0.4323	0.4623	0.5065	0.5506	0.9441	1
0.445247	0.3791	0.4097	0.4016	0.4283	0.0545	0.6415	0.7238	1
0.453039	0.42	0.3905	0.4224	0.3926	0.5626	0.3069	0.3041	1
0.424633	0.4181	0.4581	0.4248	0.4365	0.1505	0.4096	0.602	1
0.415529	0.4098	0.4233	0.4141	0.4286	0.5653	0.5868	0.9831	1
0.42814	0.4149	0.4271	0.3969	0.4314	0.9203	0.5521	0.2852	1
0.465025	0.3465	0.4375	0.3543	0.4153	0.1378	0.208	0.4857	1
0.432036	0.4041	0.4321	0.4058	0.4404	0.3845	0.3907	0.7399	1
0.428872	0.4283	0.4423	0.419	0.4447	0.862	0.4819	0.2555	3
0.425749	0.4518	0.4609	0.4361	0.4523	0.7109	0.5334	0.1049	1
0.572358	0.4402	0.4313	0.4454	0.4307	0.7319	0.6121	0.7319	56
0.667937	1	0.4105	0.4272	0.2555	0.4785	0.5728	0.4271	1
0.432493	0.3616	0.4405	0.3643	0.4414	0.1609	0.6802	0.7406	1
0.428768	0.4562	0.4447	0.4526	0.4617	0.6242	0.4567	0.2126	1
0.438755	0.3494	0.4552	0.34	0.4627	0.8671	0.8034	0.2426	1
0.429152	0.3697	0.4456	0.3823	0.454	0.316	0.7234	0.7699	56
0.456471	0.3945	0.3922	0.3958	0.392	0.8245	0.5675	0.5675	1
0.437335	0.4397	0.428	0.4161	0.4245	0.8731	0.5127	0.5791	56
0.450597	0.3222	0.4729	0.335	0.472	0.2454	0.8067	0.7838	3
0.416463	0.4211	0.4443	0.4434	0.448	0.9068	0.4078	0.3741	1
0.453318	0.4618	0.3998	0.4701	0.4151	0.8382	0.3889	0.5737	1
0.421441	0.4295	0.4246	0.4175	0.4447	0.6285	0.3553	0.1759	1
0.412559	0.4475	0.4264	0.4441	0.4375	0.0244	0.5179	0.5278	3
0.428915	0.4309	0.4466	0.4423	0.4293	0.1752	0.3718	0.6043	1
0.442945	0.3311	0.4469	0.3278	0.4419	0.505	0.1841	0.0224	56
0.672159	1	0.4718	0.4533	0.4631	0.5282	0.5193	0.5328	1
0.425253	0.4007	0.4183	0.4133	0.409	0.3422	0.3455	0.9853	1
0.415332	0.4307	0.4382	0.4259	0.436	0.9979	0.503	0.422	1
0.416256	0.4426	0.4189	0.4155	0.4239	0.3811	0.4362	0.9648	1
0.455843	0.3958	0.3935	0.3905	0.3916	0.9988	0.4363	0.2574	1
0.452108	0.3602	0.4401	0.3634	0.4267	0.2375	0.2597	0.5864	3
0.482214	0.4139	0.3645	0.4233	0.3712	0.003	0.4592	0.8048	1
0.417597	0.424	0.4306	0.4106	0.4433	0.3914	0.4403	0.9361	1
0.418429	0.4045	0.4236	0.3856	0.424	0.37	0.4967	0.9222	1
0.417964	0.4324	0.429	0.426	0.4357	0.8459	0.3663	0.3577	1
0.421457	0.3962	0.4519	0.377	0.4702	0.7487	0.5719	0.2483	56
0.420121	0.4391	0.4282	0.4249	0.4284	0.8346	0.4235	0.4208	1
0.419968	0.4411	0.467	0.44	0.4913	0.4951	0.5195	0.0263	1
0.415921	0.3791	0.4343	0.3862	0.4363	0.0617	0.4964	0.4965	56
0.433074	0.3762	0.4251	0.3595	0.3794	0.5282	0.276	0.0592	1
0.422691	0.4539	0.4404	0.4596	0.4301	0.1074	0.4996	0.4538	1
0.417806	0.4192	0.4177	0.4389	0.4186	0.6496	0.5346	0.1359	56
0.447631	0.4258	0.4013	0.4055	0.4024	0.7593	0.6513	0.0162	1
0.421342	0.4686	0.4156	0.4481	0.4173	0.1186	0.4946	0.6782	1
0.415581	0.4378	0.4348	0.4363	0.4294	0.9949	0.5476	0.5588	1
0.420032	0.4804	0.4143	0.448	0.4555	0.3779	0.512	0.9486	56
0.474976	0.4368	0.359	0.4498	0.3869	0.6211	0.4225	0.3996	1
0.42434	0.407	0.4141	0.4062	0.425	0.6935	0.343	0.2863	1
0.432593	0.4265	0.4257	0.4463	0.4193	0.1719	0.5683	0.5009	1
0.427084	0.4078	0.4336	0.4167	0.4352	0.7542	0.5888	0.1335	1
0.417154	0.3909	0.4588	0.4321	0.4524	0.6964	0.4487	0.2064	1
0.419613	0.428	0.4354	0.4307	0.428	0.0088	0.4115	0.4158	1
0.42104	0.3993	0.442	0.3888	0.4631	0.9752	0.3454	0.5024	1
0.435204	0.3808	0.4206	0.3712	0.4323	0.733	0.7431	0.1034	1
0.423367	0.4143	0.4823	0.3801	0.4845	0.5817	0.5182	0.0436	1
0.424309	0.4243	0.4193	0.4409	0.4194	0.9816	0.6123	0.3728	56
0.418281	0.4411	0.4709	0.4436	0.4702	0.998	0.489	0.5149	1
0.41452	0.4118	0.4085	0.414	0.4223	0.4224	0.4414	0.9003	56
0.441192	0.3619	0.4204	0.3927	0.417	0.2976	0.304	0.6627	3
0.583643	0.5037	0.3481	1	0.4935	0.4517	0	0.0104	1
0.438431	0.4249	0.4266	0.4476	0.431	0.6888	0.4805	0.3712	1
0.471748	0.3994	0.3864	0.4307	0.3798	0.6162	0.3627	0.4244	1
0.425571	0.4103	0.4648	0.4394	0.4241	0.8221	0.5727	0.3912	1
0.444739	0.3383	0.4583	0.3242	0.4621	0.3603	0.2059	0.8996	1
0.429707	0.4466	0.4473	0.4415	0.4099	0.1426	0.5055	0.4854	1
0.411802	0.4156	0.4465	0.4261	0.4334	0.0333	0.5336	0.5319	1
0.433115	0.3544	0.4638	0.3813	0.4651	0.2094	0.7275	0.728	1
0.423315	0.3956	0.4706	0.4155	0.4637	0.6004	0.6613	0.064	1
0.427241	0.431	0.4669	0.4259	0.4546	0.1697	0.3936	0.6018	1
0.435024	0.4475	0.4199	0.4152	0.4303	0.2909	0.4355	0.9642	1
0.41224	0.4228	0.4184	0.4339	0.4216	0.4389	0.4554	0.9969	1
0.415466	0.4326	0.415	0.4148	0.4142	0.5238	0.4448	0.9816	1
0.432522	0.3594	0.4736	0.3806	0.4598	0.257	0.7233	0.763	1
0.416052	0.4259	0.4237	0.4396	0.4295	0.9872	0.4461	0.4045	1
0.446363	0.456	0.4183	0.4442	0.4018	0.0618	0.5705	0.3317	1
0.437392	0.403	0.4143	0.392	0.398	0.7328	0.6349	0.0389	1
0.421012	0.4327	0.4497	0.4055	0.4288	0.7995	0.4218	0.2977	1
0.581087	0.4191	0.3224	1	0.4441	0.0937	0	0.4143	1
0.512375	0.3354	0.448	0.3377	0.4437	0.2049	0.9975	0.7854	1
0.418407	0.4156	0.4293	0.4213	0.4339	0.6003	0.6019	0.1191	56
0.419341	0.3965	0.4642	0.3768	0.4525	0.847	0.5724	0.358	1
0.434871	0.458	0.4185	0.454	0.4323	0.3219	0.4872	0.9946	1
0.431634	0.4587	0.453	0.4642	0.4668	0.7931	0.6061	0.1512	1
0.416257	0.4397	0.4457	0.4503	0.4494	0.1153	0.5584	0.6012	56
0.423689	0.415	0.4396	0.3967	0.4635	0.303	0.5594	0.8715	56
0.413718	0.4031	0.4361	0.4138	0.4484	0.9464	0.4612	0.4028	1
0.590433	0.34	0.3745	1	0.4917	0.7226	0	0.2514	1
0.43661	0.3633	0.4513	0.3723	0.4563	0.4212	0.7414	0.8542	1
0.430194	0.3979	0.4236	0.3762	0.4186	0.9992	0.338	0.3883	1
0.578037	1	0.4499	0.426	0.3342	0.5501	0.5639	0.0555	1
0.419138	0.4335	0.4566	0.4154	0.4631	0.0153	0.4072	0.5015	1
0.432134	0.4646	0.4367	0.4533	0.4478	0.7951	0.5045	0.185	56
0.446909	0.3448	0.4639	0.3179	0.4956	0.7994	0.2207	0.3235	1
0.4178	0.4423	0.415	0.4117	0.4188	0.67	0.5145	0.1232	56
0.423572	0.4338	0.4519	0.4217	0.4228	0.0505	0.6126	0.4335	1
0.431047	0.4148	0.4425	0.4141	0.4285	0.1017	0.3908	0.4535	1
0.433271	0.4088	0.4423	0.4057	0.4171	0.0215	0.392	0.3605	1
0.432598	0.4055	0.465	0.3669	0.449	0.6262	0.3334	0.0467	1
0.444615	0.3808	0.419	0.3858	0.4225	0.1436	0.7067	0.7906	56
0.441547	0.3665	0.4324	0.3869	0.4247	0.2075	0.3063	0.5912	3
0.417194	0.4139	0.3938	0.4119	0.4079	0.9965	0.4968	0.566	1
0.46096	0.3919	0.3879	0.3878	0.3964	0.0052	0.5945	0.7438	56
0.436493	0.4161	0.4075	0.426	0.4209	0.9675	0.6795	0.281	56
0.42197	0.4202	0.4534	0.4012	0.4529	0.5766	0.4068	0.0872	56
0.415838	0.444	0.4256	0.4383	0.4194	0.5229	0.4765	0.0938	1
0.436312	0.3711	0.4208	0.3721	0.4128	0.6034	0.2474	0.26	56
0.413501	0.4217	0.4182	0.4486	0.4198	0.0058	0.5402	0.5373	1
0.421419	0.4515	0.4852	0.476	0.4471	0.4025	0.4135	0.8439	1
0.414945	0.4348	0.4294	0.4229	0.4494	0.4554	0.5002	0.997	56
0.430948	0.4085	0.4278	0.3822	0.4555	0.8167	0.4386	0.1834	1
0.42647	0.4232	0.4012	0.429	0.4135	0.977	0.536	0.5977	56
0.452235	0.3396	0.4369	0.348	0.4299	0.0686	0.7972	0.3608	1
0.427724	0.4259	0.4277	0.4198	0.4276	0.1347	0.4115	0.5343	1
0.420471	0.4156	0.4489	0.4237	0.4455	0.9371	0.6254	0.4395	1
0.421187	0.4225	0.4219	0.4163	0.4248	0.9608	0.6216	0.3787	1
0.443945	0.4562	0.4079	0.4435	0.4096	0.733	0.5175	0.0242	1
0.420071	0.4149	0.4343	0.4034	0.417	0.9361	0.3838	0.3476	1
0.428852	0.4526	0.462	0.4562	0.4438	0.7558	0.5432	0.1683	1
0.586745	0.451	0.5304	0.356	0.5317	0.8284	0.5243	0.8275	1
0.433334	0.4005	0.3937	0.3744	0.3866	0.7577	0.32	0.2327	1
0.429719	0.3955	0.4143	0.4266	0.4202	0.3663	0.622	0.7423	1
0.425658	0.4445	0.4375	0.4421	0.4279	0.4301	0.5005	0.83	1
0.437392	0.3626	0.4806	0.3553	0.4847	0.7887	0.2576	0.2879	1
0.4192	0.4102	0.455	0.4198	0.4662	0.0411	0.5944	0.4453	41
0.441312	0.4329	0.4221	0.4074	0.4158	0.0626	0.6998	0.3514	1
0.413959	0.4553	0.4345	0.4454	0.4493	0.4934	0.4978	0.9968	1
0.443059	0.4029	0.4209	0.4154	0.3937	0.1972	0.5841	0.4866	3
0.418565	0.4379	0.4564	0.4476	0.4642	0.9283	0.4945	0.3923	56
0.576866	0.4403	0.4466	0.4646	0.4466	0.1839	0.3288	0.1843	1
0.427813	0.4356	0.4392	0.4265	0.4549	0.2389	0.6058	0.7897	1
0.421304	0.426	0.4656	0.4161	0.4809	0.4958	0.6413	0.9452	1
0.583	1	0.4874	0.4175	0.3787	0.5126	0.4857	0.0453	1
0.41637	0.4307	0.4291	0.4339	0.4201	0.0581	0.5538	0.5079	1
0.420081	0.4269	0.4257	0.421	0.4155	0.6085	0.6112	0.9917	1
0.424628	0.4522	0.4358	0.4426	0.4219	0.7375	0.5992	0.2045	1
0.415271	0.4338	0.4483	0.444	0.4415	0.4355	0.4378	0.9958	1
0.428596	0.448	0.462	0.4322	0.4039	0.2446	0.5385	0.6796	1
0.431241	0.4285	0.4496	0.4101	0.4262	0.0874	0.3862	0.4554	3
0.429951	0.4429	0.4278	0.4425	0.4399	0.4693	0.4502	0.1127	1
0.442109	0.4238	0.4072	0.4217	0.3979	0.3201	0.3597	0.0412	1
0.416242	0.4504	0.4348	0.4331	0.4551	0.4719	0.5332	0.9349	1
0.434472	0.3696	0.4708	0.3774	0.4437	0.2467	0.2958	0.6929	3
0.431502	0.443	0.451	0.4581	0.4519	0.3072	0.4998	0.648	1
0.413419	0.4099	0.4392	0.4149	0.4499	0.4325	0.4852	0.9976	1
0.414741	0.4585	0.4548	0.4483	0.448	0.4996	0.5033	0.9362	1
0.409294	0.4321	0.4329	0.4257	0.4374	0.5324	0.5348	0.9972	1
0.576895	0.5064	0.3657	1	0.5089	0.6206	0	0.0733	1
0.430377	0.4373	0.4383	0.4596	0.4225	0.0496	0.5541	0.3711	3
0.484543	0.3951	0.3742	0.4216	0.3768	0.7205	0.5742	0.5142	1
0.432068	0.4515	0.4093	0.4304	0.434	0.8836	0.4366	0.5603	1
0.631611	1	0.4706	0.5057	0.297	0.1768	0	0.0738	1
0.425264	0.431	0.437	0.4381	0.4345	0.9982	0.5243	0.3619	1
0.422515	0.4037	0.435	0.4265	0.429	0.6531	0.6547	0.0384	1
0.418454	0.4238	0.432	0.4226	0.4291	0.9567	0.5511	0.5273	1
0.410946	0.4294	0.4321	0.4284	0.4354	0.4821	0.4842	0.9964	1
0.450778	0.3186	0.4613	0.3281	0.4801	0.6695	0.8093	0.1683	1
0.424948	0.4192	0.4649	0.4075	0.4737	0.392	0.6353	0.8446	1
0.446321	0.3997	0.417	0.3646	0.4403	0.2874	0.6885	0.9394	1
0.428324	0.4213	0.4458	0.4007	0.4289	0.2463	0.3935	0.6754	56
0.433821	0.4432	0.4254	0.4324	0.4333	0.0202	0.4978	0.7013	1
0.593971	0.5603	0.3615	1	0.5615	0.6618	0	0.9994	3
0.578905	0.5104	0.3356	1	0.4727	0.5101	0	0.9357	1
0.43191	0.3884	0.4425	0.3592	0.415	0.4231	0.3224	0.8472	1
0.428264	0.4388	0.4256	0.4432	0.4342	0.1569	0.4424	0.7609	1
0.433664	0.429	0.4219	0.4187	0.434	0.6316	0.6341	0.9349	1
0.409317	0.4155	0.425	0.4225	0.428	0.9922	0.5332	0.5309	1
0.417532	0.442	0.4569	0.446	0.4455	0.6485	0.5892	0.0971	1
0.423592	0.4031	0.432	0.3934	0.4217	0.0221	0.3425	0.4335	1
0.415052	0.4429	0.4255	0.4311	0.4145	0.4973	0.4637	0.0552	1
0.418124	0.4182	0.4391	0.4153	0.4341	0.0397	0.4536	0.4797	1
0.579592	0.5203	0.3757	1	0.5096	0.6339	0	0.0741	1
0.421522	0.426	0.4278	0.4361	0.4518	0.813	0.5117	0.3358	1
0.425376	0.3975	0.4797	0.4263	0.4846	0.1392	0.5324	0.6339	1
0.430114	0.4307	0.4209	0.4407	0.4316	0.9037	0.513	0.5917	1
0.425148	0.4241	0.4232	0.431	0.4274	0.0841	0.4403	0.4245	56
0.493641	0.4572	0.3589	0.4287	0.3724	0.1813	0.4839	0.9901	1
0.583347	0.3959	0.3363	1	0.4891	0.8448	0	0.379	1
0.57945	0.4316	0.3654	1	0.508	0.4847	0	0.9233	1
0.419059	0.392	0.4154	0.3948	0.4258	0.863	0.3668	0.4291	56
0.427727	0.4034	0.438	0.3854	0.455	0.6971	0.3118	0.3095	1
0.413237	0.4218	0.4474	0.4222	0.4264	0.4986	0.4414	0.9988	1
0.435622	0.3917	0.4382	0.3819	0.3846	0.05	0.3858	0.4466	56
0.440238	0.3656	0.4419	0.3755	0.4156	0.0878	0.7303	0.4062	1
0.424556	0.4432	0.4298	0.4357	0.4431	0.3453	0.6063	0.8029	56
0.428051	0.4385	0.4631	0.4415	0.4698	0.2897	0.5422	0.8162	1
0.420306	0.4145	0.4228	0.4134	0.4204	0.9983	0.4559	0.3883	56
0.427899	0.3822	0.4514	0.3526	0.4458	0.5008	0.2787	0.0025	56
0.422746	0.4581	0.455	0.4528	0.4615	0.5593	0.5629	0.904	1
0.4506	0.3412	0.4401	0.4084	0.4074	0.2955	0.2011	0.9991	1
0.416921	0.439	0.4209	0.4276	0.4165	0.5575	0.5045	0.1175	1
0.433671	0.4296	0.4395	0.4148	0.43	0.9464	0.4551	0.2826	41
0.452041	0.442	0.3828	0.4289	0.4063	0.9212	0.4036	0.6501	1
0.418372	0.4578	0.4606	0.4342	0.4749	0.5053	0.5514	0.9555	1
0.41338	0.4248	0.4378	0.4111	0.4566	0.9885	0.5106	0.5089	1
0.427784	0.4588	0.4533	0.4559	0.4604	0.782	0.504	0.2519	1
0.434383	0.3874	0.4108	0.349	0.4182	0.9424	0.286	0.5588	1
0.422642	0.4507	0.4605	0.4505	0.4622	0.1149	0.5895	0.5165	1
0.43392	0.4072	0.4413	0.4322	0.4153	0.5503	0.6156	0.8734	56
0.415512	0.4272	0.468	0.412	0.4487	0.062	0.5288	0.5405	1
0.418411	0.4298	0.4164	0.4274	0.4157	0.2174	0.5788	0.6566	56
0.426013	0.4155	0.4521	0.3687	0.4617	0.0646	0.3278	0.534	1
0.422767	0.4268	0.4425	0.4201	0.4526	0.8166	0.4994	0.4349	1
0.431193	0.4206	0.4861	0.4143	0.4798	0.2012	0.404	0.6392	1
0.428876	0.4232	0.4125	0.4293	0.422	0.3183	0.635	0.6947	1
0.429374	0.3856	0.4365	0.417	0.4314	0.3085	0.3561	0.6994	1
0.427528	0.4302	0.4905	0.4001	0.4768	0.6056	0.4126	0.0826	1
0.428013	0.3868	0.4479	0.3751	0.4599	0.0644	0.3103	0.5813	1
0.430471	0.4571	0.4156	0.4343	0.4234	0.7462	0.5086	0.1291	1
0.416099	0.4442	0.4259	0.4367	0.4186	0.6051	0.4788	0.0954	3
0.442856	0.3665	0.437	0.3726	0.4611	0.1693	0.7342	0.7731	1
0.411149	0.4179	0.4461	0.441	0.4459	0.5398	0.5414	0.0396	1
0.567513	0.4306	0.3906	0.385	0.3907	0.9056	0.4368	0.9056	1
0.414967	0.4141	0.4365	0.4155	0.4299	0.9796	0.4979	0.5559	1
0.429181	0.4006	0.4412	0.4183	0.4315	0.2775	0.4045	0.6711	1
0.518109	0.3551	0.4452	0.3583	0.4284	0.1023	0.9965	0.7224	56
0.413096	0.4311	0.4357	0.4561	0.4297	0.9355	0.4893	0.4861	1
0.438498	0.3429	0.4603	0.3549	0.4495	0.4743	0.1896	0.0939	1
0.419467	0.4264	0.4204	0.4232	0.4392	0.436	0.5631	0.9961	1
0.439374	0.3836	0.4343	0.3532	0.4566	0.3527	0.7368	0.9452	32
0.442572	0.4292	0.4164	0.4384	0.4128	0.4714	0.5161	0.1716	1
0.417419	0.4367	0.4459	0.4441	0.4457	0.5558	0.5246	0.0259	3
0.425523	0.3814	0.4611	0.4042	0.4563	0.6895	0.6628	0.1319	1
0.433232	0.3776	0.4444	0.3557	0.4288	0.3727	0.278	0.8665	1
0.417863	0.4063	0.3957	0.3966	0.4045	0.5807	0.5768	0.0039	1
0.429344	0.3625	0.4371	0.3821	0.433	0.756	0.722	0.1756	1
0.449705	0.4507	0.4026	0.4128	0.3963	0.9355	0.4403	0.2227	1
0.59089	0.4332	0.5315	0.4298	0.5314	0.1191	0.3565	0.1198	1
0.41732	0.4333	0.4834	0.4439	0.4613	0.6134	0.5656	0.0819	1
0.605315	1	0.5268	0.4963	0.4032	0	0.2647	0.5379	1
0.439538	0.4472	0.416	0.4454	0.4317	0.9991	0.4138	0.6994	1
0.422124	0.4413	0.4306	0.4208	0.4265	0.106	0.5052	0.6798	56
0.515185	0.3584	0.4308	0.358	0.4877	0.6862	0.9995	0.2742	3
0.415529	0.4035	0.4352	0.4063	0.4367	0.5955	0.5968	0.0166	1
0.436475	0.3704	0.4378	0.3743	0.427	0.1316	0.2694	0.5667	3
0.434371	0.3474	0.4601	0.3638	0.47	0.2683	0.765	0.7656	1
0.428959	0.4213	0.4569	0.4298	0.4532	0.4901	0.3288	0.1229	1
0.438846	0.4027	0.3972	0.3871	0.3939	0.6589	0.6607	0.9842	1
0.434063	0.3901	0.4342	0.4082	0.4311	0.7831	0.5702	0.451	1
0.425653	0.467	0.4681	0.4548	0.4586	0.3802	0.4987	0.9666	56
0.442475	0.4143	0.3898	0.4176	0.4175	0.6701	0.3087	0.371	56
0.41656	0.4494	0.4187	0.4484	0.4216	0.9886	0.505	0.4361	1
0.427525	0.4457	0.4415	0.4545	0.4245	0.6351	0.518	0.9691	1
0.436192	0.4546	0.4088	0.4384	0.4213	0.0188	0.4268	0.6834	56
0.410017	0.4123	0.4381	0.4041	0.4374	0.4133	0.5	0.9139	1
0.584699	1	0.594	0.5113	0.299	0.1737	0.2568	0.701	1
0.467048	0.414	0.3748	0.3757	0.394	0.7603	0.4187	0.0114	56
0.41765	0.4229	0.4525	0.4363	0.4528	0.0869	0.5425	0.4884	1
0.418156	0.3976	0.4344	0.4203	0.4177	0.1355	0.624	0.5841	56
0.418485	0.4413	0.4284	0.4241	0.4292	0.6215	0.499	0.1538	1
0.413765	0.4043	0.4267	0.4097	0.4224	0.4924	0.5059	0.0729	1
0.446549	0.4415	0.4046	0.429	0.4024	0.9954	0.4674	0.7255	1
0.42236	0.4354	0.43	0.4185	0.45	0.6329	0.3939	0.1751	1
0.416669	0.4327	0.443	0.4384	0.4222	0.4496	0.395	0.9469	1
0.416886	0.4212	0.4567	0.4459	0.4709	0.073	0.5511	0.5751	1
0.45524	0.4155	0.4093	0.4153	0.3925	0.4656	0.6412	0.722	3
0.600539	0.4446	0.3527	1	0.4569	0.0808	0	0.6859	1
0.425481	0.428	0.4166	0.4295	0.4126	0.4618	0.4344	0.0979	3
0.437581	0.3582	0.4515	0.3699	0.446	0.4149	0.7447	0.7911	1
0.41656	0.4494	0.4187	0.4484	0.4216	0.9886	0.505	0.4361	56
0.41596	0.429	0.4528	0.4312	0.4358	0.0599	0.4849	0.482	1
0.422826	0.4464	0.399	0.4869	0.4022	0.8633	0.5233	0.3942	1
0.588252	0.4301	0.5093	0.435	0.5095	0.0976	0.3259	0.0981	1
0.414081	0.4143	0.4309	0.4332	0.4379	0.5685	0.5692	0.0797	1
0.440875	0.3903	0.4507	0.3711	0.438	0.8146	0.2834	0.1942	1
0.425307	0.4271	0.4197	0.4331	0.4039	0.1579	0.5807	0.5444	1
0.417118	0.4365	0.4516	0.4428	0.4616	0.9971	0.5143	0.5241	1
0.441694	0.3481	0.4491	0.333	0.4815	0.7731	0.2243	0.2806	1
0.59243	0.3914	0.3571	1	0.4829	0.4701	0	0.8107	3
0.44068	0.3482	0.4545	0.3275	0.4601	0.9864	0.216	0.4648	41
0.424134	0.395	0.4232	0.39	0.4211	0.9486	0.4672	0.338	1
0.436493	0.4094	0.4335	0.3661	0.4422	0.6931	0.4167	0.0397	1
0.416677	0.4159	0.4431	0.4218	0.4425	0.4103	0.4982	0.9741	56
0.41857	0.4014	0.4215	0.4077	0.4366	0.3394	0.4168	0.9031	1
0.439064	0.4419	0.4109	0.4507	0.4083	0.7116	0.5288	0.0193	56
0.469526	0.4893	0.391	0.434	0.3986	0.9116	0.6682	0.1207	1
0.436393	0.4194	0.462	0.3725	0.4465	0.7486	0.3408	0.1372	1
0.425333	0.4077	0.4542	0.4021	0.4681	0.6871	0.3108	0.2444	1
0.464006	0.4405	0.4034	0.4575	0.4038	0.7344	0.5664	0.9631	1
0.436019	0.3443	0.4676	0.3445	0.4677	0.009	0.25	0.4777	1
0.413217	0.4174	0.4294	0.4159	0.4214	0.5598	0.4998	0.9984	1
0.418876	0.4639	0.4297	0.4571	0.4464	0.8559	0.5238	0.4287	1
0.492038	0.4071	0.3856	0.4417	0.3763	0.6956	0.5557	0.5234	1
0.420092	0.4267	0.4713	0.4128	0.4839	0.0993	0.4454	0.5486	1
0.43437	0.3777	0.462	0.3677	0.4694	0.1771	0.2735	0.6944	1
0.415715	0.4405	0.4211	0.4356	0.4294	0.5962	0.6003	0.0399	1
0.413662	0.4288	0.4476	0.4273	0.4492	0.4998	0.5015	0.9982	1
0.501941	0.2999	0.4273	0.2999	0.449	0.4733	0.9994	0.9814	1
0.429994	0.4185	0.4262	0.3938	0.4428	0.7803	0.638	0.1363	1
0.419358	0.4438	0.4185	0.4534	0.4296	0.1246	0.5052	0.6419	3
0.420221	0.4138	0.4493	0.4128	0.4453	0.3111	0.3783	0.8154	1
0.413346	0.4508	0.4245	0.4414	0.4346	0.0291	0.5513	0.5497	1
0.444937	0.4236	0.415	0.4434	0.4032	0.5017	0.5977	0.7999	1
0.43983	0.4342	0.3996	0.4113	0.4269	0.8465	0.5056	0.1495	3
0.426914	0.4017	0.4226	0.4065	0.4342	0.9874	0.3874	0.3363	56
0.575384	0.4235	0.3857	0.4859	0.3853	0.4275	0.4599	0.4279	1
0.418727	0.4003	0.4838	0.3961	0.463	0.5646	0.5429	0.0334	1
0.430731	0.3978	0.413	0.403	0.4101	0.2776	0.4605	0.6675	1
0.418375	0.3958	0.4606	0.4214	0.4567	0.0755	0.576	0.518	56
0.413575	0.4295	0.4078	0.4145	0.4225	0.5685	0.4896	0.9993	1
0.432415	0.4052	0.4186	0.3825	0.4146	0.0221	0.3173	0.6441	1
0.437324	0.398	0.4267	0.3491	0.452	0.5618	0.2872	0.9656	1
0.42422	0.4035	0.4637	0.4269	0.4827	0.6097	0.6087	0.1478	1
0.409682	0.4399	0.4453	0.4289	0.4516	0.9967	0.51	0.5203	1
0.429743	0.3956	0.4324	0.4164	0.4532	0.2423	0.6602	0.788	1
0.422188	0.4384	0.4484	0.457	0.4367	0.6791	0.5651	0.1788	1
0.432125	0.4251	0.4778	0.3902	0.4751	0.5746	0.3527	0.004	1
0.420576	0.431	0.4164	0.4421	0.4164	0.1414	0.5544	0.6709	1
0.417794	0.4181	0.4754	0.4088	0.4631	0.9994	0.4348	0.4871	1
0.433271	0.4088	0.4423	0.4057	0.4171	0.0215	0.392	0.3605	1
0.423376	0.4032	0.4696	0.3713	0.4599	0.9388	0.3228	0.441	1
0.419937	0.4072	0.442	0.4005	0.4458	0.528	0.5002	0.9231	56
0.425806	0.3942	0.4529	0.426	0.4537	0.2058	0.6407	0.6523	56
0.430828	0.3835	0.4313	0.4053	0.4357	0.1656	0.6763	0.7361	41
0.426601	0.3881	0.4769	0.3966	0.4671	0.0223	0.6644	0.5655	56
0.422924	0.4334	0.4328	0.4225	0.4281	0.6305	0.6014	0.0374	1
0.414695	0.4191	0.4474	0.4208	0.4583	0.6009	0.5892	0.0586	3
0.439102	0.3719	0.4329	0.3638	0.4335	0.1067	0.7674	0.4692	1
0.430012	0.3779	0.4397	0.3672	0.4384	0.5072	0.2637	0.0715	1
0.41728	0.4366	0.4289	0.4365	0.4183	0.9198	0.533	0.4481	56
0.412875	0.4104	0.4187	0.4144	0.415	0.4504	0.4524	0.9975	1
0.414184	0.4241	0.4325	0.4291	0.4295	0.4724	0.5037	0.9712	1
0.413401	0.417	0.4346	0.4287	0.4469	0.9936	0.5487	0.5466	41
0.442535	0.4201	0.4166	0.4596	0.4296	0.5559	0.3286	0.2616	1
0.425387	0.4103	0.4005	0.4174	0.4092	0.8565	0.4827	0.4946	56
0.438874	0.3725	0.4309	0.371	0.4397	0.1966	0.7265	0.8019	56
0.435839	0.3571	0.4745	0.3647	0.4672	0.8008	0.7682	0.2672	1
0.439746	0.3643	0.4715	0.3311	0.4911	0.7517	0.2541	0.2866	1
0.463679	0.3837	0.4143	0.318	0.4205	0.8183	0.2375	0.5589	1
0.419261	0.4074	0.4295	0.3935	0.4293	0.437	0.3761	0.938	1
0.421465	0.4125	0.4318	0.3969	0.4379	0.9327	0.6515	0.4283	1
0.419495	0.4606	0.4159	0.4723	0.448	0.9256	0.4935	0.452	56
0.417156	0.4281	0.4623	0.4153	0.4456	0.0635	0.4523	0.5372	56
0.451034	0.4533	0.4137	0.402	0.4019	0.9355	0.4655	0.2063	1
0.419635	0.4274	0.4354	0.4307	0.428	0.0082	0.4109	0.4152	1
0.422099	0.3988	0.478	0.4054	0.4516	0.2573	0.3833	0.7323	1
0.423337	0.4188	0.4648	0.4581	0.4639	0.8308	0.5695	0.3164	1
0.427935	0.4178	0.4398	0.4202	0.4484	0.6471	0.3211	0.1856	1
0.418981	0.4238	0.4272	0.4317	0.4147	0.4243	0.5589	0.9218	1
0.575637	0.5079	0.5113	0.4079	0.5126	0.9988	0.5548	0.9976	1
0.415121	0.3905	0.4579	0.4453	0.437	0.338	0.4464	0.8187	1
0.576724	1	0.4931	0.388	0.4327	0.9119	0.612	0.4589	1
0.575905	0.3675	0.4835	0.4486	0.4826	0.4665	0.5275	0.4669	1
0.416134	0.3976	0.4162	0.3913	0.4185	0.344	0.426	0.8751	1
0.409223	0.4223	0.4562	0.4506	0.4566	0.5182	0.5201	0.0157	56
0.412633	0.4219	0.418	0.4245	0.4265	0.4368	0.5006	0.9967	1
0.579536	0.356	0.4059	1	0.4863	0.9316	0	0.3891	1
0.444381	0.4272	0.4259	0.4488	0.4217	0.4159	0.6215	0.7079	1
0.415927	0.4174	0.4292	0.4249	0.4273	0.0588	0.5646	0.5016	1
0.585149	1	0.5756	0.549	0.3627	0.0535	0.0541	0.6373	1
0.425888	0.4066	0.4646	0.4185	0.4692	0.8331	0.647	0.3359	1
0.434306	0.3846	0.4429	0.37	0.4568	0.4651	0.2835	0.0814	56
0.434934	0.4133	0.4324	0.3836	0.4447	0.1665	0.3473	0.8232	41
0.421194	0.4308	0.4442	0.4309	0.4243	0.0972	0.6306	0.5227	56
0.425007	0.392	0.4732	0.3881	0.4447	0.9966	0.6864	0.4155	1
0.413026	0.4204	0.414	0.4275	0.4264	0.4673	0.5566	0.9948	1
0.415102	0.4451	0.4549	0.4451	0.4496	0.5616	0.5646	0.9976	1
0.435232	0.3837	0.4399	0.4002	0.4181	0.09	0.3716	0.4308	1
0.423961	0.4284	0.4491	0.4253	0.4596	0.7985	0.5028	0.2772	41
0.424724	0.4417	0.4478	0.4306	0.4423	0.6215	0.4649	0.1705	1
0.430599	0.3997	0.4703	0.3918	0.4748	0.8253	0.6812	0.1842	56
0.439137	0.3985	0.4332	0.42	0.3982	0.2829	0.375	0.9983	1
0.438634	0.3716	0.429	0.3763	0.4374	0.169	0.7176	0.7734	1
0.596516	0.4378	0.3694	1	0.4809	0.2022	0	0.7655	56
0.426063	0.4076	0.423	0.4114	0.4325	0.9583	0.6027	0.5897	1
0.415323	0.4174	0.441	0.4102	0.4459	0.573	0.5493	0.9736	1
0.427713	0.4497	0.4401	0.4585	0.4708	0.6597	0.4372	0.199	56
0.421581	0.4288	0.4397	0.4149	0.4461	0.3826	0.4056	0.998	56
0.421281	0.3792	0.4616	0.413	0.4316	0.0736	0.6683	0.5545	1
0.420981	0.4639	0.4154	0.436	0.4152	0.1225	0.459	0.6699	1
0.422097	0.4333	0.4203	0.4366	0.4277	0.4208	0.5646	0.8648	1
0.428776	0.4308	0.4329	0.4599	0.4473	0.7788	0.4771	0.4467	56
0.425126	0.4241	0.4378	0.4502	0.4363	0.5589	0.5788	0.923	1
0.423992	0.4158	0.4234	0.3858	0.4442	0.5574	0.5369	0.9116	56
0.432451	0.4385	0.4389	0.432	0.4351	0.7826	0.5418	0.4253	56
0.425771	0.4272	0.4316	0.4171	0.4614	0.6323	0.634	0.967	1
0.436668	0.381	0.472	0.365	0.4788	0.0272	0.2574	0.5342	56
0.419115	0.4266	0.4388	0.425	0.4617	0.3204	0.4997	0.8737	1
0.432642	0.3717	0.4429	0.3632	0.4429	0.5047	0.2529	0.1246	56
0.423203	0.4051	0.4248	0.4161	0.4218	0.9029	0.44	0.3108	1
0.422125	0.4311	0.4363	0.4242	0.436	0.61	0.6184	0.9972	1
0.429935	0.413	0.4267	0.3949	0.4242	0.2682	0.3608	0.9265	1
0.436312	0.3711	0.4208	0.3721	0.4128	0.6034	0.2474	0.26	56
0.412813	0.4263	0.4309	0.4228	0.4369	0.9346	0.4987	0.4965	1
0.434931	0.3752	0.4562	0.377	0.4415	0.125	0.2638	0.6026	3
0.430606	0.3941	0.4434	0.4019	0.4433	0.8477	0.7134	0.2174	1
0.41567	0.4147	0.405	0.4146	0.4087	0.5699	0.5215	0.9984	3
0.477082	0.4494	0.3796	0.4825	0.3817	0.681	0.3482	0.484	56
0.437338	0.3275	0.445	0.3653	0.4461	0.2519	0.7633	0.7263	1
0.598646	1	0.5209	0.3366	0.383	0	0.9633	0.5171	1
0.589058	0.4448	0.3742	1	0.4944	0.4192	0	0.8115	1
0.427339	0.4404	0.4828	0.4565	0.4771	0.2471	0.4996	0.7156	1
0.416052	0.4259	0.4237	0.4396	0.4295	0.9872	0.4461	0.4045	1
0.465365	0.4267	0.3952	0.4719	0.3963	0.4833	0.3116	0.2666	56
0.424824	0.4561	0.4616	0.4667	0.4563	0.3715	0.5573	0.8438	1
0.416138	0.4104	0.429	0.4137	0.4345	0.5604	0.5038	0.9997	1
0.428496	0.3881	0.4477	0.398	0.4315	0.2723	0.2959	0.8324	1
0.432683	0.3596	0.4401	0.3942	0.4413	0.1594	0.6784	0.7386	1
0.429499	0.4351	0.4311	0.4437	0.4445	0.4633	0.4467	0.1099	1
0.420737	0.4152	0.4178	0.4046	0.4212	0.5595	0.3992	0.0002	1
0.41957	0.4122	0.4156	0.3966	0.4197	0.8376	0.366	0.3956	1
0.422487	0.4509	0.4032	0.4629	0.4285	0.9555	0.5493	0.3554	56
0.444888	0.3462	0.4211	0.3416	0.4132	0.3431	0.2307	0.9998	56
0.415478	0.4439	0.4182	0.4684	0.4292	0.0595	0.5045	0.5798	1
0.417805	0.427	0.3954	0.428	0.3954	0.436	0.499	0.936	1
0.414965	0.4117	0.4334	0.3909	0.4323	0.9189	0.3838	0.4242	1
0.421809	0.4599	0.4534	0.4573	0.4753	0.8918	0.447	0.3849	3
0.430185	0.4088	0.4272	0.4135	0.43	0.4151	0.3647	0.0625	1
0.424804	0.4412	0.4793	0.4432	0.4861	0.8741	0.5131	0.3479	3
0.411802	0.4156	0.4465	0.4261	0.4334	0.0333	0.5336	0.5319	1
0.422702	0.3698	0.4533	0.3797	0.4537	0.5652	0.6676	0.0117	1
0.583597	0.3766	0.3391	1	0.4874	0.78	0	0.2997	1
0.420797	0.4278	0.4154	0.4127	0.4226	0.0752	0.3587	0.6003	1
0.414648	0.4327	0.4141	0.4424	0.4112	0.5339	0.4416	0.0087	1

## Sheet: U1p3.csv
U (sqrt(g*l_h)	D (l_b)	l_f (l_b)	l_h (l_b)	m_f (BM)	lb (m)
1.3384	2.86007	0.923	1.01	0.63	0.48
	DF				PO
CoT	LH	LF	RH	RF	LF	RH	RF	nlpinfo
0.42979	0.3524	0.3865	0.3326	0.3961	0.9369	0.4025	0.4021	1
0.445859	0.3558	0.4267	0.3578	0.4214	0.5061	0.2179	0.1535	1
0.448771	0.3954	0.398	0.3966	0.3824	0.6828	0.5627	0.9476	1
0.430141	0.3895	0.4171	0.347	0.426	0.4205	0.3098	0.9709	1
0.451385	0.3833	0.4143	0.3986	0.3962	0.2572	0.4246	0.5535	56
0.560811	0.3816	0.4359	0.4433	0.435	0.307	0.3139	0.3086	1
0.419139	0.396	0.4157	0.381	0.4157	0.5597	0.4997	0.0597	1
0.440812	0.3702	0.4134	0.3993	0.3851	0.1474	0.6029	0.4639	56
0.439186	0.3769	0.3925	0.3965	0.4075	0.2604	0.4824	0.6468	1
0.446119	0.3537	0.3853	0.3559	0.3825	0.3836	0.7952	0.8067	1
0.505123	0.3588	0.3737	0.3427	0.3452	0.0611	0.2766	0.2507	1
0.481228	0.421	0.3623	0.4127	0.355	0.3278	0.349	0.1318	3
0.570178	0.3637	0.3571	1	0.4356	0.9784	0	0.3603	1
0.563168	0.4271	0.3973	0.4056	0.3974	0.862	0.5484	0.862	1
0.425112	0.3983	0.4073	0.3949	0.4161	0.595	0.5349	0.0943	1
0.445468	0.3684	0.384	0.3733	0.3796	0.0358	0.3377	0.3831	1
0.44124	0.3902	0.3979	0.4038	0.4054	0.0364	0.5711	0.3309	1
0.44324	0.3498	0.41	0.3414	0.3861	0.5827	0.2059	0.1691	1
0.430764	0.4449	0.4345	0.4507	0.4466	0.934	0.4908	0.4375	1
0.43554	0.3685	0.3842	0.3746	0.399	0.9853	0.7324	0.4818	1
0.448438	0.3932	0.4678	0.3685	0.4732	0.1553	0.5098	0.7283	1
0.445462	0.4006	0.3971	0.3727	0.3987	0.0127	0.5258	0.2854	1
0.433939	0.3665	0.3859	0.3534	0.4014	0.3639	0.6322	0.8839	41
0.428749	0.3682	0.3927	0.3693	0.4012	0.5393	0.5109	0.0923	3
0.428047	0.4015	0.402	0.4035	0.3937	0.069	0.4794	0.4633	1
0.469321	0.3637	0.3889	0.3294	0.3866	0.5898	0.2787	0.8918	3
0.425209	0.3726	0.4045	0.3631	0.4142	0.5556	0.5954	0.9985	1
0.4332	0.3797	0.3815	0.4033	0.4015	0.1237	0.5754	0.6983	1
0.43194	0.3596	0.4007	0.3575	0.4077	0.7507	0.3119	0.3209	1
0.443749	0.367	0.3926	0.3907	0.397	0.7924	0.6417	0.3635	1
0.441299	0.3571	0.4335	0.3803	0.4128	0.7908	0.7321	0.3386	1
0.43701	0.3844	0.4332	0.4222	0.3957	0.6708	0.673	0.0168	1
0.580588	1	0.4205	0.41	0.3394	0.0613	0.59	0.4662	1
0.47224	0.3577	0.3894	0.3688	0.3836	0.1009	0.2751	0.3573	1
0.492791	0.3902	0.4125	0.3908	0.3998	0.9793	0.0009	0.4374	1
0.437461	0.3816	0.422	0.3773	0.4118	0.8334	0.3145	0.2322	1
0.454566	0.3734	0.4056	0.4208	0.408	0.5961	0.694	0.8488	1
0.443255	0.3682	0.3881	0.3403	0.3948	0.3549	0.2601	0.9444	1
0.441928	0.3605	0.4104	0.348	0.4101	0.0755	0.2393	0.5528	41
0.440668	0.3982	0.4085	0.4061	0.3802	0.5935	0.5973	0.9097	1
0.446782	0.3884	0.4119	0.37	0.4318	0.6929	0.3862	0.0417	1
0.45533	0.33	0.4193	0.3459	0.3576	0.5334	0.1705	0.0306	1
0.435376	0.3905	0.3993	0.3976	0.371	0.0987	0.59	0.4612	1
0.498022	0.3666	0.3731	0.4066	0.3561	0.4973	0.6	0.6401	1
0.4346	0.3831	0.3926	0.3811	0.4182	0.1716	0.4441	0.7278	1
0.46062	0.3755	0.3845	0.3827	0.387	0.8049	0.5387	0.5694	1
0.431674	0.3901	0.4089	0.4013	0.4219	0.1244	0.5571	0.6156	41
0.432246	0.4202	0.3918	0.4305	0.413	0.8293	0.4759	0.4407	1
0.425141	0.3471	0.4043	0.385	0.4112	0.8593	0.3864	0.4263	1
0.441455	0.399	0.4263	0.3547	0.4319	0.7319	0.4987	0.1105	1
0.446448	0.3834	0.4012	0.3867	0.4033	0.8381	0.6876	0.1409	1
0.554227	0.4188	0.383	0.3774	0.3832	0.937	0.4134	0.937	1
0.452518	0.3667	0.4178	0.3995	0.4226	0.532	0.4378	0.2503	1
0.441938	0.3825	0.3975	0.3699	0.4092	0.79	0.3168	0.1997	1
0.429211	0.387	0.4151	0.3839	0.4035	0.8751	0.3748	0.4338	1
0.457278	0.3805	0.3742	0.3875	0.3808	0.6737	0.2988	0.4161	1
0.443978	0.3967	0.4246	0.3645	0.4321	0.6999	0.308	0.0822	1
0.432196	0.3836	0.3902	0.3986	0.4042	0.8703	0.512	0.5094	1
0.448363	0.365	0.3937	0.3643	0.391	0.8844	0.6872	0.178	3
0.425698	0.4178	0.4258	0.4242	0.4048	0.3622	0.4087	0.9122	41
0.434591	0.3601	0.4156	0.3639	0.3902	0.8165	0.7386	0.3103	41
0.444435	0.3751	0.4292	0.3465	0.4145	0.9991	0.272	0.3818	1
0.437293	0.3572	0.4141	0.3614	0.4163	0.7525	0.7357	0.2937	1
0.433948	0.3709	0.386	0.3501	0.3926	0.9939	0.3277	0.4111	1
0.423732	0.3864	0.4157	0.3925	0.4075	0.4718	0.5468	0.9499	1
0.42666	0.384	0.3866	0.3957	0.3868	0.6155	0.556	0.1152	3
0.430711	0.3876	0.4119	0.405	0.4098	0.0109	0.502	0.6243	1
0.436557	0.3623	0.4016	0.3872	0.4011	0.0177	0.6987	0.3579	56
0.467208	0.3815	0.3917	0.3654	0.3997	0.0537	0.7208	0.7888	56
0.434493	0.403	0.4017	0.4215	0.3707	0.6287	0.5713	0.0033	1
0.44389	0.3699	0.4046	0.3908	0.392	0.736	0.6626	0.3647	1
0.462773	0.4291	0.3887	0.4084	0.4008	0.1534	0.3693	0.9102	56
0.428205	0.3878	0.4061	0.384	0.4188	0.4573	0.5847	0.9444	1
0.431868	0.4055	0.3941	0.3965	0.4021	0.3824	0.4829	0.9793	1
0.43644	0.3887	0.4085	0.4124	0.4044	0.2489	0.5676	0.5877	1
0.556997	0.4067	0.3833	0.4464	0.3828	0.6515	0.4707	0.6521	1
0.450696	0.3227	0.4072	0.3527	0.3871	0.0444	0.7679	0.329	1
0.453062	0.3948	0.3903	0.4116	0.3959	0.5561	0.6368	0.8074	1
0.441263	0.3613	0.4334	0.3618	0.4131	0.8032	0.7558	0.3456	1
0.423781	0.3926	0.3976	0.3839	0.4089	0.4579	0.4389	0.0116	3
0.457447	0.3697	0.4005	0.3688	0.3879	0.1835	0.3042	0.5082	1
0.428174	0.405	0.3904	0.3851	0.4325	0.3545	0.551	0.891	41
0.434929	0.407	0.3843	0.4032	0.4051	0.9435	0.5735	0.5497	56
0.423743	0.371	0.3865	0.3873	0.3945	0.514	0.5779	0.9776	1
0.438339	0.3618	0.3862	0.3697	0.391	0.7572	0.7127	0.2511	32
0.439957	0.3782	0.3872	0.3757	0.41	0.391	0.4005	0.0952	1
0.429508	0.3759	0.4482	0.384	0.4501	0.0868	0.5219	0.5675	1
0.53441	0.3783	0.3851	0.4276	0.4019	0.4431	0.4015	0.4918	1
0.455344	0.4058	0.3794	0.434	0.3758	0.4186	0.5249	0.6948	1
0.45475	0.3812	0.3755	0.3821	0.3621	0.8069	0.6855	0.0794	1
0.444321	0.3767	0.3933	0.3844	0.404	0.9017	0.6998	0.2145	1
0.433674	0.405	0.415	0.4024	0.4131	0.6111	0.6753	0.9934	1
0.462802	0.3867	0.3646	0.3826	0.3944	0.689	0.272	0.4515	1
0.42898	0.3961	0.4155	0.3837	0.4076	0.478	0.5996	0.9638	3
0.424633	0.3645	0.4158	0.3651	0.4158	0.5605	0.5	0.0605	1
0.444435	0.3751	0.4292	0.3465	0.4145	0.9991	0.272	0.3818	1
0.48015	0.3614	0.3641	0.3617	0.3761	0.0479	0.6534	0.838	1
0.430078	0.3598	0.4281	0.404	0.4029	0.6106	0.6296	0.0638	56
0.438324	0.3946	0.4365	0.3958	0.4245	0.7868	0.575	0.2515	3
0.436033	0.3699	0.4185	0.3595	0.3977	0.8371	0.7353	0.3282	56
0.452919	0.3885	0.3752	0.3449	0.3903	0.6545	0.3693	0.9786	1
0.443214	0.3292	0.4012	0.3401	0.4208	0.685	0.7649	0.1307	1
0.466158	0.3428	0.4029	0.3422	0.3842	0.1838	0.2283	0.5123	1
0.459606	0.3496	0.3942	0.3479	0.3843	0.9194	0.8143	0.1818	1
0.434804	0.3779	0.3841	0.3884	0.3917	0.3885	0.4774	0.0232	41
0.445393	0.3656	0.4107	0.4024	0.4093	0.5174	0.4635	0.2041	1
0.58274	0.3478	0.356	1	0.4595	0.0125	0	0.5787	56
0.466336	0.3577	0.3763	0.3799	0.3921	0.7888	0.619	0.5349	1
0.433175	0.4158	0.4095	0.405	0.4051	0.4735	0.4132	0.077	56
0.435735	0.3786	0.3902	0.3503	0.4132	0.9767	0.3004	0.5415	1
0.452036	0.3607	0.4242	0.4099	0.3996	0.3402	0.3522	0.673	1
0.422512	0.3996	0.4016	0.3816	0.4095	0.9352	0.4146	0.3881	1
0.450452	0.3871	0.3967	0.4025	0.3988	0.9013	0.3974	0.6402	1
0.4292	0.3957	0.4134	0.3772	0.4483	0.9854	0.4247	0.4972	56
0.438131	0.4126	0.4361	0.3897	0.4375	0.9459	0.6857	0.4073	1
0.430221	0.3834	0.4034	0.3859	0.4033	0.4111	0.4171	0.8428	1
0.44237	0.3574	0.4232	0.3279	0.4376	0.9378	0.2368	0.417	1
0.427103	0.3962	0.4029	0.3727	0.3991	0.4959	0.4821	0.9235	1
0.437193	0.3953	0.3937	0.3884	0.417	0.1612	0.2804	0.7332	1
0.6402	1	0.421	0.4212	0.2597	0.5154	0.8182	0.7403	1
0.444837	0.38	0.4193	0.393	0.4009	0.0895	0.4298	0.3747	1
0.442682	0.3519	0.3853	0.3216	0.4161	0.9383	0.2425	0.5011	1
0.425879	0.3728	0.3855	0.3735	0.3808	0.8925	0.4946	0.4586	1
0.451024	0.4427	0.4118	0.3997	0.4215	0.8169	0.4515	0.1524	32
0.575578	1	0.4529	0.4624	0.3419	0.9313	0	0.4367	56
0.447541	0.4332	0.3821	0.3944	0.3957	0.079	0.4692	0.7886	56
0.434722	0.4278	0.4259	0.4281	0.4216	0.021	0.5325	0.3868	3
0.438229	0.3824	0.42	0.3536	0.4046	0.9367	0.3191	0.3529	1
0.436549	0.3876	0.4092	0.3584	0.4032	0.6674	0.417	0.0716	32
0.4517	0.3962	0.3915	0.4187	0.4056	0.574	0.4677	0.2929	1
0.435222	0.3932	0.3874	0.3788	0.3807	0.186	0.3194	0.6933	1
0.435298	0.4246	0.3588	0.4334	0.3491	0.1889	0.5039	0.6347	1
0.578343	0.4136	0.3592	1	0.4659	0.026	0	0.539	56
0.439909	0.4167	0.4295	0.4078	0.4128	0.9981	0.507	0.331	1
0.442992	0.4045	0.4227	0.4453	0.4263	0.6203	0.5195	0.265	1
0.458482	0.4073	0.3933	0.4382	0.3936	0.4983	0.3838	0.2632	1
0.441432	0.3526	0.4194	0.3547	0.4022	0.1546	0.7188	0.51	1
0.428265	0.3873	0.4263	0.3934	0.4194	0.8724	0.551	0.3586	3
0.425368	0.4117	0.4032	0.3984	0.4163	0.979	0.4662	0.5279	1
0.592169	1	0.4496	0.3432	0.3739	0	0.3719	0.5805	1
0.452982	0.4089	0.4027	0.4093	0.3864	0.7397	0.6203	0.0003	1
0.438492	0.3909	0.416	0.426	0.4099	0.7526	0.376	0.4357	1
0.447619	0.3869	0.4383	0.392	0.4453	0.6076	0.7075	0.9343	1
0.455759	0.4004	0.3963	0.4002	0.383	0.8729	0.7231	0.1447	1
0.461987	0.3165	0.4289	0.3182	0.4498	0.794	0.855	0.2365	1
0.440153	0.3988	0.4119	0.3844	0.4227	0.2592	0.3752	0.9371	56
0.426781	0.4081	0.4145	0.4191	0.4391	0.044	0.503	0.4983	1
0.44487	0.4067	0.4083	0.4188	0.409	0.617	0.4397	0.2813	56
0.427396	0.3955	0.4167	0.4262	0.4009	0.6213	0.5621	0.1216	1
0.437305	0.3974	0.3815	0.405	0.3839	0.3772	0.6241	0.8281	3
0.572346	0.4583	0.3072	1	0.4321	0.6789	0	0.0277	1
0.581798	0.383	0.3436	1	0.4766	0.6389	0	0.1851	1
0.457278	0.3875	0.3808	0.3805	0.3742	0.1173	0.7012	0.3749	1
0.438088	0.3674	0.4144	0.3785	0.3849	0.1832	0.2937	0.6706	3
0.564896	0.4468	0.3173	1	0.438	0.5514	0	0.9991	1
0.424686	0.4114	0.405	0.4225	0.4167	0.0371	0.543	0.5556	1
0.451558	0.3538	0.4643	0.3847	0.3964	0.9435	0.7158	0.2822	3
0.443335	0.331	0.4182	0.3524	0.4274	0.9129	0.7595	0.4954	1
0.437117	0.3767	0.4139	0.4076	0.405	0.7754	0.6794	0.1756	3
0.568545	0.3936	0.3372	1	0.4496	0.496	0	0.9669	1
0.450354	0.3808	0.4149	0.3833	0.3817	0.7213	0.6291	0.0018	56
0.575315	0.3681	0.3718	1	0.4531	0.951	0	0.3746	1
0.468389	0.4111	0.3918	0.3982	0.3278	0.8914	0.5005	0.1839	1
0.429018	0.373	0.4082	0.3848	0.3928	0.6496	0.6199	0.081	1
0.429114	0.3832	0.4024	0.3873	0.4016	0.9819	0.6242	0.4974	56
0.439542	0.366	0.403	0.356	0.4321	0.5294	0.7342	0.0097	56
0.447486	0.3577	0.4199	0.3376	0.4075	0.0904	0.2612	0.4903	1
0.44308	0.3768	0.4051	0.3879	0.4004	0.1231	0.4915	0.4332	56
0.427322	0.3852	0.4232	0.3767	0.4138	0.0284	0.3832	0.5005	56
0.437601	0.3874	0.4095	0.3924	0.4115	0.4758	0.2764	0.0873	1
0.438873	0.3798	0.4322	0.3697	0.4169	0.7102	0.6359	0.0373	1
0.434115	0.3946	0.4049	0.3574	0.4009	0.2123	0.4309	0.7165	3
0.44638	0.3721	0.4186	0.3784	0.4079	0.9737	0.3319	0.3034	1
0.425201	0.3993	0.4005	0.3981	0.4084	0.0338	0.4707	0.5582	1
0.436904	0.3508	0.4019	0.3811	0.4042	0.6567	0.7191	0.1201	1
0.440502	0.3682	0.4134	0.3395	0.4156	0.574	0.6339	0.8915	56
0.54923	0.4215	0.3823	0.3901	0.3828	0.0413	0.6042	0.0405	1
0.45293	0.3733	0.4173	0.4133	0.396	0.3305	0.4639	0.6264	1
0.44883	0.3469	0.4094	0.3199	0.4001	0.9997	0.2298	0.4254	1
0.431969	0.3885	0.4268	0.3829	0.4365	0.5739	0.6734	0.9939	1
0.426708	0.3902	0.3866	0.378	0.3945	0.9382	0.4794	0.4024	3
0.434553	0.371	0.4191	0.3901	0.405	0.677	0.6779	0.0674	1
0.44887	0.3676	0.41	0.3673	0.3994	0.856	0.7508	0.1392	1
0.445312	0.3809	0.3899	0.3541	0.411	0.1388	0.2703	0.7665	56
0.458535	0.3845	0.4002	0.3874	0.3832	0.821	0.6735	0.0592	1
0.5053	0.3664	0.4087	0.3647	0.4318	0.7323	0.0011	0.2132	56
0.436268	0.3968	0.3953	0.3947	0.4107	0.4935	0.55	0.8381	3
0.447105	0.3723	0.3754	0.3932	0.3763	0.9984	0.7031	0.2731	1
0.430179	0.3572	0.4046	0.3766	0.3978	0.1517	0.6311	0.6434	1
0.428125	0.3827	0.3941	0.3639	0.4109	0.5129	0.4396	0.1225	1
0.452044	0.3875	0.392	0.37	0.407	0.1846	0.5487	0.894	56
0.442673	0.385	0.3955	0.3573	0.4161	0.6685	0.2939	0.0639	1
0.435985	0.3505	0.4007	0.3495	0.398	0.9999	0.2573	0.5654	1
0.54552	0.4679	0.4045	0.3622	0.4032	0.7633	0.7903	0.8283	1
0.431618	0.3583	0.4143	0.3752	0.4193	0.3568	0.4893	0.9701	1
0.614854	0.4101	0.4227	0.4101	0.4227	0.9261	0	0.9261	1
0.467307	0.4272	0.385	0.4392	0.3781	0.3074	0.4087	0.0907	1
0.442332	0.3817	0.4118	0.3833	0.4039	0.7725	0.6389	0.1049	56
0.559749	0.4221	0.3594	0.4519	0.3596	0.3428	0.5452	0.3424	1
0.436229	0.3828	0.4136	0.4161	0.3952	0.3079	0.3431	0.756	1
0.442045	0.3818	0.3891	0.4054	0.3983	0.7942	0.685	0.1103	1
0.435721	0.3433	0.4039	0.3586	0.3865	0.2459	0.5253	0.686	3
0.439664	0.3962	0.4472	0.4056	0.4405	0.8343	0.6074	0.34	1
0.465224	0.3793	0.3819	0.3787	0.3839	0.5944	0.3911	0.3898	1
0.437706	0.4243	0.4092	0.4206	0.4125	0.879	0.4621	0.2848	3
0.472168	0.3583	0.3894	0.3688	0.3836	0.1015	0.2757	0.3579	3
0.424374	0.3917	0.4088	0.3973	0.394	0.0123	0.4606	0.4657	1
0.443176	0.3397	0.4153	0.3455	0.4287	0.7854	0.7665	0.2702	1
0.446813	0.3395	0.4044	0.3328	0.4065	0.3551	0.232	0.0006	1
0.45061	0.338	0.3905	0.3685	0.4216	0.1114	0.7355	0.7344	1
0.429488	0.4058	0.4007	0.397	0.4008	0.6127	0.5372	0.0084	3
0.449253	0.4034	0.3905	0.4117	0.3732	0.6823	0.5624	0.9566	1
0.434768	0.3808	0.3856	0.4037	0.3918	0.9168	0.4969	0.5664	1
0.436404	0.4176	0.414	0.3655	0.4279	0.7695	0.4634	0.1674	56
0.441513	0.3943	0.431	0.4191	0.4233	0.8069	0.5591	0.3759	56
0.440261	0.3721	0.4243	0.3861	0.4134	0.199	0.3589	0.6415	3
0.428813	0.3993	0.3923	0.3891	0.4177	0.4118	0.4151	0.0301	3
0.446133	0.3644	0.4156	0.3559	0.4061	0.0215	0.293	0.394	56
0.455751	0.3859	0.374	0.3707	0.406	0.3049	0.3453	0.0422	1
0.450925	0.3453	0.4071	0.3883	0.4029	0.6551	0.6758	0.303	56
0.5764	1	0.4528	0.4259	0.3304	0	0.9706	0.409	1
0.440462	0.3555	0.4227	0.3366	0.4172	0.9986	0.714	0.3359	1
0.57896	0.3823	0.3653	1	0.4835	0.4086	0	0.848	1
0.434465	0.3795	0.3966	0.3826	0.4056	0.0616	0.5107	0.6657	41
0.470744	0.424	0.3686	0.4051	0.383	0.9244	0.595	0.1195	1
0.433766	0.3984	0.4341	0.4134	0.4292	0.6304	0.6311	0.0681	1
0.435097	0.3265	0.406	0.327	0.4006	0.2452	0.5	0.74	56
0.48269	0.3534	0.3737	0.3475	0.3892	0.2412	0.7452	0.9924	1
0.447555	0.3888	0.4011	0.3604	0.4157	0.3235	0.6309	0.9921	1
0.433107	0.4096	0.3877	0.4016	0.41	0.4899	0.5559	0.1147	1
0.573198	0.3833	0.3576	1	0.4483	0.9482	0	0.484	1
0.456272	0.4258	0.3853	0.3939	0.39	0.4284	0.4636	0.1776	3
0.443003	0.4072	0.4023	0.4042	0.4152	0.4014	0.6646	0.7444	1
0.445672	0.3396	0.4124	0.35	0.3992	0.2627	0.2491	0.7075	1
0.463013	0.3852	0.3884	0.3505	0.3939	0.7435	0.3857	0.0025	1
0.469666	0.4153	0.3825	0.3913	0.3786	0.8292	0.5706	0.0425	1
0.429552	0.4045	0.3998	0.4101	0.3993	0.5869	0.5488	0.0872	56
0.432477	0.3813	0.4141	0.3811	0.4309	0.6556	0.5004	0.1391	1
0.428799	0.3916	0.4077	0.3723	0.3967	0.6144	0.6475	0.9964	1
0.426906	0.3913	0.4178	0.3997	0.4284	0.0013	0.4662	0.5258	1
0.454778	0.3547	0.3976	0.3521	0.3936	0.9228	0.2771	0.2432	1
0.456631	0.3949	0.3942	0.356	0.4034	0.7327	0.4199	0.9988	1
0.453584	0.3652	0.4066	0.4015	0.3936	0.6138	0.5703	0.3233	3
0.442755	0.3973	0.4016	0.3874	0.4205	0.9012	0.6843	0.2136	1
0.449414	0.3718	0.4069	0.3583	0.4116	0.2162	0.5731	0.8862	41
0.43544	0.4007	0.4076	0.3549	0.4331	0.1197	0.4825	0.7352	56
0.441583	0.4288	0.4035	0.4128	0.4134	0.6876	0.6509	0.019	1
0.430239	0.3822	0.4183	0.3822	0.4176	0.2929	0.5	0.7936	3
0.444307	0.3492	0.4238	0.3688	0.4084	0.5536	0.7388	0.9151	1
0.439037	0.3838	0.3925	0.368	0.3726	0.0609	0.3668	0.4475	1
0.436111	0.4216	0.4248	0.4452	0.4318	0.1064	0.5201	0.45	56
0.469508	0.3324	0.39	0.3594	0.3853	0.7745	0.7421	0.4636	1
0.4424	0.4105	0.4529	0.3897	0.4636	0.8552	0.6226	0.2516	56
0.478473	0.3516	0.363	0.3418	0.3655	0.4428	0.3002	0.2611	1
0.437472	0.39	0.3884	0.3788	0.4005	0.1853	0.4455	0.5842	3
0.44453	0.3815	0.4113	0.375	0.4198	0.902	0.3365	0.244	56
0.4467	0.3521	0.382	0.3452	0.3912	0.0624	0.2153	0.6773	56
0.618556	1	0.4216	0.4203	0.2776	0.4605	0.1942	0.7224	1
0.4292	0.3957	0.4134	0.3772	0.4483	0.9854	0.4247	0.4972	1
0.439535	0.3939	0.4096	0.396	0.4035	0.7497	0.6282	0.0806	3
0.431835	0.42	0.3868	0.4088	0.3867	0.1787	0.5525	0.6785	1
0.462807	0.2842	0.4633	0.3371	0.4287	0.5046	0.1304	0.0152	1
0.428356	0.4043	0.4017	0.3952	0.3808	0.9359	0.3866	0.3757	1
0.44618	0.34	0.4116	0.3612	0.4141	0.267	0.7264	0.8618	1
0.438701	0.3436	0.4126	0.3461	0.4154	0.45	0.2144	0.0017	56
0.435175	0.4261	0.3979	0.4131	0.3958	0.2025	0.5985	0.5671	1
0.432176	0.3844	0.4143	0.3987	0.4284	0.9093	0.5189	0.5618	1
0.4292	0.3957	0.4134	0.3772	0.4483	0.9854	0.4247	0.4972	1
0.440261	0.3721	0.4243	0.3861	0.4134	0.199	0.3589	0.6415	56
0.431754	0.4187	0.404	0.3897	0.4206	0.9874	0.4788	0.6266	1
0.449337	0.3475	0.3997	0.3655	0.3952	0.1658	0.5791	0.426	56
0.439907	0.4004	0.4228	0.4025	0.4369	0.946	0.442	0.6235	1
0.432925	0.4148	0.3938	0.4053	0.4045	0.8321	0.4114	0.445	1
0.430249	0.399	0.4005	0.3879	0.4255	0.0788	0.4644	0.5895	1
0.567733	1	0.4281	0.3876	0.3331	0.9804	0	0.6043	1
0.430559	0.3992	0.3957	0.391	0.3901	0.9053	0.5637	0.3705	1
0.438795	0.3271	0.412	0.3718	0.3974	0.1455	0.2819	0.6516	1
0.439393	0.3808	0.4556	0.3968	0.4504	0.8957	0.6944	0.3401	1
0.436191	0.3682	0.3987	0.3744	0.4078	0.5009	0.264	0.0848	1
0.44055	0.3913	0.3911	0.4161	0.4269	0.8732	0.6475	0.4549	1
0.434623	0.3647	0.3929	0.3479	0.386	0.1054	0.4212	0.527	1
0.446584	0.3604	0.4095	0.335	0.4035	0.9367	0.2548	0.3306	1
0.423329	0.3991	0.3864	0.404	0.3898	0.0946	0.6033	0.6125	1
0.429771	0.3913	0.4142	0.3855	0.4214	0.5884	0.4909	0.0812	1
0.440334	0.4077	0.4203	0.3978	0.4115	0.9977	0.3612	0.3491	1
0.435587	0.364	0.393	0.3548	0.3849	0.0843	0.2779	0.63	56
0.465148	0.4155	0.3846	0.4279	0.379	0.4067	0.3589	0.1791	1
0.448147	0.3947	0.4061	0.3992	0.3926	0.1832	0.457	0.4652	56
0.481104	0.3073	0.379	0.3369	0.3903	0.5871	0.7548	0.3195	56
0.451749	0.385	0.3642	0.396	0.3861	0.6002	0.3336	0.3302	1
0.469429	0.3515	0.3806	0.3529	0.3839	0.9994	0.7298	0.7299	1
0.497806	0.3906	0.424	0.3889	0.4221	0.9665	0.0032	0.3536	1
0.425199	0.3992	0.407	0.3951	0.4201	0.5953	0.5364	0.0433	41
0.470417	0.3897	0.3613	0.3733	0.3744	0.1251	0.4928	0.8914	1
0.447613	0.387	0.4317	0.337	0.4701	0.9362	0.2726	0.4667	1
0.428815	0.4174	0.4109	0.4227	0.4435	0.409	0.4997	0.9345	1
0.453047	0.3654	0.4051	0.3415	0.398	0.9178	0.2883	0.255	1
0.452135	0.4337	0.3915	0.4165	0.4188	0.2449	0.5035	0.947	3
0.613065	0.3874	0.2785	1	0.4375	0.5281	0	0.2672	1
0.423387	0.3752	0.3948	0.3811	0.3947	0.5707	0.5115	0.0708	1
0.439591	0.3853	0.4214	0.3893	0.405	0.9985	0.4152	0.3278	56
0.438019	0.3582	0.4186	0.37	0.4103	0.2527	0.6777	0.7504	41
0.430364	0.3963	0.434	0.3859	0.4244	0.9333	0.5998	0.4353	1
0.448615	0.3855	0.4203	0.3521	0.4212	0.8436	0.5072	0.1572	1
0.426725	0.3672	0.3725	0.395	0.3684	0.9963	0.5748	0.5281	56
0.43307	0.3675	0.3986	0.3827	0.4053	0.2328	0.6955	0.7087	1
0.44553	0.3819	0.396	0.3811	0.4027	0.65	0.6159	0.9345	56
0.448575	0.3381	0.4199	0.3467	0.424	0.7974	0.7675	0.3344	1
0.431396	0.3954	0.3867	0.3754	0.3859	0.4801	0.3371	0.0431	56
0.457238	0.3984	0.3759	0.3774	0.3637	0.7469	0.6742	0.9985	1
0.463635	0.39	0.3914	0.3471	0.4074	0.7012	0.3657	0.9829	1
0.440848	0.3936	0.415	0.3787	0.411	0.75	0.2988	0.3914	1
0.423655	0.3913	0.4015	0.3787	0.408	0.5004	0.4157	0.0123	1
0.424977	0.3953	0.3841	0.3834	0.4017	0.5907	0.5568	0.1194	1
0.44627	0.3908	0.3957	0.3741	0.4228	0.1772	0.297	0.8392	1
0.451264	0.3511	0.4044	0.3593	0.4123	0.8452	0.7924	0.1453	1
0.427919	0.3665	0.3865	0.3725	0.3963	0.3746	0.4653	0.8476	3
0.444931	0.3852	0.4192	0.3827	0.4104	0.818	0.4479	0.1437	1
0.444436	0.3543	0.4164	0.3678	0.4104	0.41	0.2363	0.0929	1
0.452629	0.3756	0.4171	0.3647	0.3965	0.1532	0.3323	0.4803	1
0.432973	0.4059	0.3888	0.4092	0.4099	0.4965	0.3959	0.1224	1
0.556219	0.3569	0.3955	0.4058	0.3945	0.2436	0.2581	0.245	1
0.438296	0.3881	0.389	0.3499	0.4102	0.8584	0.3148	0.4989	56
0.453362	0.3591	0.4204	0.4088	0.4096	0.3294	0.5998	0.6063	1
0.442657	0.3558	0.3999	0.3552	0.3955	0.6564	0.2765	0.3371	1
0.462011	0.4273	0.3828	0.3846	0.3982	0.2898	0.3441	0.0574	1
0.460547	0.3581	0.3847	0.376	0.3683	0.4762	0.4811	0.7402	1
0.428869	0.3948	0.379	0.3916	0.3761	0.1689	0.5593	0.603	1
0.426548	0.3955	0.382	0.3776	0.4016	0.9822	0.4836	0.5573	1
0.42209	0.3822	0.4141	0.3809	0.4158	0.5004	0.5002	0.06	1
0.439123	0.3728	0.4165	0.3719	0.407	0.1573	0.2925	0.699	1
0.467939	0.4001	0.3813	0.383	0.391	0.269	0.2903	0.0556	3
0.460861	0.329	0.3781	0.3486	0.3982	0.9967	0.7333	0.6685	1
0.459615	0.3957	0.3841	0.4002	0.3904	0.1604	0.5746	0.3819	56
0.438919	0.3433	0.4495	0.3687	0.4265	0.1785	0.722	0.6795	56
0.428517	0.4184	0.4187	0.4227	0.4284	0.492	0.5122	0.0257	1
0.436813	0.4088	0.4275	0.4062	0.418	0.0466	0.4536	0.3871	1
0.432678	0.3588	0.4092	0.3604	0.4181	0.3027	0.5142	0.8238	56
0.549143	0.3841	0.4228	0.4113	0.4223	0.5293	0.4831	0.53	1
0.433186	0.3586	0.3996	0.3683	0.3978	0.1476	0.6464	0.7215	1
0.425494	0.4003	0.3932	0.3877	0.405	0.4254	0.4288	0.9971	1
0.444309	0.4028	0.4522	0.3823	0.4404	0.767	0.3428	0.1578	1
0.450672	0.3448	0.4068	0.3677	0.4065	0.6778	0.5986	0.3481	1
0.446674	0.4151	0.4021	0.3674	0.391	0.1263	0.4698	0.8342	56
0.424025	0.3808	0.4017	0.366	0.3858	0.4982	0.3889	0.9991	56
0.429801	0.3806	0.4037	0.3926	0.4042	0.4308	0.5779	0.8969	1
0.472555	0.3369	0.37	0.3826	0.375	0.5483	0.5307	0.3401	1
0.447613	0.3782	0.3976	0.3414	0.4206	0.3529	0.6939	0.9755	41
0.437339	0.3932	0.4391	0.4095	0.4239	0.3348	0.4533	0.7376	1
0.42384	0.3956	0.3805	0.404	0.4125	0.9903	0.5525	0.5502	56
0.442337	0.3812	0.4175	0.3935	0.4153	0.1986	0.5191	0.5201	1
0.439362	0.3613	0.3921	0.3392	0.4152	0.7211	0.2678	0.293	1
0.451651	0.3829	0.4059	0.3872	0.368	0.0527	0.6727	0.3383	1
0.472147	0.388	0.3771	0.4272	0.372	0.4483	0.5029	0.6545	1
0.431668	0.4056	0.4471	0.4077	0.4481	0.0442	0.492	0.4534	56
0.424647	0.3993	0.4227	0.4016	0.4304	0.4826	0.6362	0.0274	1
0.436081	0.362	0.402	0.3633	0.396	0.8687	0.7447	0.2505	1
0.42833	0.3938	0.4195	0.372	0.4361	0.1673	0.5195	0.6352	41
0.554811	0.3569	0.4077	0.3586	0.4141	0.4599	0.2816	0.4962	3
0.4398	0.386	0.4094	0.3745	0.4002	0.0352	0.569	0.3258	1
0.431835	0.42	0.3868	0.4088	0.3867	0.1787	0.5525	0.6785	1
0.441688	0.3758	0.4055	0.3655	0.4067	0.8608	0.2726	0.2946	56
0.448098	0.3692	0.4367	0.3764	0.4226	0.3716	0.2433	0.075	1
0.445299	0.3509	0.3935	0.3299	0.4016	0.0252	0.2512	0.4513	56
0.576562	1	0.4492	0.3732	0.3513	0.9219	0.6268	0.3972	56
0.436767	0.3831	0.4114	0.3793	0.4022	0.0847	0.3789	0.4415	56
0.43886	0.3784	0.414	0.3934	0.407	0.6497	0.6086	0.2271	1
0.561282	0.3744	0.4228	0.3759	0.422	0.1247	0.2563	0.1263	1
0.466858	0.3432	0.3959	0.3687	0.3917	0.2754	0.1869	0.0596	1
0.430563	0.3829	0.4262	0.404	0.436	0.9466	0.4875	0.3988	1
0.439645	0.4141	0.4327	0.4238	0.4294	0.8067	0.544	0.354	1
0.428996	0.3746	0.4056	0.3611	0.4395	0.9951	0.3358	0.5325	1
0.4345	0.3992	0.363	0.3989	0.3234	0.496	0.4864	0.9825	1
0.44332	0.3478	0.4205	0.3466	0.3994	0.3113	0.2645	0.7536	1
0.468618	0.3449	0.3959	0.3421	0.3936	0.0382	0.2073	0.3486	1
0.431989	0.3733	0.4145	0.387	0.4337	0.5809	0.6865	0.0768	1
0.453498	0.343	0.4238	0.3255	0.4603	0.524	0.8052	0.0052	1
0.435781	0.389	0.4062	0.3709	0.411	0.5933	0.3818	0.0399	1
0.594703	1	0.4214	0.3975	0.3263	0.5738	0	0.2248	56
0.450273	0.3859	0.4212	0.362	0.4206	0.1107	0.3183	0.4663	56
0.440244	0.3802	0.4069	0.4026	0.4273	0.8675	0.576	0.5121	56
0.457952	0.3619	0.3822	0.3889	0.3862	0.979	0.7045	0.2039	56
0.441519	0.3995	0.3816	0.3895	0.4096	0.0196	0.3454	0.6571	1
0.42877	0.3701	0.3951	0.3575	0.422	0.3835	0.5159	0.9179	41
0.419979	0.4123	0.4261	0.4408	0.4515	0.9911	0.5194	0.5146	56
0.462868	0.3375	0.366	0.3373	0.3737	0.4564	0.209	0.2065	1
0.443295	0.3547	0.3987	0.3687	0.3797	0.2927	0.2675	0.7253	1
0.433058	0.3799	0.385	0.3784	0.3972	0.559	0.5305	0.1483	1
0.450538	0.3942	0.3851	0.3791	0.4021	0.6378	0.6453	0.8882	56
0.452355	0.3621	0.4199	0.3401	0.3967	0.0639	0.2518	0.4306	1
0.429649	0.4088	0.4008	0.3944	0.4038	0.294	0.3798	0.8529	3
0.443656	0.3546	0.4288	0.3411	0.4207	0.4407	0.2891	0.8632	1
0.441218	0.4292	0.3958	0.4073	0.417	0.8303	0.5289	0.2096	3
0.423216	0.4102	0.4032	0.3971	0.4151	0.5558	0.5578	0.9974	1
0.438818	0.393	0.421	0.3914	0.4051	0.9987	0.4134	0.328	1
0.459446	0.3454	0.4204	0.3809	0.411	0.6503	0.7626	0.9217	1
0.466556	0.3694	0.3851	0.3568	0.3913	0.9255	0.2723	0.1979	56
0.576104	1	0.4687	0.412	0.3358	0.088	0	0.5398	1
0.43265	0.4004	0.4176	0.4026	0.4169	0.3236	0.3693	0.9058	1
0.456677	0.3636	0.4199	0.3426	0.3998	0.8554	0.2576	0.2015	1
0.462371	0.3372	0.4103	0.3492	0.3788	0.2499	0.284	0.5543	1
0.449535	0.3934	0.3915	0.4158	0.4157	0.7694	0.4944	0.4921	1
0.465848	0.3894	0.3838	0.3978	0.3801	0.0078	0.5409	0.2179	1
0.450845	0.3485	0.4227	0.363	0.418	0.85	0.7463	0.4524	1
0.457561	0.3775	0.3996	0.4085	0.3819	0.3062	0.4471	0.5661	1
0.445018	0.352	0.3988	0.3455	0.4042	0.7629	0.2397	0.2068	1
0.431275	0.4266	0.4076	0.3947	0.4321	0.3799	0.4081	0.9962	1
0.509341	0.359	0.4243	0.3577	0.4567	0.7351	0.0004	0.188	56
0.446598	0.3889	0.3646	0.387	0.3636	0.4331	0.4048	0.1197	1
0.446323	0.3777	0.3816	0.4022	0.4	0.2625	0.6088	0.5364	1
0.42638	0.3978	0.3924	0.412	0.4012	0.9098	0.4444	0.3946	1
0.444225	0.3811	0.3982	0.3809	0.4087	0.6735	0.6757	0.9511	3
0.434691	0.3772	0.3918	0.331	0.4111	0.5194	0.6426	0.9044	1
0.425337	0.3976	0.4028	0.3956	0.4184	0.4343	0.5014	0.9371	1
0.445569	0.4248	0.4037	0.414	0.3901	0.2457	0.4688	0.9332	1
0.437803	0.39	0.4189	0.3986	0.43	0.063	0.6587	0.6576	1
0.443237	0.3452	0.4061	0.346	0.396	0.1564	0.2171	0.6775	1
0.461185	0.408	0.3802	0.388	0.3807	0.8124	0.5288	0.0472	1
0.437041	0.3855	0.4155	0.3808	0.3974	0.0915	0.3166	0.6569	1
0.445408	0.3501	0.4167	0.3636	0.4297	0.493	0.6795	0.1159	1
0.442339	0.387	0.4015	0.365	0.3936	0.0339	0.7428	0.3658	3
0.431852	0.4007	0.3883	0.3963	0.3763	0.4674	0.4969	0.0545	1
0.44069	0.3526	0.3896	0.3536	0.4109	0.3385	0.7647	0.8406	56
0.447729	0.406	0.4092	0.4115	0.4139	0.3011	0.5409	0.9755	1
0.470145	0.3592	0.3924	0.3459	0.3826	0.0698	0.7847	0.2707	1
0.591638	0.3908	0.362	1	0.4318	0.1236	0	0.6903	1
0.432264	0.3438	0.3847	0.3842	0.3984	0.21	0.7076	0.7069	1
0.450439	0.372	0.4075	0.391	0.4075	0.8268	0.7043	0.0913	56
0.426275	0.3957	0.401	0.3941	0.4016	0.4774	0.6032	0.9946	1
0.43391	0.418	0.4051	0.3966	0.4471	0.3682	0.5907	0.9352	32
0.583116	1	0.4545	0.3433	0.3225	0.2193	0.0039	0.6775	1
0.440655	0.3566	0.3912	0.3501	0.4048	0.9121	0.2791	0.3182	56
0.450212	0.3879	0.3709	0.3871	0.3932	0.9221	0.3368	0.6391	1
0.430324	0.3889	0.4135	0.3977	0.4165	0.5784	0.6329	0.9852	56
0.563438	0.3921	0.3649	0.3862	0.3646	0.7031	0.4499	0.7039	56
0.446185	0.3659	0.4346	0.3862	0.4113	0.136	0.3601	0.4893	1
0.439987	0.347	0.4243	0.3763	0.4269	0.7367	0.7365	0.1014	1
0.585435	0.3403	0.3508	1	0.4628	0.7134	0	0.1703	1
0.43165	0.384	0.4105	0.3774	0.404	0.6859	0.6122	0.0883	56
0.436514	0.363	0.4063	0.3811	0.3985	0.2929	0.3313	0.7519	1
0.439166	0.4232	0.3864	0.4066	0.4257	0.3546	0.442	0.7861	1
0.578234	0.3839	0.3538	1	0.486	0.6325	0	0.0748	1
0.435049	0.3955	0.3852	0.3828	0.4025	0.8561	0.6493	0.3497	56
0.452076	0.3212	0.4185	0.3387	0.401	0.106	0.1737	0.6401	56
0.430295	0.3898	0.4017	0.3697	0.4217	0.3704	0.5608	0.9945	1
0.443969	0.3779	0.3851	0.3641	0.3932	0.0854	0.5209	0.7677	3
0.47276	0.3931	0.3775	0.3692	0.3627	0.8303	0.4231	0.0702	1
0.554316	0.3497	0.3955	0.4102	0.3945	0.2628	0.2728	0.2642	1
0.423426	0.4114	0.3899	0.4071	0.4013	0.0402	0.5164	0.5253	56
0.435764	0.421	0.3814	0.3926	0.3834	0.7298	0.3966	0.2118	1
0.46101	0.3751	0.4047	0.4032	0.3922	0.6822	0.729	0.9253	1
0.431275	0.4266	0.4076	0.3947	0.4321	0.3799	0.4081	0.9962	1
0.560331	0.3989	0.3959	0.3449	0.4084	0.9936	0.7538	0.9799	56
0.427875	0.3663	0.4153	0.4058	0.4186	0.5733	0.6354	0.0832	56
0.44044	0.3742	0.4137	0.3893	0.3876	0.4241	0.3841	0.7847	1
0.445271	0.3399	0.4266	0.3498	0.4415	0.4869	0.2025	0.0641	1
0.423109	0.3892	0.3995	0.4119	0.4011	0.0786	0.4923	0.5998	1
0.45217	0.3693	0.4126	0.3905	0.3928	0.331	0.6347	0.5966	1
0.424744	0.4095	0.4156	0.4027	0.41	0.9976	0.4511	0.4455	1
0.429605	0.3815	0.4341	0.3908	0.4	0.893	0.6339	0.3059	1
0.57288	0.4094	0.3316	1	0.4469	0.5925	0	0.9361	1
0.57494	0.4097	0.3206	1	0.4466	0.6464	0	0.9634	1
0.443106	0.419	0.4179	0.4324	0.4084	0.4374	0.3766	0.119	1
0.435906	0.388	0.4003	0.3829	0.4112	0.0364	0.4484	0.6719	41
0.430141	0.3895	0.4171	0.347	0.426	0.4205	0.3098	0.9709	1
0.475746	0.3769	0.3689	0.3724	0.3754	0.2596	0.5092	0.0501	56
0.457889	0.3648	0.3696	0.3505	0.3804	0.0362	0.7316	0.2713	1
0.435624	0.3882	0.4105	0.381	0.4288	0.1229	0.4214	0.6243	1
0.457829	0.3801	0.3831	0.3748	0.3919	0.0894	0.5441	0.8319	1
0.499619	0.3612	0.4396	0.3574	0.4253	0.8702	0.0178	0.3612	1
0.436504	0.3925	0.4223	0.4103	0.4197	0.4951	0.5733	0.8844	1
0.45575	0.3557	0.3876	0.3395	0.4106	0.4061	0.7131	0.0564	1
0.438009	0.3962	0.4166	0.4116	0.4104	0.6849	0.4997	0.2464	3
0.450896	0.3339	0.4153	0.351	0.4095	0.3277	0.1941	0.9814	56
0.446826	0.3906	0.4406	0.4193	0.448	0.4245	0.6246	0.7642	1
0.42829	0.3967	0.4012	0.3958	0.415	0.9201	0.4634	0.5064	1
0.439968	0.3617	0.4273	0.3315	0.4307	0.8278	0.2846	0.3461	1
0.507439	0.383	0.4016	0.3814	0.413	0.6171	0.0025	0.9719	1
0.438358	0.3855	0.4584	0.3764	0.4311	0.0483	0.3793	0.5349	1
0.443364	0.3811	0.4186	0.3845	0.4109	0.4347	0.5436	0.757	1
0.430921	0.3895	0.4014	0.4126	0.3761	0.5872	0.5309	0.9696	1
0.455421	0.3826	0.3726	0.376	0.3738	0.2396	0.3635	0.9963	56
0.431792	0.3609	0.409	0.3543	0.4103	0.8427	0.521	0.3412	1
0.433181	0.407	0.413	0.4123	0.4182	0.6205	0.5848	0.0222	1
0.43288	0.3827	0.427	0.418	0.4365	0.9812	0.5592	0.4316	3
0.44743	0.4152	0.4168	0.4336	0.3947	0.445	0.5217	0.7511	1
0.428582	0.3747	0.4335	0.4001	0.441	0.0672	0.566	0.5648	1
0.434018	0.3534	0.4156	0.3654	0.4031	0.7476	0.6181	0.2443	1
0.44097	0.3907	0.428	0.3872	0.4255	0.337	0.6498	0.7729	41
0.457952	0.3619	0.3822	0.3889	0.3862	0.979	0.7045	0.2039	56
0.500283	0.3604	0.4536	0.3614	0.4362	0.0115	0.9996	0.5495	1
0.445083	0.3985	0.3771	0.3882	0.3883	0.2969	0.385	0.9954	1
0.501635	0.4104	0.4178	0.4211	0.4363	0.964	0.9998	0.5421	56
0.486895	0.3913	0.372	0.3616	0.3763	0.9841	0.4051	0.1598	1
0.453584	0.3652	0.4066	0.4015	0.3936	0.6138	0.5703	0.3233	56
0.445114	0.3918	0.3815	0.3716	0.3851	0.2331	0.4908	0.5629	1
0.42218	0.3916	0.3905	0.402	0.383	0.0301	0.5087	0.5189	1
0.433724	0.3664	0.4188	0.3821	0.382	0.2957	0.4407	0.862	1
0.554698	0.3743	0.3859	0.4235	0.3854	0.5045	0.5536	0.5047	1
0.454252	0.4041	0.4062	0.4	0.3843	0.9697	0.7229	0.2234	1
0.440195	0.3984	0.3905	0.4094	0.4076	0.6046	0.5598	0.2326	1
0.45537	0.4259	0.3807	0.4278	0.3886	0.309	0.4139	0.0355	3
0.434317	0.3878	0.4231	0.3783	0.4306	0.593	0.6831	0.9579	1
0.425458	0.3987	0.4206	0.3938	0.4098	0.5334	0.5148	0.042	56
0.442289	0.3926	0.4146	0.352	0.4109	0.8755	0.3119	0.5579	1
0.435915	0.3873	0.4117	0.4158	0.3952	0.337	0.3703	0.7832	1
0.444039	0.3763	0.4055	0.3889	0.3821	0.4865	0.492	0.8047	1
0.422606	0.3957	0.3815	0.4076	0.3865	0.592	0.5486	0.0912	1
0.426931	0.3709	0.4009	0.3538	0.4181	0.9839	0.4052	0.5255	1
0.442089	0.3498	0.4106	0.3402	0.4041	0.0641	0.232	0.5295	1
0.571465	0.4762	0.3448	1	0.4746	0.5941	0	0.978	1
0.441426	0.35	0.4315	0.3407	0.4391	0.8045	0.7677	0.2567	1
0.430296	0.3891	0.4031	0.3892	0.3972	0.7215	0.4996	0.2373	56
0.455569	0.3526	0.3875	0.3372	0.4103	0.403	0.7093	0.0532	1
0.430687	0.3711	0.4251	0.3787	0.4474	0.5243	0.5638	0.0755	1
0.435492	0.3681	0.4339	0.3792	0.4336	0.537	0.5935	0.8829	1
0.602206	0.462	0.2972	1	0.4325	0.9492	0	0.1031	41
0.477602	0.3442	0.3939	0.3443	0.3677	0.4655	0.2594	0.7454	1
0.423727	0.3683	0.418	0.3684	0.4097	0.0137	0.5	0.5105	56
0.432068	0.3958	0.3905	0.4036	0.3864	0.3681	0.4989	0.9121	3
0.463906	0.3995	0.3621	0.3807	0.3815	0.2214	0.3601	0.9769	3
0.612885	1	0.4159	0.4324	0.2792	0.5015	0.4471	0.7208	1
0.439294	0.3645	0.4104	0.3626	0.4111	0.979	0.7657	0.308	1
0.442003	0.3712	0.4302	0.3592	0.4051	0.7821	0.292	0.195	1
0.441123	0.37	0.4136	0.417	0.402	0.3669	0.5492	0.7239	1
0.429566	0.3925	0.416	0.378	0.4246	0.4779	0.4419	0.0275	1
0.442821	0.3438	0.401	0.322	0.4008	0.0001	0.2045	0.5633	1
0.442177	0.416	0.3514	0.3936	0.3745	0.0783	0.4615	0.4343	56
0.448684	0.3473	0.3973	0.3534	0.4118	0.6163	0.2622	0.3105	1
0.446815	0.3883	0.4189	0.3844	0.4017	0.1439	0.483	0.4325	1
0.442869	0.3792	0.4244	0.3862	0.399	0.8762	0.7226	0.2253	1
0.425658	0.3737	0.3903	0.3856	0.4009	0.9069	0.5494	0.4117	41
0.432335	0.392	0.4143	0.4057	0.4023	0.3348	0.3413	0.9831	1
0.425761	0.4028	0.4157	0.3965	0.4101	0.5524	0.4926	0.9967	1
0.438135	0.3784	0.41	0.4152	0.3861	0.2286	0.6801	0.5862	1
0.556302	0.339	0.4236	0.296	0.4307	0.1764	0.7924	0.1678	1
0.432637	0.3917	0.4013	0.4221	0.4078	0.3997	0.6482	0.846	1
0.444447	0.3657	0.3833	0.3815	0.3739	0.6558	0.6883	0.9865	1
0.439077	0.3646	0.4351	0.3782	0.4334	0.1885	0.3214	0.7092	1
0.426399	0.4091	0.3864	0.4087	0.4015	0.934	0.4431	0.4526	1
0.450484	0.3607	0.4011	0.3837	0.388	0.2931	0.3621	0.6175	1
0.476995	0.3072	0.4448	0.2982	0.4169	0.2104	0.1491	0.6182	56
0.567977	0.3424	0.3622	0.3985	0.3359	0.2562	0.2179	0.2564	3
0.446454	0.3751	0.4204	0.3872	0.4325	0.4419	0.7053	0.7843	1
0.581379	1	0.4545	0.3555	0.3761	0.4983	0	0.0686	1
0.451603	0.3689	0.391	0.3682	0.4023	0.8958	0.6605	0.5667	56
0.447803	0.409	0.3749	0.4169	0.3916	0.7536	0.3366	0.457	1
0.45587	0.3624	0.3878	0.3818	0.3915	0.3582	0.2106	0.099	56
0.440157	0.3562	0.4166	0.359	0.3885	0.0845	0.233	0.6264	1

[truncated: 6 more sheets: U1p5.csv, U1p7.csv, U2.csv, U2p3.csv, U2p5.csv, U2p9.csv]
